# Supplementary material for: Kansui-liquorice enhances the “water-expelling” effect of Gansui Banxia decoction in rats with malignant ascites by targeting the NPs/NPRs/cGMP/PKGⅡ pathway and T cell immunity
Source: Front Pharmacol. 2025 Apr 28;16:1557717. doi: 10.3389/fphar.2025.1557717 (PMC12067993; doi:10.3389/fphar.2025.1557717)
Supplement: Supplementary file 2 [file Table1.xlsx]

## Sheet: 1.GBD's chemical compositions
All chemical compositions of GBD					Worksheet 1 summarizes the chemical composition of GBD by "TCMSP","ETCM","Database of Traditional Chinese Medicine and Chemistry" databases and "CKNI" , "Pubmed" literature search platforms.
GC	BS	BX	GS	FM
(-)-Medicocarpin	(+)-catechin	(3S,6S)-3-(benzyl)-6-(4-hydroxybenzyl)piperazine-2,5-quinone	(3S,5R,10S,13R,14R,17R)-17-[(1R)-1,5-dimethyl-4-methylenehexyl]-4,4,10,13,14-pentamethyl-2,3,5,6,7,11,12,15,16,17-decahydro-1H-cyclopenta[a]phenanthren-3-ol	acetylcholine
(2R)-7-hydroxy-2-(4-hydroxyphenyl)chroman-4-one	(3S,5R,8R,9R,10S,14S)-3,17-dihydroxy-4,4,8,10,14-pentamethyl-2,3,5,6,7,9-hexahydro-1H-cyclopenta[a]phenanthrene-15,16-dione	10,13-eicosadienoic	20-OD-ingenol Z	niacin/nicotinic acid
(2S)-2-[4-hydroxy-3-(3-methylbut-2-enyl)phenyl]-8,8-dimethyl-2,3-dihydropyrano[2,3-f]chromen-4-one	11alpha,12alpha-epoxy-3beta-23-dihydroxy-30-norolean-20-en-28,12beta-olide	24-Ethylcholest-4-en-3-one	3-O-(2,3-Dimethylbutanoyl)-13-O-dodecanoyl-20-deoxyingenol	vitamin H
(2S)-6-(2,4-dihydroxyphenyl)-2-(2-hydroxypropan-2-yl)-4-methoxy-2,3-dihydrofuro[3,2-g]chromen-7-one	3,4,5-trihydroxybenzoic acid	baicalein	Euphol	vitamin K
(2S)-7-hydroxy-2-(4-hydroxyphenyl)-8-(3-methylbut-2-enyl)chroman-4-one	albiflorin	Baicalin	Euphorbetin	sucrose
(E)-1-(2,4-dihydroxyphenyl)-3-(2,2-dimethylchromen-6-yl)prop-2-en-1-one	albiflorin_qt	beta-D-Ribofuranoside, xanthine-9	kansuinin A	Maltose
(E)-3-[3,4-dihydroxy-5-(3-methylbut-2-enyl)phenyl]-1-(2,4-dihydroxyphenyl)prop-2-en-1-one	benzoyl paeoniflorin	beta-sitosterol	Kanziol	phenylalanine
1,3-dihydroxy-8,9-dimethoxy-6-benzofurano[3,2-c]chromenone	beta-sitosterol	Cavidine	Karacolidine	L-Ascorbic acid
1,3-dihydroxy-9-methoxy-6-benzofurano[3,2-c]chromenone	BOX	coniferin	1,1'-Bis(2,6-Dihydroxy-3-Acetyl-4-Methoxyphenyl)Methane	fumaric acid
18beta-glycyrrhetinic acid	galloylpaeoniflorin	Cycloartenol	13-Oxyingenol	Vanillin
18α-hydroxyglycyrrhetic acid	kaempferol	gondoic acid	20-O-(2'E,4â€™Z-Decadienoyl)Ingenol	caffeic acid
1-Methoxyphaseollidin	Lactiflorin	Stigmasterol	20-O-(2'E,4'E-Decadienoyl)Ingenol	Syringic acid
2-(3,4-dihydroxyphenyl)-5,7-dihydroxy-6-(3-methylbut-2-enyl)chromone	Mairin	12,13-Epoxy-9-Hydroxynonadeca-7,10-Dienoic Acid	20-O-(Decanoyl)Ingenol	cis-4-coumaric acid
2-[(3R)-8,8-dimethyl-3,4-dihydro-2H-pyrano[6,5-f]chromen-3-yl]-5-methoxyphenol	oxypaeoniflorin	2-Methylpyrazine	3-O-(2E,4E-Decadienoyl)-20-Deoxyingenol	(E)-Ferulic acid
3-(2,4-dihydroxyphenyl)-8-(1,1-dimethylprop-2-enyl)-7-hydroxy-5-methoxy-coumarin	paeoniflorgenone	3,4-Dihydroxybenzaldehyde,Hydroxybenzoic Acid,M-Hydroxybenzoic Acid,P-Hydroxybenzoic Acid,Salicylic Acid	3-O-(2'E,4'E-Decadienoyl)-20-O-Acetylingenol	Ellagic acid
3-(3,4-dihydroxyphenyl)-5,7-dihydroxy-8-(3-methylbut-2-enyl)chromone	paeoniflorin	3-Acetamino-5-Methyl Isooxazole	3-O-(2'E,4'E-Decadienoyl)Ingenol	3-Hydroxybenzoicacid
3,22-Dihydroxy-11-oxo-delta(12)-oleanene-27-alpha-methoxycarbonyl-29-oic acid	paeoniflorin_qt	Benzaldehyde	3-O-(2E,4Z-Decadienoyl)-20-Deoxyingenol	Gallic acid
3'-Hydroxy-4'-O-Methylglabridin	paeonol	Bis(4-Hydroxybenzyl)Ether	3-O-(2'E,4'Z-Decadienoyl)-20-O-Acetylingenol	benzoic acid
3'-Methoxyglabridin	Pentagalloylglucose	Butylethylene Ether,Hexanal	3-O-(2'E,4'Z-Decadienoyl)-5-O-Acetylingenol	Quercetin
5,7-dihydroxy-3-(4-methoxyphenyl)-8-(3-methylbut-2-enyl)chromone	sitosterol	Citral,Neral	3-O-(2'E,4'Z-Decadienoyl)Ingenol	Kaempferol
6-prenylated eriodictyol	13-Methyl Tetradecanoic Acid	Coniine	5-O-(2'E,4'E-Decadienoyl)Ingenol	Chrysin
7,2',4'-trihydroxy－5-methoxy-3－arylcoumarin	Aminobutyl Canavalmine	D-Pseudoephedrine,Ephedrine,Pseudoephedrine	Kansenonol	Galangin
7-Acetoxy-2-methylisoflavone	Canavalia Gibberellin I	Ethyl Palmitate	Kansuinin E	Hesperetin
7-Methoxy-2-methyl isoflavone	Canavalia Gibberellin Ii	Î‘-Aminobutyric Acid	Kansuinin F	Ethylparaben
8-(6-hydroxy-2-benzofuranyl)-2,2-dimethyl-5-chromenol	L-Î‘-Amino-Î”-Hydroxyvaleric Acid	gingerol	Kansuiphorin C	3,4-Dimethoxycinnamic acid
8-prenylated eriodictyol	Phenol	aspartate	Kansuiphorin D	Morin
Calycosin	Pyrethrin I	Methyl 2-Chloropropenoate	Methyl(2,4-Dihydroxy-3-Formyl-6-Methoxy)Phenylketone	Naringenin
dehydroglyasperins C	Pyrethrin Ii	α-aminobutyric acid	11-Oxo-kansenonol	Luteolin
DFV	（1R)-(+)-nopinone	β-aminobutyric acid	20-Deoxyingenol	Genistein
echinatin	1-hexadecanol	2-Pentylpyridine	3-O-Benzoyl-20-deoxyingenol	Apigenin
euchrenone	1-octen-3-ol	3alpha-amino-5alpha-pregnan-20-one	5-O-(2′E,4′E)-Decadienoyl-20-O-acetylingenol	Isorhamnetin
Eurycarpin A	1-perillaldehyde	N-Ethylaniline	5-O-(2′E,4′Z)-Decadienoyl-20-O-acetylingenol	Baicalein
formononetin	2,4-di-tert-butylphenol	Noopept	5-O-Benzoyl-20-deoxyingenol
gadelaidic acid	2-acetylphenol	Thymidine	Caudatin
Gancaonin A	2-pentylfuran		Euphorikanin A
Gancaonin B	2-phenylethyl-β-D-glucopyranoside		Ingenol
Gancaonin G	3,5,5-trimethyl-2-cyclohexen-1-ol		Kansuinone
Gancaonin H	4,4,6-trimethyl-cyclohex-2-en-1-ol		Kidjolanin
Glabranin	6-allylguaicol		Penupogenin
Glabrene	9-hydroxypaeonilactone A		Kansuinine B
Glabridin	alcanfor
Glabrone	benzaldehyde
Glepidotin A	borneol
Glepidotin B	cis-anethol
glyasperin B	cuminyl acetate
Glyasperin C	diisobutyl phthalate
glyasperin F	heptanal
Glyasperins M	hexadecanoic acid,methyl ester
Glycyram	isoeugenol
Glycyrin	methyl salicylate
Glycyrol	myrtanal
glycyroside	myrtanol
Glycyrrhiza flavonol A	myrtenal
Glypallichalcone	n-hexadecanoic acid
Glyzaglabrin	nonanal
HMF	octanal
HMO	paeonenoide A
icos-5-enoic acid	paeonisuffrone
Inermine	perillyl alcohol
Inflacoumarin A	p-menth-1-en-7-al
Isoglycyrol	protocatechuate
Isolicoflavonol	protocatechuic aldehyde
isoliquiritigenin	trans-shisool
Isoliquiritin
Isoliquiritin apioside
isorhamnetin
Isotrifoliol
Jaranol
kaempferol
Kanzonol F
kanzonols W
Licoagrocarpin
Licoagroisoflavone
licochalcone a
Licochalcone B
licochalcone G
Licocoumarone
licoisoflavanone
Licoisoflavone
Licoisoflavone B
licopyranocoumarin
licorice glycoside E
Licoricone
liquiritin
Liquiritin apioside
Lupiwighteone
Mairin
Medicarpin
naringenin
Odoratin
Phaseol
Phaseolinisoflavan
Pinocembrin
quercetin
Quercetin der.
Semilicoisoflavone B
shinpterocarpin
Sigmoidin-B
sitosterol
Vestitol
Xambioona
(E)-1-[2,4-Dihydroxy-3-(3-Methyl-2-Butenyl)Phenyl]-3-(2,2-Dimethyl-8-Hydroxy-2H-Benzopyran-6-Yl)-2-Propen-1-One
(E)-1-[2,4-Dihydroxy-3-(3-Methyl-2-Butenyl)Phenyl]-3-(4-Hydroxy-3-[3-Methyl-2-Butenyl)Phenyl]-2-Propen-1-One
2,4,4'-Trihydroxychalcone
3',7-Dihydroxy-4',6-Dimethoxyisoflavone
4-Hydroxyonchocarpin
Erythrinin C
Formononetin-7-Glucoside
Gancaonin P-3'-Methylether
Gancaonin X
Gancaonin Y
Gancaonin Z
Glisoflavanone
Glycyrrhiza-Flavonol A
Glyurallin A
Glyuranolide
Kanzonol B
Kanzonol K
Licoarylcoumarin
Licofuranocoumarin
Licoleafol
Methylglycyrrhetate
Uralstilbene
21α-hydroxyisoglabroide
24-hydroxyglycyrrhetic acid
3-methyl-6,7,8-trihydropyrrolo
5,6,7,8-tetrahydro-2,4-dimethylquinoline
5'-prenyllicodione
7-methoxy-4'-hydroxyflavone
deoxyglabrolide
gancaonin F
gancaonin J
gancaonin K
Genkwanin
glazarin
glycyrdione A
glycyrdione B
glycyrrhisoflavone
glycyrrhisoflvanone
glyinflanin B
glyinflanin C
glyinflanin D
glyyunnansapogenin A
glyyunnansapogenin B
glyyunnansapogenin C
glyyunnansapogenin E
glyyunnansapogenin F
glyyunnansapogenin G
glyyunnansapogenin H
glyzaglabrin
hypaphorine
liqcoumarin
macedonic acid
medicarpin-3-O-glucoside
phloretic acid
topazolin

## Sheet: 2.Active chemical compositions
Active chemical components with pharmacodynamic targets in GBD and their numbered			Worksheet 2 shows the active chemical composition of GBD’s herbs after the prediction of active ingredients and pharmacotherapeutic targets, and also shows its number.
Herb	Active components	Number
BX;FM	Baicalein	A
GC;BS	Mairin	E1
GC;BS	sitosterol	E2
GC;BS;FM	kaempferol	D
GC;FM	Isorhamnetin	C1
GC;FM	Naringenin	C2
GC;FM	Quercetin	C3
BS;BX	beta-sitosterol	B
BS	(3S,5R,8R,9R,10S,14S)-3,17-dihydroxy-4,4,8,10,14-pentamethyl-2,3,5,6,7,9-hexahydro-1H-cyclopenta[a]phenanthrene-15,16-dione	BS1
BS	paeoniflorin	BS10
BS	paeoniflorin_qt	BS11
BS	paeonol	BS12
BS	Pentagalloylglucose	BS13
BS	13-Methyl Tetradecanoic Acid	BS14
BS	Aminobutyl Canavalmine	BS15
BS	Canavalia Gibberellin I	BS16
BS	Canavalia Gibberellin Ii	BS17
BS	L-Î‘-Amino-Î”-Hydroxyvaleric Acid	BS18
BS	Phenol	BS19
BS	3,4,5-trihydroxybenzoic acid	BS2
BS	Pyrethrin I	BS20
BS	Pyrethrin Ii	BS21
BS	（1R)-(+)-nopinone	BS22
BS	1-hexadecanol	BS23
BS	2,4-di-tert-butylphenol	BS24
BS	2-phenylethyl-β-D-glucopyranoside	BS25
BS	3,5,5-trimethyl-2-cyclohexen-1-ol	BS26
BS	4,4,6-trimethyl-cyclohex-2-en-1-ol	BS27
BS	6-allylguaicol	BS28
BS	alcanfor	BS29
BS	albiflorin	BS3
BS	borneol	BS30
BS	cis-anethol	BS31
BS	diisobutyl phthalate	BS32
BS	heptanal	BS33
BS	hexadecanoic acid,methyl ester	BS34
BS	isoeugenol	BS35
BS	methyl salicylate	BS36
BS	myrtanal	BS37
BS	myrtanol	BS38
BS	myrtenal	BS39
BS	albiflorin_qt	BS4
BS	n-hexadecanoic acid	BS40
BS	nonanal	BS41
BS	octanal	BS42
BS	paeonenoide A	BS43
BS	p-menth-1-en-7-al	BS44
BS	protocatechuate	BS45
BS	trans-shisool	BS46
BS	benzoyl paeoniflorin	BS5
BS	BOX	BS6
BS	Lactiflorin	BS7
BS	oxypaeoniflorin	BS8
BS	paeoniflorgenone	BS9
BX	(3S,6S)-3-(benzyl)-6-(4-hydroxybenzyl)piperazine-2,5-quinone	BX1
BX	Stigmasterol	BX10
BX	3,4-Dihydroxybenzaldehyde,Hydroxybenzoic Acid,M-Hydroxybenzoic Acid,P-Hydroxybenzoic Acid,Salicylic Acid	BX11
BX	Butylethylene Ether,Hexanal	BX12
BX	Coniine	BX13
BX	D-Pseudoephedrine,Ephedrine,Pseudoephedrine	BX14
BX	Ethyl Palmitate	BX15
BX	gingerol	BX16
BX	α-aminobutyric acid	BX17
BX	β-aminobutyric acid	BX18
BX	2-Pentylpyridine	BX19
BX	10,13-eicosadienoic	BX2
BX	3alpha-amino-5alpha-pregnan-20-one	BX20
BX	Noopept	BX21
BX	24-Ethylcholest-4-en-3-one	BX3
BX	Baicalin	BX4
BX	beta-D-Ribofuranoside, xanthine-9	BX5
BX	Cavidine	BX6
BX	coniferin	BX7
BX	Cycloartenol	BX8
BX	gondoic acid	BX9
FM	acetylcholine	FM1
FM	Vanillin	FM10
FM	caffeic acid	FM11
FM	Syringic acid	FM12
FM	cis-4-coumaric acid	FM13
FM	(E)-Ferulic acid	FM14
FM	Ellagic acid	FM15
FM	3-Hydroxybenzoicacid	FM16
FM	Gallic acid	FM17
FM	benzoic acid	FM18
FM	Chrysin	FM19
FM	niacin/nicotinic acid	FM2
FM	Galangin	FM20
FM	Hesperetin	FM21
FM	Ethylparaben	FM22
FM	3,4-Dimethoxycinnamic acid	FM23
FM	Morin	FM24
FM	Luteolin	FM25
FM	Genistein	FM26
FM	Apigenin	FM27
FM	vitamin H	FM3
FM	vitamin K	FM4
FM	sucrose	FM5
FM	Maltose	FM6
FM	phenylalanine	FM7
FM	L-Ascorbic acid	FM8
FM	fumaric acid	FM9
GC	(-)-Medicocarpin	GC1
GC	18beta-glycyrrhetinic acid	GC10
GC	Kanzonol B	GC100
GC	Kanzonol K	GC101
GC	Licoarylcoumarin	GC102
GC	Licofuranocoumarin	GC103
GC	Methylglycyrrhetate	GC104
GC	Uralstilbene	GC105
GC	21α-hydroxyisoglabroide	GC106
GC	24-hydroxyglycyrrhetic acid	GC107
GC	5,6,7,8-tetrahydro-2,4-dimethylquinoline	GC108
GC	5'-prenyllicodione	GC109
GC	18α-hydroxyglycyrrhetic acid	GC11
GC	7-methoxy-4'-hydroxyflavone	GC110
GC	deoxyglabrolide	GC111
GC	gancaonin F	GC112
GC	gancaonin J	GC113
GC	gancaonin K	GC114
GC	Genkwanin	GC115
GC	glazarin	GC116
GC	glycyrdione A	GC117
GC	glycyrdione B	GC118
GC	glycyrrhisoflavone	GC119
GC	1-Methoxyphaseollidin	GC12
GC	glycyrrhisoflvanone	GC120
GC	glyinflanin B	GC121
GC	glyinflanin C	GC122
GC	glyinflanin D	GC123
GC	glyyunnansapogenin A	GC124
GC	glyyunnansapogenin B	GC125
GC	glyyunnansapogenin C	GC126
GC	glyyunnansapogenin E	GC127
GC	glyyunnansapogenin F	GC128
GC	glyyunnansapogenin G	GC129
GC	2-(3,4-dihydroxyphenyl)-5,7-dihydroxy-6-(3-methylbut-2-enyl)chromone	GC13
GC	glyyunnansapogenin H	GC130
GC	hypaphorine	GC131
GC	macedonic acid	GC132
GC	medicarpin-3-O-glucoside	GC133
GC	phloretic acid	GC134
GC	topazolin	GC135
GC	Glycyram	GC136
GC	2-[(3R)-8,8-dimethyl-3,4-dihydro-2H-pyrano[6,5-f]chromen-3-yl]-5-methoxyphenol	GC14
GC	3-(2,4-dihydroxyphenyl)-8-(1,1-dimethylprop-2-enyl)-7-hydroxy-5-methoxy-coumarin	GC15
GC	3-(3,4-dihydroxyphenyl)-5,7-dihydroxy-8-(3-methylbut-2-enyl)chromone	GC16
GC	3,22-Dihydroxy-11-oxo-delta(12)-oleanene-27-alpha-methoxycarbonyl-29-oic acid	GC17
GC	3'-Hydroxy-4'-O-Methylglabridin	GC18
GC	3'-Methoxyglabridin	GC19
GC	(2R)-7-hydroxy-2-(4-hydroxyphenyl)chroman-4-one	GC2
GC	5,7-dihydroxy-3-(4-methoxyphenyl)-8-(3-methylbut-2-enyl)chromone	GC20
GC	6-prenylated eriodictyol	GC21
GC	7,2',4'-trihydroxy－5-methoxy-3－arylcoumarin	GC22
GC	7-Acetoxy-2-methylisoflavone	GC23
GC	7-Methoxy-2-methyl isoflavone	GC24
GC	8-(6-hydroxy-2-benzofuranyl)-2,2-dimethyl-5-chromenol	GC25
GC	8-prenylated eriodictyol	GC26
GC	Calycosin	GC27
GC	DFV	GC28
GC	echinatin	GC29
GC	(2S)-2-[4-hydroxy-3-(3-methylbut-2-enyl)phenyl]-8,8-dimethyl-2,3-dihydropyrano[2,3-f]chromen-4-one	GC3
GC	euchrenone	GC30
GC	Eurycarpin A	GC31
GC	formononetin	GC32
GC	gadelaidic acid	GC33
GC	Gancaonin A	GC34
GC	Gancaonin B	GC35
GC	Gancaonin G	GC36
GC	Gancaonin H	GC37
GC	Glabranin	GC38
GC	Glabrene	GC39
GC	(2S)-6-(2,4-dihydroxyphenyl)-2-(2-hydroxypropan-2-yl)-4-methoxy-2,3-dihydrofuro[3,2-g]chromen-7-one	GC4
GC	Glabridin	GC40
GC	Glepidotin A	GC41
GC	glyasperin B	GC42
GC	Glyasperin C	GC43
GC	glyasperin F	GC44
GC	Glyasperins M	GC45
GC	Glycyrin	GC46
GC	Glycyrol	GC47
GC	glycyroside	GC48
GC	Glycyrrhiza flavonol A	GC49
GC	(2S)-7-hydroxy-2-(4-hydroxyphenyl)-8-(3-methylbut-2-enyl)chroman-4-one	GC5
GC	Glypallichalcone	GC50
GC	Glyzaglabrin	GC51
GC	HMO	GC52
GC	icos-5-enoic acid	GC53
GC	Inflacoumarin A	GC54
GC	Isoglycyrol	GC55
GC	Isolicoflavonol	GC56
GC	isoliquiritigenin	GC57
GC	Isoliquiritin	GC58
GC	Isoliquiritin apioside	GC59
GC	(E)-1-(2,4-dihydroxyphenyl)-3-(2,2-dimethylchromen-6-yl)prop-2-en-1-one	GC6
GC	Isotrifoliol	GC60
GC	Jaranol	GC61
GC	Kanzonol F	GC62
GC	Licoagrocarpin	GC63
GC	licochalcone a	GC64
GC	Licochalcone B	GC65
GC	licochalcone G	GC66
GC	licoisoflavanone	GC67
GC	Licoisoflavone	GC68
GC	Licoisoflavone B	GC69
GC	(E)-3-[3,4-dihydroxy-5-(3-methylbut-2-enyl)phenyl]-1-(2,4-dihydroxyphenyl)prop-2-en-1-one	GC7
GC	licopyranocoumarin	GC70
GC	Licoricone	GC71
GC	liquiritin	GC72
GC	Liquiritin apioside	GC73
GC	Lupiwighteone	GC74
GC	Medicarpin	GC75
GC	Odoratin	GC76
GC	Phaseolinisoflavan	GC77
GC	Pinocembrin	GC78
GC	Quercetin der.	GC79
GC	1,3-dihydroxy-8,9-dimethoxy-6-benzofurano[3,2-c]chromenone	GC8
GC	Semilicoisoflavone B	GC80
GC	shinpterocarpin	GC81
GC	Sigmoidin-B	GC82
GC	Vestitol	GC83
GC	Xambioona	GC84
GC	(E)-1-[2,4-Dihydroxy-3-(3-Methyl-2-Butenyl)Phenyl]-3-(2,2-Dimethyl-8-Hydroxy-2H-Benzopyran-6-Yl)-2-Propen-1-One	GC85
GC	(E)-1-[2,4-Dihydroxy-3-(3-Methyl-2-Butenyl)Phenyl]-3-(4-Hydroxy-3-[3-Methyl-2-Butenyl)Phenyl]-2-Propen-1-One	GC86
GC	2,4,4'-Trihydroxychalcone	GC87
GC	3',7-Dihydroxy-4',6-Dimethoxyisoflavone	GC88
GC	4-Hydroxyonchocarpin	GC89
GC	1,3-dihydroxy-9-methoxy-6-benzofurano[3,2-c]chromenone	GC9
GC	Erythrinin C	GC90
GC	Formononetin-7-Glucoside	GC91
GC	Gancaonin P-3'-Methylether	GC92
GC	Gancaonin X	GC93
GC	Gancaonin Y	GC94
GC	Gancaonin Z	GC95
GC	Glisoflavanone	GC96
GC	Glycyrrhiza-Flavonol A	GC97
GC	Glyurallin A	GC98
GC	Glyuranolide	GC99
GS	(3S,5R,10S,13R,14R,17R)-17-[(1R)-1,5-dimethyl-4-methylenehexyl]-4,4,10,13,14-pentamethyl-2,3,5,6,7,11,12,15,16,17-decahydro-1H-cyclopenta[a]phenanthren-3-ol	GS1
GS	13-Oxyingenol	GS10
GS	20-O-(2'E,4â€™Z-Decadienoyl)Ingenol	GS11
GS	20-O-(2'E,4'E-Decadienoyl)Ingenol	GS12
GS	20-O-(Decanoyl)Ingenol	GS13
GS	3-O-(2E,4E-Decadienoyl)-20-Deoxyingenol	GS14
GS	3-O-(2'E,4'E-Decadienoyl)-20-O-Acetylingenol	GS15
GS	3-O-(2'E,4'E-Decadienoyl)Ingenol	GS16
GS	3-O-(2E,4Z-Decadienoyl)-20-Deoxyingenol	GS17
GS	3-O-(2'E,4'Z-Decadienoyl)-20-O-Acetylingenol	GS18
GS	3-O-(2'E,4'Z-Decadienoyl)-5-O-Acetylingenol	GS19
GS	20-OD-ingenol Z	GS2
GS	3-O-(2'E,4'Z-Decadienoyl)Ingenol	GS20
GS	5-O-(2'E,4'E-Decadienoyl)Ingenol	GS21
GS	Kansenonol	GS22
GS	Kansuinin E	GS23
GS	Kansuinin F	GS24
GS	Kansuiphorin C	GS25
GS	Kansuiphorin D	GS26
GS	Methyl(2,4-Dihydroxy-3-Formyl-6-Methoxy)Phenylketone	GS27
GS	11-Oxo-kansenonol	GS28
GS	20-Deoxyingenol	GS29
GS	3-O-(2,3-Dimethylbutanoyl)-13-O-dodecanoyl-20-deoxyingenol	GS3
GS	3-O-Benzoyl-20-deoxyingenol	GS30
GS	5-O-(2′E,4′E)-Decadienoyl-20-O-acetylingenol	GS31
GS	5-O-(2′E,4′Z)-Decadienoyl-20-O-acetylingenol	GS32
GS	5-O-Benzoyl-20-deoxyingenol	GS33
GS	Caudatin	GS34
GS	Euphorikanin A	GS35
GS	Ingenol	GS36
GS	Kansuinone	GS37
GS	Kidjolanin	GS38
GS	Penupogenin	GS39
GS	Euphol	GS4
GS	Kansuinine B	GS40
GS	Euphorbetin	GS5
GS	kansuinin A	GS6
GS	Kanziol	GS7
GS	Karacolidine	GS8
GS	1,1'-Bis(2,6-Dihydroxy-3-Acetyl-4-Methoxyphenyl)Methane	GS9

## Sheet: 3. Chemical composition tatgets
	Potential drug targets of GBD														Worksheet 3 summarizes the possible therapeutic targets of the chemical components of each herb after active ingredient and pharmacodynamic target screening. The "All targets" column is a summary of all predicted targets after removing duplicates.
	BX(Pinellia ternata)			BS(Radix paeoniae alba)			FM(Honey)			GC(Liquorice)			GS(Euphorbia kansui)			All targets
	Active compounds	Drug targets		Active compounds	Drug targets		Active compounds	Drug targets		Active compounds	Drug targets		Active compounds	Drug targets		KDM4E
	A	KDM4E		B	HMGCR		A	KDM4E		C1	XDH		GS1	AR		XDH
	A	XDH		B	CYP51A1		A	XDH		C1	CA2		GS1	HMGCR		ALOX15
	A	ALOX15		B	AR		A	ALOX15		C1	CA7		GS1	CYP51A1		CDK1
	A	CDK1		B	NPC1L1		A	CDK1		C1	CA12		GS1	NR1H3		ALOX12
	A	ALOX12		B	NR1H3		A	ALOX12		C1	CA4		GS1	SLC6A2		GRK6
	A	GRK6		B	CYP17A1		A	GRK6		C1	CYP1B1		GS1	NPC1L1		CYP19A1
	A	CYP19A1		B	RORC		A	CYP19A1		C1	ABCC1		GS1	PTPN1		CA7
	A	CA7		B	CYP19A1		A	CA7		C1	NOX4		GS1	BCHE		CA12
	A	CA12		B	ESR2		A	CA12		C1	AKR1B1		GS1	RORC		CA4
	A	CA4		B	ESR1		A	CA4		C1	ABCG2		GS1	CYP17A1		ABCB1
	A	ABCB1		B	SHBG		A	ABCB1		C1	ACHE		GS1	CYP19A1		CYP1B1
	A	CYP1B1		B	SREBF2		A	CYP1B1		C1	ALOX15		GS1	ESR1		HSD17B1
	A	HSD17B1		B	CYP2C19		A	HSD17B1		C1	ALOX12		GS1	SLC6A4		AKR1B1
	A	AKR1B1		B	SLC6A2		A	AKR1B1		C1	IGF1R		GS1	ACHE		CDK5R1
	A	CDK5R1		B	BCHE		A	CDK5R1		C1	EGFR		GS1	CHRM2		CA2
	A	CA2		B	RORA		A	CA2		C1	AVPR2		GS1	NR1I3		CCNB3
	A	CCNB3		B	PTPN1		A	CCNB3		C1	MAOA		GS1	CYP2C19		CDK6
	A	CDK6		B	SERPINA6		A	CDK6		C1	FLT3		GS1	SREBF2		CA1
	A	CA1		B	SLC6A4		A	CA1		C1	CYP19A1		GS1	ESR2		CA9
	A	CA9		B	G6PD		A	CA9		C1	F2		GS1	SHBG		ABCG2
	A	ABCG2		B	NR1I3		A	ABCG2		C1	PIM1		GS1	CES2		CBR1
	A	CBR1		B	CHRM2		A	CBR1		C1	ALOX5		GS1	RORA		ESR2
	A	ESR2		B	ACHE		A	ESR2		C1	AURKB		GS1	SQLE		ESR1
	A	ESR1		B	VDR		A	ESR1		C1	DRD4		GS1	SERPINA6		ACHE
	A	ACHE		B	CES2		A	ACHE		C1	ADORA1		GS1	PTPN6		ADORA1
	A	ADORA1		B	NR1H2		A	ADORA1		C1	GLO1		GS1	HSD11B1		ADORA2A
	A	ADORA2A		B	CDC25A		A	ADORA2A		C1	MPO		GS1	DHCR7		PTGS2
	A	PTGS2		B	PTGER1		A	PTGS2		C1	PIK3R1		GS1	HSD11B2		PTPRS
	A	PTPRS		B	PTGER2		A	PTPRS		C1	ADORA2A		GS1	NR1H2		AMY1A
	A	AMY1A		B	HSD11B1		A	AMY1A		C1	DAPK1		GS1	VDR		FLT3
	A	FLT3		B	DHCR7		A	FLT3		C1	PYGL		GS1	GLRA1		IKBKB
	A	IKBKB		B	GLRA1		A	IKBKB		C1	CA1		GS1	PREP		NTRK2
	A	NTRK2		B	PPARD		A	NTRK2		C1	GSK3B		GS1	PTPN2		AR
	A	AR		B	SQLE		A	AR		C1	SRC		GS1	CDC25A		NOX4
	A	NOX4		B	PTPN6		A	NOX4		C1	PTK2		GS1	POLB		MAOA
	A	MAOA		B	FDFT1		A	MAOA		C1	HSD17B2		GS1	NOS2		SYK
	A	SYK		B	NOS2		A	SYK		C1	KDR		GS1	FABP4		GSK3B
	A	GSK3B		B	NR3C1		A	GSK3B		C1	MMP13		GS1	FABP3		ABCC1
	A	ABCC1		B	CDC25B		A	ABCC1		C1	MMP3		GS1	FABP5		TTR
	A	TTR		B	SHH		A	TTR		C1	CA3		GS1	PPARD		CSNK2A1
	A	CSNK2A1		B	UGT2B7		A	CSNK2A1		C1	PLK1		GS1	FABP1		CFTR
	A	CFTR		B	HSD11B2		A	CFTR		C1	CA6		GS1	ADORA3		AKR1B10
	A	AKR1B10		B	DRD2		A	AKR1B10		C1	CDK1		GS1	MAPK3		TNKS2
	A	TNKS2		B	POLB		A	TNKS2		C1	MMP9		GS1	PTPN11		TNKS
	A	TNKS		BS1	AR		A	TNKS		C1	MMP2		GS1	AKR1B10		HSD17B2
	A	HSD17B2		BS1	CYP19A1		A	HSD17B2		C1	PKN1		GS1	G6PD		BCHE
	A	BCHE		BS1	SHBG		A	BCHE		C1	CA14		GS1	PTGES		ADORA3
	A	ADORA3		BS1	NR3C1		A	ADORA3		C1	CA9		GS1	PTPRF		TERT
	A	TERT		BS1	GABBR1		A	TERT		C1	CSNK2A1		GS1	UGT2B7		LCK
	A	LCK		BS1	HAO1		A	LCK		C1	MET		GS1	PLA2G1B		PFKFB3
	A	PFKFB3		BS1	ST6GAL1		A	PFKFB3		C1	NEK2		GS1	ACP1		PIM1
	A	PIM1		BS1	ESR1		A	PIM1		C1	CXCR1		GS1	CNR1		PARP1
	A	PARP1		BS1	CHRM1		A	PARP1		C1	CAMK2B		GS1	TOP2A		ALOX5
	A	ALOX5		BS1	JAK1		A	ALOX5		C1	ALK		GS2	PRKCD		APP
	A	APP		BS1	JAK2		A	APP		C1	AKT1		GS2	EDNRA		CALM1
	A	CALM1		BS2	CA2		A	CALM1		C1	ABCB1		GS2	PRKCA		ARG1
	A	ARG1		BS2	CA7		A	ARG1		C1	NEK6		GS2	PDE4D		NOS2
	A	NOS2		BS2	CA1		A	NOS2		C1	PLA2G1B		GS2	PDE10A		GLO1
	A	GLO1		BS2	CA3		A	GLO1		C1	CA5A		GS2	REN		MMP9
	A	MMP9		BS2	CA6		A	MMP9		C1	BACE1		GS2	HTR7		MMP2
	A	MMP2		BS2	CA12		A	MMP2		C1	AXL		GS2	PRKCZ		MMP12
	A	MMP12		BS2	CA14		A	MMP12		C1	NUAK1		GS2	CFD		CD38
	A	CD38		BS2	CA9		A	CD38		C1	AKR1C2		GS2	P2RX7		TOP1
	A	TOP1		BS2	FUT7		A	TOP1		C1	AKR1C1		GS2	HCRTR1		NAE1
	A	NAE1		BS2	CA4		A	NAE1		C1	AKR1C3		GS2	GSK3A		EGFR
	A	EGFR		BS2	CA5B		A	EGFR		C1	AKR1C4		GS2	MMP1		SRC
	A	SRC		BS2	CA5A		A	SRC		C1	CA13		GS2	CTSD		TYR
	A	TYR		BS2	CA13		A	TYR		C1	AKR1A1		GS2	JUN		AHR
	A	AHR		BS2	SQLE		A	AHR		C1	GPR35		GS2	CA12		ESRRA
	A	ESRRA		BS2	LDHA		A	ESRRA		C1	MAPT		GS2	CA9		KIT
	A	KIT		BS2	LDHB		A	KIT		C1	KDM4E		GS2	IRAK4		OPRD1
	A	OPRD1		BS2	TTR		A	OPRD1		C1	TOP2A		GS2	ADA		CYP1A1
	A	CYP1A1		BS2	IGF1R		A	CYP1A1		C1	INSR		GS2	MAPK1		AURKB
	A	AURKB		BS2	ALK		A	AURKB		C1	MYLK		GS2	AURKB		PIK3CG
	A	PIK3CG		BS2	SERPINE1		A	PIK3CG		C1	SYK		GS2	CDK2		MAPT
	A	MAPT		BS2	ESR2		A	MAPT		C1	PIK3CG		GS2	IKBKE		TOP2A
	A	TOP2A		BS2	BCL2L1		A	TOP2A		C1	APEX1		GS2	CAPN1		INSR
	A	INSR		BS2	GPR35		A	INSR		C1	CDK5R1		GS2	TBK1		MYLK
	A	MYLK		BS2	COMT		A	MYLK		C1	CCNB3		GS2	CCNB3		APEX1
	A	APEX1		BS2	TPMT		A	APEX1		C1	CDK6		GS2	JAK3		IGF1R
	A	IGF1R		BS3	LGALS3		A	IGF1R		C1	CDK2		GS2	KCNK3		KDR
	A	KDR		BS3	LGALS9		A	KDR		C1	ARG1		GS2	LIPG		PLK1
	A	PLK1		BS3	HSP90AA1		A	PLK1		C1	APP		GS2	SORD		MET
	A	MET		BS3	ABCB1		A	MET		C1	MCL1		GS2	JAK1		ALK
	A	ALK		BS3	ADORA2A		A	ALK		C1	TERT		GS2	JAK2		AXL
	A	AXL		BS3	ADORA3		A	AXL		C1	TYR		GS2	PRKCG		PTPN1
	A	PTPN1		BS3	PTAFR		A	PTPN1		C1	HSD17B1		GS2	PRKCB		ST6GAL1
	A	ST6GAL1		BS3	PRKCA		A	ST6GAL1		C1	AHR		GS2	PRKCH		SLC22A12
	A	SLC22A12		BS3	ADORA2B		A	SLC22A12		C1	ESRRA		GS2	CDK5R1		GPR35
	A	GPR35		BS3	SELP		A	GPR35		C1	PTPRS		GS2	BACE2		FYN
	A	FYN		BS3	PPM1A		A	FYN		C1	PLG		GS2	CCND1		TACR2
	A	TACR2		BS3	SLC29A1		A	TACR2		C1	ESR2		GS2	CCNE2		PRKDC
	A	PRKDC		BS3	TOP1		A	PRKDC		C1	MPG		GS2	F10		MAPK3
	A	MAPK3		BS3	EGFR		A	MAPK3		C1	SLC22A12		GS2	HCRTR2		BACE1
	A	BACE1		BS3	LGALS7		A	BACE1		C1	PARP1		GS2	MAPK14		SIRT1
	A	SIRT1		BS3	HSPA8		A	SIRT1		C1	TTR		GS2	CDK9		PLA2G2A
	A	PLA2G2A		BS3	HSPA5		A	PLA2G2A		C1	MMP12		GS2	PLA2G7		PLA2G4A
	A	PLA2G4A		BS3	MMP13		A	PLA2G4A		C1	CD38		GS2	NCOR2		CA6
	A	CA6		BS3	MMP1		A	CA6		C1	AKR1B10		GS2	SYK		CDK2
	A	CDK2		BS3	MMP7		A	CDK2		C1	TNKS2		GS2	NTRK1		CDK5
	A	CDK5		BS3	MMP8		A	CDK5		C1	CDK5		GS2	PSEN2		CCNB1
	A	CCNB1		BS3	GBA		A	CCNB1		C1	CCNB1		GS2	DYRK1A		CCNB2
	A	CCNB2		BS3	HRAS		A	CCNB2		C1	CCNB2		GS2	F2R		HMGCR
	B	HMGCR		BS3	FDFT1		C1	XDH		C2	CYP19A1		GS2	CCR1		CYP51A1
	B	CYP51A1		BS3	VEGFA		C1	CA2		C2	CA7		GS2	MET		NPC1L1
	B	AR		BS3	FGF1		C1	CA7		C2	ABCC1		GS2	GCK		NR1H3
	B	NPC1L1		BS3	FGF2		C1	CA12		C2	HSD17B1		GS2	BRD4		CYP17A1
	B	NR1H3		BS3	SLC28A3		C1	CA4		C2	CA12		GS2	BRD2		RORC
	B	CYP17A1		BS3	ADK		C1	CYP1B1		C2	SHBG		GS2	BRD3		SHBG
	B	RORC		BS3	IMPDH1		C1	ABCC1		C2	CA4		GS2	PYGL		SREBF2
	B	CYP19A1		BS3	NRAS		C1	NOX4		C2	CYP1B1		GS2	TK1		CYP2C19
	B	ESR2		BS3	MGMT		C1	AKR1B1		C2	CBR1		GS2	ADORA2A		SLC6A2
	B	ESR1		BS3	AMY1A		C1	ABCG2		C2	ESR1		GS2	ADORA2B		RORA
	B	SHBG		BS3	SERPINE1		C1	ACHE		C2	ESR2		GS2	CDK1		SERPINA6
	B	SREBF2		BS3	SQLE		C1	ALOX15		C2	PTGS1		GS2	ERBB2		SLC6A4
	B	CYP2C19		BS3	HK2		C1	ALOX12		C2	MAOB		GS2	PDE2A		G6PD
	B	SLC6A2		BS3	HK1		C1	IGF1R		C2	ADORA1		GS2	HSP90AB1		NR1I3
	B	BCHE		BS3	MMP3		C1	EGFR		C2	ADORA3		GS2	PSMB5		CHRM2
	B	RORA		BS3	MMP9		C1	AVPR2		C2	ABCG2		GS2	CHRM1		VDR
	B	PTPN1		BS3	ADAM17		C1	MAOA		C2	TAS2R31		GS2	CXCR2		CES2
	B	SERPINA6		BS3	AGTR1		C1	FLT3		C2	AKR1C3		GS2	CHRM3		NR1H2
	B	SLC6A4		BS3	SLC6A2		C1	CYP19A1		C2	PLA2G1B		GS2	AURKC		CDC25A
	B	G6PD		BS3	EIF4H		C1	F2		C2	GRM5		GS2	AURKA		PTGER1
	B	NR1I3		BS3	PABPC1		C1	PIM1		C2	CES1		GS2	CX3CR1		PTGER2
	B	CHRM2		BS3	MME		C1	ALOX5		C2	PPARG		GS2	AXL		HSD11B1
	B	ACHE		BS3	SLC28A2		C1	AURKB		C2	CES2		GS2	MDM2		DHCR7
	B	VDR		BS3	PRKCG		C1	DRD4		C2	SLC5A2		GS2	EPHB4		GLRA1
	B	CES2		BS3	PRKCH		C1	ADORA1		C2	MMP12		GS2	TYRO3		PPARD
	B	NR1H2		BS3	OGA		C1	GLO1		C2	POLB		GS2	MERTK		SQLE
	B	CDC25A		BS3	F3		C1	MPO		C2	MMP13		GS2	SF3B3		PTPN6
	B	PTGER1		BS3	MAP2K1		C1	PIK3R1		C2	PLA2G2A		GS2	PDE3A		FDFT1
	B	PTGER2		BS3	IGFBP3		C1	ADORA2A		C2	PLA2G5		GS2	PDE4B		NR3C1
	B	HSD11B1		BS3	VARS		C1	DAPK1		C2	PLA2G10		GS2	PDE7A		CDC25B
	B	DHCR7		BS3	PARP1		C1	PYGL		C2	BACE1		GS2	MAP2K1		SHH
	B	GLRA1		BS3	LARS		C1	CA1		C2	CHRNA7		GS2	LCK		UGT2B7
	B	PPARD		BS3	METAP2		C1	GSK3B		C2	KLK1		GS2	ERBB4		HSD11B2
	B	SQLE		BS3	ABL1		C1	SRC		C2	KLK2		GS2	PDE9A		DRD2
	B	PTPN6		BS3	EPHA2		C1	PTK2		C2	RXRA		GS2	LYN		POLB
	B	FDFT1		BS3	LCK		C1	HSD17B2		C2	SERPINE1		GS2	MAP2K5		CAPN1
	B	NOS2		BS3	SRC		C1	KDR		C2	SRC		GS2	BRAF		OPRM1
	B	NR3C1		BS3	MAP3K9		C1	MMP13		C2	CA2		GS2	SCD		TACR1
	B	CDC25B		BS3	FGFR1		C1	MMP3		C2	CA1		GS2	PTK2		OPRK1
	B	SHH		BS3	FUCA1		C1	CA3		C2	HSD17B14		GS2	GRM5		CTSB
	B	UGT2B7		BS3	AURKA		C1	PLK1		C2	KIT		GS2	KIF11		CHRND
	B	HSD11B2		BS3	ECE1		C1	CA6		C2	KDR		GS2	NAMPT		CCKBR
	B	DRD2		BS3	BTK		C1	CDK1		C2	FGFR1		GS2	FYN		TACR3
	B	POLB		BS3	SSTR2		C1	MMP9		C2	MET		GS2	CCNE1		GRIA1
	BX1	CAPN1		BS3	SSTR4		C1	MMP2		C2	CA3		GS2	IMPDH2		MLNR
	BX1	OPRD1		BS3	SSTR1		C1	PKN1		C2	CA6		GS2	HDAC3		HDAC1
	BX1	OPRM1		BS3	SSTR3		C1	CA14		C2	CA13		GS2	CCNA1		ADAM17
	BX1	TACR1		BS3	MARS		C1	CA9		C2	CA5B		GS2	PSENEN		MAPK1
	BX1	OPRK1		BS3	AMD1		C1	CSNK2A1		C2	CA5A		GS2	CCNA2		CTSK
	BX1	CTSB		BS3	PTPN1		C1	MET		C2	NQO2		GS2	NCSTN		CTSL
	BX1	CHRND		BS4	LGALS3		C1	NEK2		C2	CTSB		GS2	APH1A		MMP1
	BX1	CCKBR		BS4	LGALS9		C1	CXCR1		C2	NOX4		GS2	PSEN1		GALR1
	BX1	TACR3		BS4	HSP90AA1		C1	CAMK2B		C2	AKR1B1		GS2	APH1B		GALR2
	BX1	GRIA1		BS4	ABCB1		C1	ALK		C2	CLK1		GS2	CDK5		XIAP
	BX1	MLNR		BS4	ADORA2A		C1	AKT1		C2	DYRK1B		GS2	CDK4		IL1B
	BX1	HDAC1		BS4	ADORA3		C1	ABCB1		C2	BCHE		GS2	CCNB1		PDYN
	BX1	ADAM17		BS4	PTAFR		C1	NEK6		C2	CA9		GS2	CCNB2		YARS
	BX1	MAPK1		BS4	PRKCA		C1	PLA2G1B		C2	ESRRA		GS3	PRKCD		CXCR4
	BX1	CTSK		BS4	ADORA2B		C1	CA5A		C2	ESRRB		GS4	AR		MC3R
	BX1	CTSL		BS4	SELP		C1	BACE1		C2	CDK5R1		GS4	HMGCR		MMP14
	BX1	MMP1		BS4	PPM1A		C1	AXL		C2	IGF1R		GS4	CYP51A1		MC1R
	BX1	GALR1		BS4	SLC29A1		C1	NUAK1		C2	INSR		GS4	CYP2C19		HDAC8
	BX1	GALR2		BS4	TOP1		C1	AKR1C2		C2	DYRK1A		GS4	NR1H3		NQO2
	BX1	XIAP		BS4	EGFR		C1	AKR1C1		C2	HSD17B2		GS4	SLC6A2		MMP3
	BX1	IL1B		BS4	LGALS7		C1	AKR1C3		C2	IGFBP3		GS4	BCHE		ANPEP
	BX1	PDYN		BS4	HSPA8		C1	AKR1C4		C2	MMP2		GS4	NPC1L1		CBX7
	BX1	MMP9		BS4	HSPA5		C1	CA13		C2	YWHAG		GS4	ESR1		NTSR2
	BX1	YARS		BS4	MMP13		C1	AKR1A1		C2	SIRT2		GS4	SLC6A4		NTSR1
	BX1	CXCR4		BS4	MMP1		C1	GPR35		C2	F3		GS4	PTPN1		BIRC3
	BX1	MMP2		BS4	MMP7		C1	MAPT		C2	PTGER1		GS4	RORC		SIGMAR1
	BX1	MC3R		BS4	MMP8		C1	KDM4E		C2	PTGER2		GS4	CYP17A1		CMA1
	BX1	MMP14		BS4	GBA		C1	TOP2A		C2	PTGER3		GS4	SREBF2		HDAC2
	BX1	LCK		BS4	HRAS		C1	INSR		C2	BCL2L1		GS4	CYP19A1		HDAC11
	BX1	MC1R		BS4	FDFT1		C1	MYLK		C2	PIK3CB		GS4	ESR2		HDAC10
	BX1	HDAC8		BS4	VEGFA		C1	SYK		C2	CYP2C9		GS4	ACHE		CASP1
	BX1	NQO2		BS4	FGF1		C1	PIK3CG		C2	CYP3A4		GS4	SHBG		EPHX2
	BX1	MMP3		BS4	FGF2		C1	APEX1		C2	PIK3CA		GS4	NR1I3		NPY4R
	BX1	ANPEP		BS4	SLC28A3		C1	CDK5R1		C2	VCP		GS4	CHRM2		MMP8
	BX1	CBX7		BS4	ADK		C1	CCNB3		C2	PGF		GS4	CES2		LNPEP
	BX1	NTSR2		BS4	IMPDH1		C1	CDK6		C2	VEGFA		GS4	SQLE		CTSS
	BX1	NTSR1		BS4	NRAS		C1	CDK2		C2	EDNRA		GS4	SERPINA6		ABL1
	BX1	BIRC3		BS4	MGMT		C1	ARG1		C2	ERN1		GS4	PTPN6		ACKR3
	BX1	SIGMAR1		BS4	AMY1A		C1	APP		C2	MMP3		GS4	PTPN2		HLA-A
	BX1	CMA1		BS4	SERPINE1		C1	MCL1		C2	APP		GS4	HSD11B1		HDAC6
	BX1	SRC		BS4	SQLE		C1	TERT		C2	GSK3B		GS4	DHCR7		TRHR
	BX1	HDAC2		BS4	HK2		C1	TYR		C2	BCL2		GS4	CDC25A		KDM1A
	BX1	HDAC11		BS4	HK1		C1	HSD17B1		C2	MMP9		GS4	RORA		FPR2
	BX1	HDAC10		BS4	MMP3		C1	AHR		C2	WEE1		GS4	HSD11B2		AKT1
	BX1	CASP1		BS4	MMP9		C1	ESRRA		C2	LCK		GS4	VDR		F2
	BX1	EPHX2		BS4	ADAM17		C1	PTPRS		C2	SYK		GS4	GLRA1		MC4R
	BX1	NPY4R		BS4	AGTR1		C1	PLG		C2	CCNE1		GS4	PREP		FURIN
	BX1	MMP8		BS4	SLC6A2		C1	ESR2		C2	CDK4		GS4	POLB		HLA-DRB1
	BX1	LNPEP		BS4	EIF4H		C1	MPG		C2	AURKA		GS4	PTGES		AVPR1A
	BX1	CTSS		BS4	PABPC1		C1	SLC22A12		C2	SNCA		GS4	FABP4		NCOR2
	BX1	ABL1		BS4	MME		C1	PARP1		C2	ALOX12		GS4	PPARG		DPP4
	BX1	PTGS2		BS4	SLC28A2		C1	TTR		C2	HNF4A		GS4	PPARA		PSEN2
	BX1	ACKR3		BS4	PRKCG		C1	MMP12		C2	CDK5		GS4	FABP3		KIF11
	BX1	HLA-A		BS4	PRKCH		C1	CD38		C2	CDK2		GS4	FABP5		MAOB
	BX1	HDAC6		BS4	OGA		C1	AKR1B10		C2	CDK3		GS4	PPARD		MMP13
	BX1	TRHR		BS4	F3		C1	TNKS2		C3	NOX4		GS4	FABP1		PTK2B
	BX1	KDM1A		BS4	MAP2K1		C1	CDK5		C3	AVPR2		GS4	ADORA3		MTNR1A
	BX1	FPR2		BS4	IGFBP3		C1	CCNB1		C3	AKR1B1		GS4	MAPK3		HDAC4
	BX1	AKT1		BS4	VARS		C1	CCNB2		C3	XDH		GS4	PTPN11		MMP7
	BX1	F2		BS4	PARP1		C2	CYP19A1		C3	MAOA		GS4	AKR1B10		STAT3
	BX1	MC4R		BS4	LARS		C2	CA7		C3	IGF1R		GS4	NOS2		MIF
	BX1	FURIN		BS4	METAP2		C2	ABCC1		C3	FLT3		GS4	G6PD		MME
	BX1	HLA-DRB1		BS4	ABL1		C2	HSD17B1		C3	CYP19A1		GS4	PDE4D		HDAC3
	BX1	AVPR1A		BS4	EPHA2		C2	CA12		C3	EGFR		GS4	PTPRF		DYRK1A
	BX1	NCOR2		BS4	LCK		C2	SHBG		C3	F2		GS4	UGT2B7		CBX4
	BX1	DPP4		BS4	SRC		C2	CA4		C3	CA2		GS4	PLA2G1B		FGFR1
	BX1	PSEN2		BS4	MAP3K9		C2	CYP1B1		C3	PIM1		GS4	ACP1		PDGFRA
	BX1	KIF11		BS4	FGFR1		C2	CBR1		C3	ALOX5		GS4	SCD		DHFR
	BX1	MAOB		BS4	FUCA1		C2	ESR1		C3	AURKB		GS4	NR1H2		PLG
	BX1	CBR1		BS4	AURKA		C2	ESR2		C3	DRD4		GS4	CNR1		MAPK8
	BX1	MMP13		BS4	ECE1		C2	PTGS1		C3	ADORA1		GS4	CDC25B		MAPK9
	BX1	MMP12		BS4	BTK		C2	MAOB		C3	CA7		GS4	BACE1		OXTR
	BX1	CDK5R1		BS4	SSTR2		C2	ADORA1		C3	GLO1		GS4	NR3C1		ITGA4
	BX1	PTK2B		BS4	SSTR4		C2	ADORA3		C3	MPO		GS4	TOP2A		PDF
	BX1	MTNR1A		BS4	SSTR1		C2	ABCG2		C3	PIK3R1		GS4	PTGER1		HSD17B3
	BX1	HDAC4		BS4	SSTR3		C2	TAS2R31		C3	ADORA2A		GS4	PTGER2		BRAF
	BX1	MMP7		BS4	MARS		C2	AKR1C3		C3	DAPK1		GS6	ABCB1		GRB2
	BX1	STAT3		BS4	AMD1		C2	PLA2G1B		C3	PYGL		GS6	FDFT1		SLC15A1
	BX1	MIF		BS4	PTPN1		C2	GRM5		C3	CA1		GS6	CASP3		NCSTN
	BX1	CDK2		BS5	LGALS3		C2	CES1		C3	GSK3B		GS6	CASP8		PSENEN
	BX1	MME		BS5	LGALS9		C2	PPARG		C3	SRC		GS6	CASP1		APH1A
	BX1	HDAC3		BS6	DAO		C2	CES2		C3	PTK2		GS6	SQLE		PSEN1
	BX1	DYRK1A		BS6	CA2		C2	SLC5A2		C3	HSD17B2		GS6	REN		APH1B
	BX1	CBX4		BS6	CA1		C2	MMP12		C3	KDR		GS6	P2RX3		CCNA2
	BX1	FGFR1		BS7	LGALS3		C2	POLB		C3	MMP13		GS6	CAPN2		CCNA1
	BX1	PDGFRA		BS7	LGALS9		C2	MMP13		C3	MMP3		GS6	CAPN1		PDGFRB
	BX1	DHFR		BS7	ABCB1		C2	PLA2G2A		C3	CA3		GS6	CTSS		FABP4
	BX1	PLG		BS7	ADORA2A		C2	PLA2G5		C3	ALOX15		GS6	CASP6		FABP3
	BX1	MAPK8		BS7	PTAFR		C2	PLA2G10		C3	ABCC1		GS6	CASP7		FFAR1
	BX1	MAPK9		BS7	SLC29A1		C2	BACE1		C3	PLK1		GS6	CTSD		PPARG
	BX1	OXTR		BS7	PPM1A		C2	CHRNA7		C3	CA6		GS8	GBA		PPARA
	BX1	APP		BS7	IRAK4		C2	KLK1		C3	CDK1		GS8	UGCG		CNR1
	BX1	ITGA4		BS7	SLC6A3		C2	KLK2		C3	MMP9		GS8	GAA		PTGS1
	BX1	PDF		BS7	ADORA3		C2	RXRA		C3	CA12		GS8	GBA2		FAAH
	BX1	HSD17B3		BS7	ADK		C2	SERPINE1		C3	MMP2		GS8	AGL		FABP5
	BX1	BRAF		BS7	VEGFA		C2	SRC		C3	PKN1		GS8	PABPC1		FABP1
	BX1	PTPN1		BS7	FGF1		C2	CA2		C3	CA14		GS8	MTAP		SCD
	BX1	GRB2		BS7	FGF2		C2	CA1		C3	CA9		GS8	MGAM		PTGIR
	BX1	HSD11B1		BS7	HSPA5		C2	HSD17B14		C3	CSNK2A1		GS8	SI		PREP
	BX1	SLC15A1		BS7	ADORA2B		C2	KIT		C3	ALOX12		GS8	CHRM2		CNR2
	BX1	NCSTN		BS7	GAPDH		C2	KDR		C3	MET		GS8	CHRM1		PTPRF
	BX1	PSENEN		BS7	P2RY12		C2	FGFR1		C3	CA4		GS8	PNP		PLA2G1B
	BX1	APH1A		BS7	HSPA8		C2	MET		C3	NEK2		GS8	FUCA1		ACP1
	BX1	PSEN1		BS7	LGALS7		C2	CA3		C3	CXCR1		GS8	MAN2A1		SRD5A1
	BX1	APH1B		BS7	SLC28A2		C2	CA6		C3	CAMK2B		GS8	ADRB2		SRD5A2
	BX1	CCNA2		BS7	HSP90AA1		C2	CA13		C3	ALK		GS8	EBP		PGR
	BX1	CDK5		BS7	DNMT1		C2	CA5B		C3	AKT1		GS8	NOS1		NR1I2
	BX1	CCNA1		BS7	PDE5A		C2	CA5A		C3	ABCB1		GS8	NOS3		NR3C2
	BX1	PDGFRB		BS7	EGFR		C2	NQO2		C3	NEK6		GS9	CDK5		CTSD
	BX2	FABP4		BS7	MME		C2	CTSB		C3	PLA2G1B		GS9	BAD		SLC6A3
	BX2	FABP3		BS7	ECE1		C2	NOX4		C3	CA5A		GS9	MCL1		TRPA1
	BX2	PPARD		BS7	SSTR4		C2	AKR1B1		C3	BACE1		GS9	BCL2		CCR5
	BX2	FFAR1		BS7	SSTR1		C2	CLK1		C3	CYP1B1		GS9	PTGS1		PTPN11
	BX2	PPARG		BS7	MAP2K1		C2	DYRK1B		C3	AXL		GS9	CNR1		PTGES
	BX2	PPARA		BS7	OGA		C2	BCHE		C3	ABCG2		GS9	CNR2		PTPN2
	BX2	CNR1		BS7	UPP1		C2	CA9		C3	NUAK1		GS9	PTPRS		TRPV1
	BX2	PTGS1		BS7	TK2		C2	ESRRA		C3	AKR1C2		GS9	ELANE		FNTA
	BX2	FAAH		BS7	F3		C2	ESRRB		C3	AKR1C1		GS9	LCK		PRKCH
	BX2	TERT		BS7	CASP3		C2	CDK5R1		C3	AKR1C3		GS9	LIMK1		CES1
	BX2	FABP5		BS7	CASP6		C2	IGF1R		C3	AKR1C4		GS9	RXRA		IDO1
	BX2	FABP1		BS7	CASP7		C2	INSR		C3	CA13		GS9	HNF4A		FNTB
	BX2	CES2		BS7	CASP8		C2	DYRK1A		C3	AKR1A1		GS9	EIF4H		TNF
	BX2	PTGS2		BS7	CASP1		C2	HSD17B2		C3	GPR35		GS9	CDK5R1		IL2
	BX2	SCD		BS7	PFKFB3		C2	IGFBP3		C3	MAPT		GS9	PPARG		RPS6KA3
	BX2	PTGER2		BS8	HSP90AA1		C2	MMP2		C3	KDM4E		GS9	PPARA		NMUR2
	BX2	PTGIR		BS8	LGALS3		C2	YWHAG		C3	TOP2A		GS9	PPARD		ADRA2A
	BX2	HSD11B1		BS8	LGALS9		C2	SIRT2		C3	INSR		GS9	PTGS2		ADRA2C
	BX2	PTPN1		BS8	F10		C2	F3		C3	ACHE		GS11	PRKCD		ALDH2
	BX2	PREP		BS8	AMY1A		C2	PTGER1		C3	MYLK		GS11	EDNRA		ADA
	BX2	CNR2		BS8	SERPINE1		C2	PTGER2		C3	SYK		GS11	PRKCA		CDA
	BX2	ALOX5		BS8	SQLE		C2	PTGER3		C3	PIK3CG		GS11	HMGCR		ADK
	BX2	POLB		BS8	PTPN1		C2	BCL2L1		C3	APEX1		GS11	PDE4D		TK1
	BX2	HSD11B2		BS8	AKR1B1		C2	PIK3CB		C3	PTPRS		GS11	PDE10A		TYMP
	BX2	CYP19A1		BS8	MMP13		C2	CYP2C9		C3	ESR2		GS11	REN		HSPA8
	BX2	AR		BS8	MMP1		C2	CYP3A4		C3	MPG		GS11	HTR7		PYGM
	BX2	PTPRF		BS8	MMP7		C2	PIK3CA		C3	SLC22A12		GS11	PRKCZ		HPRT1
	BX2	PLA2G1B		BS8	MMP8		C2	VCP		C3	CDK5R1		GS11	CFD		AHCY
	BX2	ACP1		BS8	TDP1		C2	PGF		C3	CCNB3		GS11	P2RX7		TYMS
	BX2	AKR1B10		BS8	SSTR5		C2	VEGFA		C3	ARG1		GS11	HCRTR1		HSPA5
	BX3	SRD5A1		BS8	SSTR2		C2	EDNRA		C3	CDK6		GS11	GSK3A		GAPDH
	BX3	SRD5A2		BS8	SSTR4		C2	ERN1		C3	CDK2		GS11	MMP1		MCL1
	BX3	CYP19A1		BS8	SSTR1		C2	MMP3		C3	TYR		GS11	CTSD		PNP
	BX3	SHBG		BS8	SSTR3		C2	APP		C3	HSD17B1		GS11	JUN		EIF4E
	BX3	FABP1		BS8	BACE1		C2	GSK3B		C3	AHR		GS11	CA12		HEXA
	BX3	NR3C1		BS8	ABCB1		C2	BCL2		C3	ESRRA		GS11	CA9		HEXB
	BX3	CYP17A1		BS8	ADORA2A		C2	MMP9		C3	APP		GS11	IRAK4		OGA
	BX3	AR		BS8	FUCA1		C2	WEE1		C3	PARP1		GS11	ADA		EHMT1
	BX3	PGR		BS8	VEGFA		C2	LCK		C3	TTR		GS11	MAPK1		EHMT2
	BX3	HSD17B3		BS8	FGF1		C2	SYK		C3	MMP12		GS11	AURKB		CDC42
	BX3	NR1I3		BS8	FGF2		C2	CCNE1		C3	CD38		GS11	CDK2		RAC1
	BX3	NR1I2		BS8	HPSE		C2	CDK4		C3	AKR1B10		GS11	IKBKE		FUCA1
	BX3	SERPINA6		BS8	HRAS		C2	AURKA		C3	TNKS2		GS11	CAPN1		CA13
	BX3	NR3C2		BS8	PTPN2		C2	SNCA		C3	TNKS		GS11	TBK1		GBA
	BX3	SIGMAR1		BS8	ADORA3		C2	ALOX12		C3	TOP1		GS11	CCNB3		GAA
	BX3	NPC1L1		BS8	CA7		C2	HNF4A		C3	TERT		GS11	JAK3		RNASE2
	BX3	CTSD		BS8	CA12		C2	CDK5		C3	CDK5		GS11	KCNK3		RNASE1
	BX3	SLC6A3		BS8	CA14		C2	CDK2		C3	CCNB1		GS11	LIPG		HK2
	BX3	MAPK3		BS8	CA9		C2	CDK3		C3	CCNB2		GS11	SORD		HK1
	BX3	CDC25A		BS8	CA4		C3	NOX4		D	NOX4		GS11	JAK1		SETD7
	BX3	TRPA1		BS8	CA13		C3	AVPR2		D	AKR1B1		GS11	JAK2		POLA1
	BX3	CCR5		BS8	CA5A		C3	AKR1B1		D	XDH		GS11	PRKCG		DRD1
	BX3	PTGS1		BS8	SLC28A3		C3	XDH		D	TYR		GS11	PRKCB		F3
	BX3	PTPN11		BS8	ADORA2B		C3	MAOA		D	FLT3		GS11	PRKCH		CHRM4
	BX3	AKR1B10		BS8	ADK		C3	IGF1R		D	CA2		GS11	CDK5R1		HTR7
	BX3	HSD11B1		BS8	CA6		C3	FLT3		D	ALOX5		GS11	BACE2		HTR1A
	BX3	PTGES		BS8	EIF4H		C3	CYP19A1		D	CA7		GS11	AR		ADRA1D
	BX3	FAAH		BS8	PABPC1		C3	EGFR		D	HSD17B2		GS11	CCND1		DRD4
	BX3	PTPN2		BS9	ABCB1		C3	F2		D	ABCC1		GS11	CCNE2		DRD3
	BX3	NOS2		BS9	HSP90AA1		C3	CA2		D	HSD17B1		GS11	F10		ADRA1A
	BX3	ADORA3		BS9	LGALS3		C3	PIM1		D	AHR		GS11	HCRTR2		ADRA1B
	BX3	PTPN1		BS9	LGALS9		C3	ALOX5		D	CA12		GS11	CNR1		HTR2A
	BX3	ESR1		BS9	SLC6A3		C3	AURKB		D	ESRRA		GS11	MAPK14		DRD5
	BX3	ESR2		BS9	PTAFR		C3	DRD4		D	ABCB1		GS11	CDK9		ADRB2
	BX3	HSD11B2		BS9	SELP		C3	ADORA1		D	CYP1B1		GS11	PLA2G7		ADRB1
	BX3	TRPV1		BS9	PRKCG		C3	CA7		D	ABCG2		GS11	NCOR2		ADRB3
	BX3	FNTA		BS9	PRKCD		C3	GLO1		D	ADORA1		GS11	SYK		HCRTR1
	BX3	PRKCH		BS9	PRKCA		C3	MPO		D	CA4		GS11	NTRK1		CDC7
	BX3	CES1		BS9	PRKCB		C3	PIK3R1		D	ACHE		GS11	PSEN2		MTNR1B
	BX3	ALOX5		BS9	PRKCE		C3	ADORA2A		D	MAOA		GS11	DYRK1A		CHRNB4
	BX3	BCHE		BS9	PRKCH		C3	DAPK1		D	GLO1		GS11	F2R		CHRNA3
	BX3	RORA		BS9	PRKCQ		C3	PYGL		D	SYK		GS11	CCR1		RPS6KB1
	BX3	BACE1		BS9	FDFT1		C3	CA1		D	GSK3B		GS11	MET		XBP1
	BX3	PTPN6		BS10	LGALS3		C3	GSK3B		D	MMP9		GS11	GCK		RBBP9
	BX3	IDO1		BS10	LGALS9		C3	SRC		D	MMP2		GS11	BRD4		KCNN1
	BX3	FNTB		BS10	HSP90AA1		C3	PTK2		D	ALOX15		GS11	BRD2		KCNN3
	BX4	AKR1B1		BS10	SSTR2		C3	HSD17B2		D	ALOX12		GS11	BRD3		KCNN2
	BX4	ADORA1		BS10	SSTR4		C3	KDR		D	PTPRS		GS11	PYGL		IMPDH2
	BX4	TNF		BS10	SSTR1		C3	MMP13		D	ADORA2A		GS11	TK1		CXCR3
	BX4	IL2		BS10	SSTR3		C3	MMP3		D	CDK5R1		GS11	ADORA2A		MTOR
	BX4	XDH		BS10	ABCB1		C3	CA3		D	CCNB3		GS11	ADORA2B		PRF1
	BX4	RPS6KA3		BS10	VEGFA		C3	ALOX15		D	ARG1		GS11	ADORA3		CHRM1
	BX4	EGFR		BS10	FGF1		C3	ABCC1		D	GPR35		GS11	CDK1		ALOX5AP
	BX4	ACHE		BS10	FGF2		C3	PLK1		D	ESR2		GS11	ERBB2		HTR2C
	BX4	NQO2		BS10	HPSE		C3	CA6		D	DAPK1		GS11	PDE2A		TGFBR1
	BX4	NMUR2		BS10	SLC6A2		C3	CDK1		D	MPG		GS11	HSP90AB1		HTR2B
	BX4	ADRA2A		BS10	CA14		C3	MMP9		D	SLC22A12		GS11	PSMB5		HCRTR2
	BX4	ADRA2C		BS10	ADORA2A		C3	CA12		D	TTR		GS11	CHRM1		TBXA2R
	BX4	NOX4		BS10	ADORA2B		C3	MMP2		D	AKR1B10		GS11	CXCR2		AURKA
	BX4	ALDH2		BS10	ADORA3		C3	PKN1		D	TNKS2		GS11	CHRM3		CSF1R
	BX5	ADORA1		BS10	PTPN1		C3	CA14		D	TNKS		GS11	AURKC		SLC18A2
	BX5	ADA		BS10	F10		C3	CA9		D	CDK6		GS11	AURKA		KCNH2
	BX5	CDA		BS10	AMY1A		C3	CSNK2A1		D	CDK2		GS11	CX3CR1		CCND1
	BX5	ADORA2A		BS10	SERPINE1		C3	ALOX12		D	CYP19A1		GS11	AXL		CCNE2
	BX5	ADORA3		BS10	SQLE		C3	MET		D	CSNK2A1		GS11	MDM2		TTK
	BX5	DPP4		BS10	EIF4H		C3	CA4		D	EGFR		GS11	EPHB4		MAPKAPK2
	BX5	ADK		BS10	PABPC1		C3	NEK2		D	AVPR2		GS11	TYRO3		CCNC
	BX5	TK1		BS10	HRAS		C3	CXCR1		D	IGF1R		GS11	MERTK		SLC1A3
	BX5	TYMP		BS10	MMP13		C3	CAMK2B		D	F2		GS11	SF3B3		PARP2
	BX5	CA2		BS10	MMP1		C3	ALK		D	PIM1		GS11	PDE3A		CDK8
	BX5	CA1		BS10	MMP7		C3	AKT1		D	AURKB		GS11	PDE4B		TGM2
	BX5	CA12		BS10	MMP8		C3	ABCB1		D	DRD4		GS11	PDE7A		PIK3CD
	BX5	CA9		BS10	SLC28A3		C3	NEK6		D	MPO		GS11	MAP2K1		PIK3CB
	BX5	HSPA8		BS10	SLC29A1		C3	PLA2G1B		D	PIK3R1		GS11	LCK		PIK3CA
	BX5	PYGM		BS10	FUCA1		C3	CA5A		D	PYGL		GS11	ERBB4		CHEK1
	BX5	HPRT1		BS10	GBA		C3	BACE1		D	CA1		GS11	PDE9A		HPGD
	BX5	AHCY		BS10	HK2		C3	CYP1B1		D	SRC		GS11	LYN		CDK9
	BX5	TYMS		BS10	HK1		C3	AXL		D	PTK2		GS11	MAP2K5		CHRNA4
	BX5	HSPA5		BS10	HDAC1		C3	ABCG2		D	KDR		GS11	BRAF		MARS
	BX5	GAPDH		BS10	MMP3		C3	NUAK1		D	MMP13		GS11	SCD		ATR
	BX5	MCL1		BS10	MMP9		C3	AKR1C2		D	MMP3		GS11	PTK2		TBK1
	BX5	PNP		BS10	ADAM17		C3	AKR1C1		D	CA3		GS11	GRM5		ITK
	BX5	EIF4E		BS10	SSTR5		C3	AKR1C3		D	PLK1		GS11	KIF11		NOS1
	BX5	HEXA		BS10	ADK		C3	AKR1C4		D	CA6		GS11	NAMPT		TDP2
	BX5	HEXB		BS10	AKR1B1		C3	CA13		D	CDK1		GS11	FYN		GRM5
	BX5	OGA		BS10	CA7		C3	AKR1A1		D	PKN1		GS11	CCNE1		GRM1
	BX5	EHMT1		BS10	CA4		C3	GPR35		D	CA14		GS11	IMPDH2		TBXAS1
	BX5	EHMT2		BS10	CA13		C3	MAPT		D	CA9		GS11	CDK5		QPCT
	BX5	CDC42		BS10	CA5A		C3	KDM4E		D	MET		GS11	CDK4		TGFB1
	BX5	RAC1		BS10	TOP1		C3	TOP2A		D	NEK2		GS11	CCNA1		MAPK14
	BX5	FUCA1		BS10	METAP2		C3	INSR		D	CXCR1		GS11	PSENEN		CHRNA2
	BX5	CA7		BS10	PNP		C3	ACHE		D	CAMK2B		GS11	CCNA2		CHRNB2
	BX5	CA13		BS10	OGA		C3	MYLK		D	ALK		GS11	NCSTN		CDK4
	BX5	GBA		BS10	CHEK1		C3	SYK		D	AKT1		GS11	APH1A		CCNE1
	BX5	GAA		BS10	ABL1		C3	PIK3CG		D	NEK6		GS11	HDAC3		SLC5A2
	BX5	KDM4E		BS10	EPHA2		C3	APEX1		D	PLA2G1B		GS11	PSEN1		CD81
	BX5	RNASE2		BS10	LCK		C3	PTPRS		D	CA5A		GS11	APH1B		PDE4D
	BX5	RNASE1		BS10	SRC		C3	ESR2		D	BACE1		GS11	CCNB1		LTB4R
	BX5	HK2		BS10	KDR		C3	MPG		D	AXL		GS11	CCNB2		SAE1
	BX5	HK1		BS10	MAP3K9		C3	SLC22A12		D	NUAK1		GS12	PRKCD		NR1H4
	BX5	SETD7		BS10	FGFR1		C3	CDK5R1		D	AKR1C2		GS12	PRKCA		PTGER4
	BX5	POLA1		BS10	AURKA		C3	CCNB3		D	AKR1C1		GS12	SF3B3		SLC22A6
	BX5	IDO1		BS10	BTK		C3	ARG1		D	AKR1C3		GS12	EDNRA		UBA2
	BX6	DRD1		BS10	EGFR		C3	CDK6		D	AKR1C4		GS12	PDE6A		GCGR
	BX6	F3		BS10	MME		C3	CDK2		D	CA13		GS12	TRPV4		CA14
	BX6	CHRM4		BS10	CDC25B		C3	TYR		D	AKR1A1		GS12	PDE2A		CA3
	BX6	HTR7		BS11	HSP90AA1		C3	HSD17B1		D	APP		GS12	PDE4B		CA5B
	BX6	DRD2		BS11	LGALS3		C3	AHR		D	PARP1		GS12	ERBB2		CA5A
	BX6	HTR1A		BS11	LGALS9		C3	ESRRA		D	MMP12		GS12	MMP13		DNM1
	BX6	ADRA1D		BS11	ABCB1		C3	APP		D	CD38		GS12	CCR1		HRH3
	BX6	DRD4		BS11	SLC6A2		C3	PARP1		D	TOP1		GS12	MMP3		CHRM5
	BX6	DRD3		BS11	SSTR5		C3	TTR		D	ESR1		GS12	PDE10A		ADRA2B
	BX6	SIGMAR1		BS11	SSTR2		C3	MMP12		D	PTGS2		GS12	SYK		AOC3
	BX6	ADRA1A		BS11	SSTR4		C3	CD38		D	CFTR		GS12	PDE11A		KISS1R
	BX6	ADRA1B		BS11	SSTR1		C3	AKR1B10		D	PFKFB3		GS12	CTSS		PNMT
	BX6	HTR2A		BS11	SSTR3		C3	TNKS2		D	AMY1A		GS12	CCNE2		PAM
	BX6	SLC6A3		BS11	VEGFA		C3	TNKS		D	GRK6		GS12	MAPK8		SIRT2
	BX6	DRD5		BS11	FGF1		C3	TOP1		D	TERT		GS12	MAPK9		PRKCA
	BX6	ADRB2		BS11	FGF2		C3	TERT		D	MAPT		GS12	PDE4D		SOAT1
	BX6	ADRB1		BS11	HPSE		C3	CDK5		D	CDK5		GS12	MCHR1		SOAT2
	BX6	ADRB3		BS11	PTAFR		C3	CCNB1		D	CCNB1		GS12	MAPK1		RAF1
	BX6	HCRTR1		BS11	AKR1B1		C3	CCNB2		D	CCNB2		GS12	CHRM1		PRKCE
	BX6	MAOA		BS12	ERN1		D	NOX4		E1	POLB		GS12	LRRK2		PRKCQ
	BX6	CDC7		BS12	HMGCR		D	AKR1B1		E1	AKR1B10		GS12	GRK7		PRKCG
	BX6	ABCB1		BS12	CA9		D	XDH		E1	SAE1		GS12	STK38		CPT1A
	BX6	DHCR7		BS12	EP300		D	TYR		E1	HSD11B1		GS12	HIPK4		PTPN13
	BX6	MTNR1B		BS12	CA2		D	FLT3		E1	PTPN1		GS12	ERN1		PDE10A
	BX6	CHRNB4		BS12	CA1		D	CA2		E1	PTGES		GS12	OXSR1		PPM1B
	BX6	CHRNA3		BS12	CA7		D	ALOX5		E1	NR1H4		GS12	STK39		PPP1CC
	BX6	ACHE		BS12	CA12		D	CA7		E1	PTPN2		GS12	MAP3K13		VCP
	BX6	RPS6KB1		BS12	CA14		D	HSD17B2		E1	CDC25C		GS12	ICK		FABP2
	BX6	XBP1		BS12	MAOB		D	ABCC1		E1	GPBAR1		GS12	MAP3K15		GRIN2B
	BX6	RBBP9		BS12	FASN		D	HSD17B1		E1	TOP2A		GS12	MAST1		ACACB
	BX6	CA12		BS12	CISD1		D	AHR		E1	AR		GS12	SBK1		F2R
	BX6	KCNN1		BS12	ALPG		D	CA12		E1	RORC		GS12	HUNK		MAP2K1
	BX6	KCNN3		BS12	PLAA		D	ESRRA		E1	PTPRF		GS12	FYN		GABBR2
	BX6	KCNN2		BS12	MAOA		D	ABCB1		E1	ACP1		GS12	CSF1R		GABBR1
	BX6	MAOB		BS12	MB		D	CYP1B1		E1	PLA2G1B		GS12	ABL1		SLC6A1
	BX6	IMPDH2		BS12	KCNMA1		D	ABCG2		E1	CDC25B		GS12	FLT1		GABRA1
	BX6	CXCR3		BS12	PIM3		D	ADORA1		E1	CES2		GS12	PRPF4B		GABRA3
	BX6	MTOR		BS12	ACHE		D	CA4		E1	CDC25A		GS12	SNRK		GABRA2
	BX6	PRF1		BS12	CDC25B		D	ACHE		E1	PDE4D		GS12	DSTYK		GABRR1
	BX6	CHRM1		BS12	NAT1		D	MAOA		E1	FABP1		GS12	MAP3K12		SLC6A11
	BX6	ALOX5AP		BS12	GSK3B		D	GLO1		E1	UGT2B7		GS12	PDGFRB		SLC6A13
	BX6	HTR2C		BS12	PLEC		D	SYK		E1	VDR		GS12	KIT		GABRB2
	BX6	RPS6KA3		BS12	CSNK1A1		D	GSK3B		E1	SCD		GS12	FLT4		GABRG2
	BX6	TGFBR1		BS12	CSNK1D		D	MMP9		E1	SERPINA6		GS12	FLT3		HRH1
	BX6	HTR2B		BS12	PTPN22		D	MMP2		E1	SHBG		GS12	INSR		PAOX
	BX6	CDK2		BS12	EGLN1		D	ALOX15		E1	G6PD		GS12	PDGFRA		NISCH
	BX6	PLK1		BS13	PTPN1		D	ALOX12		E1	CYP51A1		GS12	RET		TRPM8
	BX6	HCRTR2		BS13	SERPINE1		D	PTPRS		E1	CYP19A1		GS12	YES1		HTR6
	BX6	MTNR1A		BS13	PTPN2		D	ADORA2A		E1	HSD17B3		GS12	MAP2K3		TLR8
	BX6	TBXA2R		BS13	BACE1		D	CDK5R1		E1	GABBR1		GS12	PRKAA2		KCNA5
	BX6	AURKA		BS13	SQLE		D	CCNB3		E1	PPARG		GS12	JAK3		KCNA3
	BX6	CSF1R		BS13	F10		D	ARG1		E1	PRKCH		GS12	MAP2K6		SSTR2
	BX6	AURKB		BS13	AMY1A		D	GPR35		E1	HSD11B2		GS12	GBA		SSTR4
	BX6	PTGS2		BS14	PPARA		D	ESR2		E1	PTPN11		GS12	AURKB		REN
	BX6	SLC18A2		BS14	FABP4		D	DAPK1		E1	TOP1		GS12	BLK		PBK
	BX6	KCNH2		BS14	FABP3		D	MPG		E1	NPC1L1		GS12	DYRK1A		TPSAB1
	BX6	CCND1		BS14	FABP5		D	SLC22A12		E1	SIGMAR1		GS12	RPS6KA3		MC5R
	BX6	CCNE2		BS14	PPARD		D	CDK5		E1	CYP17A1		GS12	PHKG2		SLC22A2
	BX6	ADORA1		BS14	FFAR1		D	CDK1		E1	TERT		GS12	CSNK1G1		SLC47A1
	BX6	MAPK8		BS14	FABP2		D	CCNB1		E1	ALOX5AP		GS12	MYLK		GRIN1
	BX6	TTK		BS14	CDC25A		D	CCNB2		E1	GABRA2		GS12	DAPK3		GRIN2A
	BX6	MAPKAPK2		BS14	HSD11B1		FM1	CHRM4		E1	MDM2		GS12	CAMK1		CAPN2
	BX6	CCNC		BS14	SLC22A6		FM1	CHRNA4		E1	PTPN6		GS12	CAMK4		FAP
	BX6	SLC1A3		BS14	POLB		FM1	CHRM5		E1	PTGS2		GS12	CHEK2		ACE
	BX6	PARP2		BS15	CA2		FM1	CHRM2		E1	TLR9		GS12	PDPK1		CASP3
	BX6	CDK8		BS15	CA7		FM1	CHRM1		E1	PTGER2		GS12	CSNK1G2		CASP7
	BX6	TGM2		BS15	CA1		FM1	CHRM3		E1	FABP2		GS12	RPS6KA1		PGGT1B
	BX6	PIK3CD		BS15	CA6		FM1	CHRNA7		E1	THRA		GS12	DAPK1		PPIA
	BX6	PIK3CB		BS15	CA14		FM1	CHRNB2		E1	THRB		GS12	LCK		F10
	BX6	PIK3CG		BS15	CA9		FM2	HCAR2		E1	UBA2		GS12	PRKD3		SLC27A1
	BX6	PIK3CA		BS15	CA4		FM3	IDE		E1	GABRB2		GS12	MAPK10		IDH1
	BX6	CHEK1		BS15	CA5B		FM3	HLCS		E1	GABRG2		GS12	SRC		JAK1
	BX6	HPGD		BS15	CA5A		FM4	MAOB		E2	HMGCR		GS12	PTK2		NPEPPS
	BX6	SYK		BS15	CASP2		FM4	IDO1		E2	CYP51A1		GS12	MAP3K11		JAK3
	BX6	CDK9		BS15	CHRNA4		FM4	CDC25B		E2	AR		GS12	FGFR3		JAK2
	BX6	OPRM1		BS15	CHRNA3		FM4	MAOA		E2	NPC1L1		GS12	MYLK2		TYK2
	BX6	CHRNA4		BS15	CHRNA7		FM4	MAP2K1		E2	NR1H3		GS12	CSNK1A1		FLT1
	BX6	GRIA1		BS15	CHRNB2		FM4	DUSP1		E2	CYP17A1		GS12	CAMK2D		PRSS1
	BX6	MARS		BS15	CHRNB4		FM5	CDK1		E2	RORC		GS12	NTRK1		PTK2
	BX6	MET		BS16	PTGS2		FM5	HSP90AA1		E2	CYP19A1		GS12	CSNK1D		FPR1
	BX6	ATR		BS16	PTGES		FM5	VEGFA		E2	ESR2		GS12	JAK1		WNT3A
	BX6	BRAF		BS16	TLR9		FM5	PSEN2		E2	ESR1		GS12	MAP3K9		TRPC6
	BX6	TBK1		BS16	PREP		FM5	FGF1		E2	SHBG		GS12	MAP2K4		MLX
	BX6	ABL1		BS16	HSD11B1		FM5	HPSE		E2	SREBF2		GS12	ITK		GABRB3
	BX6	IGF1R		BS16	SLC2A1		FM5	FGF2		E2	CYP2C19		GS12	MAP2K2		CYP26A1
	BX6	ITK		BS16	ADCY1		FM5	LGALS4		E2	SLC6A2		GS12	JAK2		ITGB1
	BX6	NOS1		BS16	CPA1		FM5	LGALS3		E2	BCHE		GS12	ROCK2		ELANE
	BX6	NR3C2		BS16	REN		FM5	LGALS8		E2	RORA		GS12	PAK3		PDE2A
	BX6	PGR		BS16	PPM1B		FM5	HTR2B		E2	PTPN1		GS12	PKN2		GCK
	BX6	TDP2		BS16	PPP1CC		FM5	ADRA2A		E2	SERPINA6		GS12	CDK7		PARP3
	BX6	GRM5		BS16	MME		FM5	ADRA2C		E2	SLC6A4		GS12	MAPKAPK5		GRM4
	BX6	GRM1		BS16	F2		FM5	ADRA2B		E2	G6PD		GS12	DAPK2		PDE4B
	BX6	CTSL		BS16	PPP5C		FM5	DRD1		E2	NR1I3		GS12	RPS6KA4		GPR139
	BX6	TBXAS1		BS16	AKR1B1		FM5	DRD2		E2	CHRM2		GS12	ROCK1		S1PR1
	BX6	ADORA2A		BS16	AMPD3		FM5	ADRA1D		E2	ACHE		GS12	HCK		GHSR
	BX6	QPCT		BS16	FBP1		FM5	HTR2A		E2	VDR		GS12	CDK4		HAO1
	BX6	TGFB1		BS16	PRSS1		FM5	HTR2C		E2	CES2		GS12	CDK2		FUT7
	BX6	HDAC2		BS16	ACLY		FM5	DRD3		E2	NR1H2		GS12	CCNE1		LDHA
	BX6	FLT3		BS16	CTRC		FM5	CYP2D6		E2	CDC25A		GS13	PRKCD		LDHB
	BX6	MAPK14		BS16	FYN		FM5	HTR6		E2	PTGER1		GS13	EDNRA		SERPINE1
	BX6	CHRNA2		BS16	LCK		FM5	ADRA1A		E2	PTGER2		GS13	CCNB3		BCL2L1
	BX6	CHRNB2		BS16	CES2		FM5	HTR1B		E2	HSD11B1		GS13	PDE4D		COMT
	BX6	CCNA2		BS16	ECE1		FM5	FOLH1		E2	DHCR7		GS13	PRKCA		TPMT
	BX6	CCNA1		BS16	AR		FM5	RORC		E2	GLRA1		GS13	REN		LGALS3
	BX6	CDK4		BS16	NR3C2		FM5	TRPV1		E2	PPARD		GS13	CFD		LGALS9
	BX6	CCNE1		BS16	NR3C1		FM5	STAT3		E2	SQLE		GS13	PDE10A		HSP90AA1
	BX7	ADORA2A		BS16	SLC13A5		FM5	PYGL		E2	PTPN6		GS13	CAPN1		PTAFR
	BX7	ADORA1		BS16	PIM1		FM5	PSENEN		E2	FDFT1		GS13	TK1		ADORA2B
	BX7	ADORA3		BS16	PIM2		FM5	NCSTN		E2	NOS2		GS13	CTSD		SELP
	BX7	SLC5A2		BS17	HMGCR		FM5	APH1A		E2	NR3C1		GS13	GSK3A		PPM1A
	BX8	AR		BS18	GRM4		FM5	PSEN1		E2	CDC25B		GS13	PYGL		SLC29A1
	BX8	CHRM2		BS18	GRM7		FM5	APH1B		E2	SHH		GS13	HTR7		LGALS7
	BX8	CYP2C19		BS18	GRIA1		FM6	CDK1		E2	UGT2B7		GS13	F10		HRAS
	BX8	PTPN1		BS18	GRIA4		FM6	VEGFA		E2	HSD11B2		GS13	PARP1		VEGFA
	BX8	SLC6A2		BS18	GRIA2		FM6	FGF1		E2	DRD2		GS13	MAPK1		FGF1
	BX8	HMGCR		BS18	GRIK5		FM6	HPSE		E2	POLB		GS13	PARP3		FGF2
	BX8	CYP51A1		BS18	GRM3		FM6	FGF2		GC1	PDGFRB		GS13	MMP1		SLC28A3
	BX8	NR1I3		BS18	GRM6		FM6	LGALS4		GC1	EIF4A1		GS13	HCRTR1		IMPDH1
	BX8	HSD11B1		BS18	GRM2		FM6	LGALS3		GC1	SLC5A2		GS13	HMGCR		NRAS
	BX8	ESR1		BS18	GRM8		FM6	LGALS8		GC1	SLC29A1		GS13	LIPG		MGMT
	BX8	SLC6A4		BS18	GRIK1		FM6	HSP90AA1		GC1	EGFR		GS13	CDK5R1		AGTR1
	BX8	UGT2B7		BS18	GRIK2		FM6	PSEN2		GC1	ADORA2A		GS13	CDK2		EIF4H
	BX8	NR1H3		BS18	GRM1		FM6	HTR2B		GC1	TYR		GS13	DYRK1A		PABPC1
	BX8	PTGS2		BS18	ADORA3		FM6	ADRA2A		GC1	CYP19A1		GS13	NTRK1		SLC28A2
	BX8	BCHE		BS19	CA2		FM6	ADRA2C		GC1	ADORA1		GS13	PRKCZ		IGFBP3
	BX8	CYP17A1		BS19	CA3		FM6	ADRA2B		GC1	CA14		GS13	CNR1		VARS
	BX8	ACHE		BS19	CA12		FM6	DRD1		GC1	ADK		GS13	LDHA		LARS
	BX8	CYP19A1		BS19	CA9		FM6	DRD2		GC1	SLC28A2		GS13	PSEN2		METAP2
	BX8	NPC1L1		BS19	CA4		FM6	ADRA1D		GC1	SLC5A1		GS13	ADORA3		EPHA2
	BX8	SREBF2		BS19	CA5B		FM6	HTR2A		GC1	SLC5A4		GS13	CA12		MAP3K9
	BX8	RORC		BS19	PTPN22		FM6	HTR2C		GC1	ABL1		GS13	CA9		ECE1
	BX8	ESR2		BS20	CTSK		FM6	DRD3		GC1	PDGFRA		GS13	SYK		BTK
	BX8	VDR		BS20	SCN9A		FM6	CYP2D6		GC1	ADORA2B		GS13	KCNK3		SSTR1
	BX8	GLRA1		BS20	GRM5		FM6	HTR6		GC1	CASP3		GS13	NCOR2		SSTR3
	BX8	SHBG		BS20	NPY5R		FM6	ADRA1A		GC1	GBA		GS13	EIF4A1		AMD1
	BX8	CES2		BS20	CTSL		FM6	HTR1B		GC1	MGMT		GS13	BACE2		DAO
	BX9	PPARA		BS20	GPR139		FM6	RORC		GC1	MAP2K1		GS13	PSMB5		IRAK4
	BX9	PPARD		BS20	CTSB		FM6	STAT3		GC1	PYGL		GS13	MAPK14		P2RY12
	BX9	FAAH		BS20	CTSH		FM6	FOLH1		GC1	HSPA5		GS13	CTSK		DNMT1
	BX9	SCD		BS20	CHRNA7		FM6	CA2		GC1	CTSL		GS13	CTSS		PDE5A
	BX9	PPARG		BS20	ITK		FM6	CA1		GC1	SLC2A1		GS13	CDK9		UPP1
	BX9	FABP4		BS20	GRM1		FM6	CA12		GC1	CTSK		GS13	CTSL		TK2
	BX9	TERT		BS20	HRH4		FM6	CA9		GC1	CTSS		GS13	CCND1		CASP6
	BX9	FABP5		BS20	IKBKB		FM6	TRPV1		GC2	CYP19A1		GS13	CCNE2		CASP8
	BX9	FABP1		BS20	MAPK14		FM6	PSENEN		GC2	ESR1		GS13	ICAM1		TDP1
	BX9	FABP3		BS20	CAPN1		FM6	NCSTN		GC2	ESR2		GS13	VCAM1		SSTR5
	BX9	FFAR1		BS20	SLC27A4		FM6	APH1A		GC2	MAOB		GS13	SELE		HPSE
	BX9	PTGS1		BS20	P2RX7		FM6	PSEN1		GC2	CA7		GS13	AR		PRKCD
	BX9	PREP		BS20	BCL2L1		FM6	APH1B		GC2	CA12		GS13	PIM1		PRKCB
	BX9	PTPN1		BS20	SLC6A9		FM7	DHFR		GC2	HSD17B1		GS13	ROCK2		ERN1
	BX9	PTPN2		BS20	SLC6A5		FM7	CCNB3		GC2	ABCG2		GS13	P2RX3		EP300
	BX9	PTPN6		BS20	CYP19A1		FM7	FDFT1		GC2	CA4		GS13	ROCK1		FASN
	BX9	HMGCR		BS20	PIM1		FM7	TAAR1		GC2	SHBG		GS13	PIM2		CISD1
	BX9	PLA2G1B		BS20	SYK		FM7	CDK1		GC2	CYP1B1		GS13	PIM3		ALPG
	BX9	ACP1		BS20	TGM2		FM7	CCNB1		GC2	ABCC1		GS13	PGR		PLAA
	BX9	AKR1B10		BS20	PARP1		FM7	CCNB2		GC2	CBR1		GS13	JAK3		MB
	BX9	AR		BS20	KCNA5		FM8	GSK3B		GC2	ADORA1		GS13	JAK1		KCNMA1
	BX9	CNR1		BS20	PDE10A		FM9	INMT		GC2	ADORA3		GS13	JAK2		PIM3
	BX9	CES2		BS20	TSPO		FM10	ERN1		GC2	TAS2R31		GS13	TYK2		NAT1
	BX9	NR1H3		BS20	HTR2A		FM10	CA2		GC2	PTGS1		GS13	BDKRB1		PLEC
	BX9	CYP19A1		BS20	KCNK3		FM11	CA2		GC2	AKR1C3		GS13	IDO1		CSNK1A1
	BX9	CDC25A		BS20	KCNK9		FM11	ALOX5		GC2	PLA2G1B		GS13	HCRTR2		CSNK1D
	BX9	CDC25B		BS20	CCKBR		FM11	CA7		GC2	CES1		GS13	GRIN2A		PTPN22
	BX9	CD81		BS20	ACACB		FM11	CA1		GC2	GRM5		GS13	AURKB		EGLN1
	BX9	PRKCH		BS20	EPHX1		FM11	CA6		GC2	MMP13		GS13	MMP13		CASP2
	BX9	HSD11B2		BS20	IMPDH2		FM11	MMP9		GC2	MMP12		GS13	MET		CHRNA7
	BX9	SERPINA6		BS20	EPHX2		FM11	CA12		GC2	POLB		GS13	MMP14		TLR9
	BX9	SHBG		BS20	F10		FM11	MMP1		GC2	PLA2G5		GS13	AURKC		SLC2A1
	BX9	G6PD		BS20	PSMB5		FM11	MMP2		GC2	PLA2G10		GS13	GRIA2		ADCY1
	BX9	CYP51A1		BS20	MDM2		FM11	PTPN1		GC2	CES2		GS13	MMP7		CPA1
	BX9	ALOX5		BS20	PPARA		FM11	CA14		GC2	BACE1		GS13	AURKA		PPP5C
	BX9	TOP1		BS20	PTGER1		FM11	CA9		GC2	SERPINE1		GS13	ADAM10		AMPD3
	BX9	PDE4D		BS20	HTR6		FM11	CA5B		GC2	RXRA		GS13	ADORA2A		FBP1
	BX9	PTPRF		BS20	CMA1		FM11	CA5A		GC2	GRM2		GS13	P2RX7		ACLY
	BX9	NOS2		BS20	HCRTR2		FM11	CA3		GC2	PPARG		GS13	SMYD2		CTRC
	BX9	PTGES		BS20	HCRTR1		FM11	AKR1B1		GC2	SRC		GS13	CHRM1		SLC13A5
	BX9	TRPV1		BS20	CPT1A		FM11	ESR2		GC2	KLK1		GS13	CDK1		PIM2
	BX9	PTGER2		BS20	FKBP1A		FM11	CA4		GC2	KLK2		GS13	F2R		GRM7
	BX9	ESR2		BS20	PSEN2		FM12	CA2		GC2	PLA2G2A		GS13	LRRK2		GRIA4
	BX9	SIGMAR1		BS20	DRD4		FM12	CA7		GC2	EDNRA		GS13	GRK7		GRIA2
	BX9	CYP17A1		BS20	CPT2		FM12	CA1		GC2	BCHE		GS13	STK38		GRIK5
	BX9	LTB4R		BS20	CETP		FM12	CA3		GC2	ABL1		GS13	HIPK4		GRM3
	BX9	HSD11B1		BS20	CREBBP		FM12	CA6		GC2	CHEK1		GS13	TAOK2		GRM6
	BX9	RORC		BS20	NAMPT		FM12	CA12		GC2	WEE1		GS13	ERN1		GRM2
	BX9	SLC6A3		BS20	CACNA1H		FM12	CA14		GC2	SLC5A2		GS13	OXSR1		GRM8
	BX9	ADORA3		BS20	EZH2		FM12	CA9		GC2	ERN1		GS13	MAK		GRIK1
	BX9	MAPK3		BS20	PIK3CD		FM12	CA5A		GC2	RPS6KA5		GS13	STK39		GRIK2
	BX9	PTPN11		BS20	PIK3CB		FM13	AKR1B1		GC2	ALK		GS13	CDKL5		SCN9A
	BX9	NR3C1		BS20	PIK3CG		FM13	CA2		GC2	CA2		GS13	CDKL3		NPY5R
	BX9	BCHE		BS20	OPRD1		FM13	CA7		GC2	CA1		GS13	PRPF4		CTSH
	BX9	BACE1		BS20	OPRK1		FM13	ESR2		GC2	ACHE		GS13	PIK3C2G		HRH4
	BX9	NR1I3		BS20	MAPK8		FM13	CA1		GC2	MET		GS13	MAP3K6		SLC27A4
	BX9	TOP2A		BS20	PDE4B		FM13	CA3		GC2	PIK3CG		GS13	MAP3K13		P2RX7
	BX9	POLB		BS20	PDE7A		FM13	CA6		GC2	ALPG		GS13	ICK		SLC6A9
	BX9	SAE1		BS20	SCD		FM13	CA12		GC2	HSD17B3		GS13	MAP3K15		SLC6A5
	BX9	FDFT1		BS20	PTPN1		FM13	CA14		GC2	PTGER1		GS13	MAST1		TSPO
	BX9	PTGIR		BS20	PRLHR		FM13	CA9		GC2	PTGER4		GS13	SBK1		KCNK3
	BX9	ESR1		BS20	CSF1R		FM13	CA4		GC2	PTGER3		GS13	GRIN1		KCNK9
	BX9	CHRM2		BS20	CDK5R1		FM13	CA5B		GC2	GSK3B		GS13	PSENEN		EPHX1
	BX9	ACHE		BS20	SCN5A		FM13	CA5A		GC2	APP		GS13	NCSTN		PSMB5
	BX9	SLC6A2		BS20	INSR		FM13	MIF		GC2	CISD1		GS13	APH1A		MDM2
	BX9	SLC6A4		BS20	HDAC4		FM13	ALOX5		GC2	ALPL		GS13	PSEN1		FKBP1A
	BX9	CYP2C19		BS20	ALDH1A1		FM13	MMP9		GC2	LNPEP		GS13	APH1B		CPT2
	BX9	PTGER1		BS20	SCN2A		FM13	MMP1		GC2	CA3		GS13	CCNE1		CETP
	BX9	SRD5A2		BS20	SCN3A		FM13	MMP2		GC2	CA6		GS13	HDAC3		CREBBP
	BX9	PGR		BS20	SCN8A		FM13	PTPN1		GC2	CA13		GS13	CDK4		NAMPT
	BX9	PTGS2		BS20	ELOVL6		FM13	AKR1B10		GC2	CA5B		GS13	CDK5		CACNA1H
	BX9	IDO1		BS20	TNKS		FM13	TLR4		GC2	CA5A		GS13	CCNA1		EZH2
	BX9	RORA		BS20	CRHR1		FM13	CA13		GC2	DAO		GS13	CCNA2		PDE7A
	BX9	FNTA		BS20	GRIN2A		FM13	KDM4E		GC2	EEF2K		GS13	CCNB1		PRLHR
	BX9	NR1H4		BS20	DYRK1A		FM13	KDM4A		GC2	CDK1		GS13	CCNB2		SCN5A
	BX9	CES1		BS20	GRIA2		FM13	KDM3A		GC2	CA9		GS14	PRKCD		ALDH1A1
	BX9	NPC1L1		BS20	MTNR1A		FM13	KDM6B		GC2	AURKB		GS14	EDNRA		SCN2A
	BX9	PTGER4		BS20	MTNR1B		FM13	FTO		GC2	CDK2		GS14	PRKCA		SCN3A
	BX9	NR3C2		BS20	GABRA2		FM13	KDM4C		GC2	CDK4		GS14	OXTR		SCN8A
	BX9	SLC22A6		BS20	ELANE		FM13	F3		GC2	AURKA		GS14	PDE10A		ELOVL6
	BX9	UBA2		BS20	TGM1		FM13	HSD11B1		GC2	GCGR		GS14	CDK2		CRHR1
	BX9	FNTB		BS20	NOS1		FM13	HCAR2		GC2	CDK5R1		GS14	AURKA		TGM1
	BX10	CYP51A1		BS20	SCN10A		FM13	TPMT		GC2	CCNE2		GS14	GRM5		SCN10A
	BX10	HMGCR		BS20	DHODH		FM13	DAO		GC2	CCNB3		GS14	PSEN2		DHODH
	BX10	NR1H3		BS20	POLR1A		FM13	TRPA1		GC2	BRAF		GS14	CDK9		POLR1A
	BX10	NPC1L1		BS20	NAAA		FM13	ESR1		GC2	DPP4		GS14	PIM1		NAAA
	BX10	CYP17A1		BS20	MAOB		FM13	PGR		GC2	HNF4A		GS14	PIM2		TRPC3
	BX10	AR		BS20	HTR2C		FM14	CA2		GC2	RPS6KB1		GS14	PIM3		CFD
	BX10	SREBF2		BS20	IDH1		FM14	CA7		GC2	IGF1R		GS14	LTB4R		S1PR3
	BX10	CYP19A1		BS20	OXTR		FM14	CA1		GC2	PGF		GS14	PDE4D		PANK3
	BX10	RORC		BS20	HRH1		FM14	CA6		GC2	VEGFA		GS14	CHRM1		RHOA
	BX10	ESR1		BS20	PFKFB3		FM14	CA12		GC2	GRK2		GS14	PYGL		MGAT3
	BX10	ESR2		BS20	KCNH2		FM14	CA14		GC2	GRM4		GS14	DRD3		BRD4
	BX10	SHBG		BS20	TRPC6		FM14	CA9		GC2	MAP3K8		GS14	CHRM3		MAP3K12
	BX10	SLC6A2		BS20	TRPC3		FM14	CA5A		GC2	ABCB1		GS14	SCN9A		BDKRB1
	BX10	SERPINA6		BS20	CDK5		FM14	CA5B		GC2	CDK5		GS14	BACE2		SMO
	BX10	PTPN1		BS20	PSENEN		FM15	CA2		GC2	CCNE1		GS14	CTSD		CACNA1B
	BX10	CHRM2		BS20	GRIN1		FM15	CA7		GC2	CCNB1		GS14	CTSE		CDC25C
	BX10	RORA		BS20	GABRB3		FM15	CA1		GC2	CCNB2		GS14	SMO		LRRK2
	BX10	BCHE		BS20	NCSTN		FM15	CA6		GC3	CTSK		GS14	CDK5R1		PDE3A
	BX10	SLC6A4		BS20	APH1A		FM15	CA12		GC3	ODC1		GS14	DYRK1A		NTRK1
	BX10	ACHE		BS20	GABRG2		FM15	CA14		GC4	MMP13		GS14	CDK1		ITGAL
	BX10	CYP2C19		BS20	PSEN1		FM15	CA9		GC4	MMP9		GS14	PDGFRB		MAPK10
	BX10	G6PD		BS20	APH1B		FM15	CA5A		GC4	MMP2		GS14	KIT		SLC9A1
	BX10	CDC25A		BS21	PPARG		FM15	CA5B		GC4	CDK1		GS14	CDK5		DUT
	BX10	CES2		BS21	PPARA		FM16	CA2		GC4	CCNE1		GS14	AVPR1A		UGCG
	BX10	NR1H2		BS21	KIF11		FM16	CA1		GC4	KDR		GS14	F10		ICAM1
	BX10	VDR		BS21	IKBKB		FM16	CA6		GC4	GRM5		GS14	SYK		CAPNS1
	BX10	PTGER1		BS21	CYP19A1		FM16	CA12		GC4	CSF1R		GS14	CTSK		ITGB2
	BX10	PTGER2		BS21	CFD		FM16	CA9		GC4	TYMS		GS14	MMP3		MANBA
	BX10	HSD11B1		BS21	MAPKAPK2		FM16	CA7		GC4	SOAT1		GS14	MMP1		GRK1
	BX10	PPARD		BS21	S1PR3		FM16	CA14		GC4	SOAT2		GS14	MAPK3		PIN1
	BX10	GLRA1		BS21	CPT1A		FM16	CA4		GC4	F2		GS14	CAPN1		AKR1C1
	BX10	SQLE		BS21	MAPK14		FM16	CA3		GC4	NR3C1		GS14	MAPK1		KDM4C
	BX10	NR1I3		BS21	CPT2		FM16	CA5B		GC4	SCN9A		GS14	SCARB1		PYGL
	BX10	DHCR7		BS21	PANK3		FM16	CA5A		GC4	RPS6KB1		GS14	IGF1R		AKR1C3
	BX10	PTPN6		BS21	PDE10A		FM16	CA13		GC4	AURKA		GS14	CHRM2		CCNT1
	BX10	NR3C1		BS21	HTR2A		FM16	FUT7		GC4	MMP1		GS14	REN		CXCR2
	BX10	TBXAS1		BS21	HTR2C		FM17	CA2		GC4	HIF1A		GS14	CCR1		ALPL
	BX10	GCGR		BS21	KCNH2		FM17	CA7		GC4	KCNH2		GS14	CTSS		MPI
	BX10	NOS2		BS21	PARP1		FM17	CA1		GC4	MET		GS14	CTSL		NOS3
	BX10	HSD11B2		BS21	RHOA		FM17	CA3		GC4	CHEK1		GS14	CCNE2		GPR84
	BX10	POLB		BS21	PTGER1		FM17	CA6		GC4	BACE2		GS14	DRD4		GPBAR1
	BX11	CA2		BS21	NPY5R		FM17	CA12		GC4	PIK3CG		GS14	HTR2A		RELA
	BX11	CA1		BS21	CTSL		FM17	CA14		GC4	HDAC3		GS14	HTR2C		TMIGD3
	BX11	CA12		BS21	CTSB		FM17	CA9		GC4	JAK3		GS14	TNK2		NCEH1
	BX11	CA9		BS21	PFKFB3		FM17	FUT7		GC4	JAK1		GS14	HCRTR2		GABRA5
	BX11	CA7		BS21	PIK3CD		FM17	CA4		GC4	OPRK1		GS14	HCRTR1		KDM2A
	BX11	CA14		BS21	CTSS		FM17	CA5B		GC4	SLC5A1		GS14	NAMPT		PHF8
	BX11	CA6		BS21	CAPN1		FM17	CA5A		GC4	CCNB1		GS14	CCNB3		KDM5C
	BX11	CA3		BS21	MGAT3		FM17	CA13		GC4	CDK2		GS14	TGM2		MPEG1
	BX11	CA4		BS21	PPIA		FM17	SQLE		GC5	ESR1		GS14	CALCRL		SLC1A1
	BX11	CA5B		BS21	SSTR3		FM17	LDHA		GC5	ESR2		GS14	NPY5R		PTGFR
	BX11	CA5A		BS21	BRD4		FM17	LDHB		GC5	ABCG2		GS14	ERBB2		DCK
	BX11	CA13		BS21	MAP3K12		FM17	TTR		GC5	CYP19A1		GS14	TRPA1		TUBB1
	BX12	CHRNB2		BS21	JAK3		FM17	IGF1R		GC5	HSD17B1		GS14	MAPK8		CYP1A2
	BX12	CA2		BS21	JAK2		FM17	ALK		GC5	ACHE		GS14	MAPK14		FADS1
	BX12	CA1		BS21	PIK3CB		FM17	SERPINE1		GC5	CES2		GS14	MAPK10		NFE2L2
	BX12	CA4		BS21	GRM5		FM17	ESR2		GC5	SHBG		GS14	F2R		CYP2C9
	BX13	CHRNA4		BS21	PIK3CG		FM17	BCL2L1		GC5	CA7		GS14	MAPK9		CYP3A4
	BX13	SIGMAR1		BS21	BDKRB1		FM17	GPR35		GC5	CA4		GS14	KCNA5		DCTPP1
	BX13	SLC6A3		BS21	PSMB5		FM17	COMT		GC5	BCHE		GS14	P2RX3		TUBB3
	BX13	SLC6A2		BS21	HCRTR2		FM17	TPMT		GC5	PPARG		GS14	FYN		DUSP3
	BX13	FYN		BS21	HCRTR1		FM18	DAO		GC5	BACE1		GS14	PDGFRA		CLK4
	BX13	EGFR		BS21	SMO		FM18	CA2		GC5	CES1		GS14	EPHB3		CLK1
	BX13	DNM1		BS21	TBXAS1		FM18	CA1		GC5	MAOB		GS14	LIPE		CLK2
	BX13	ACHE		BS21	PSEN2		FM19	AKR1B1		GC5	PTGS1		GS14	CASP8		DYRK1B
	BX13	HRH3		BS21	PTAFR		FM19	CDK5R1		GC5	CA12		GS14	CASP1		RBP4
	BX13	CHRM5		BS21	CTSK		FM19	XDH		GC5	CBR1		GS14	SORD		EIF2AK3
	BX14	SLC6A4		BS21	SIGMAR1		FM19	CYP19A1		GC5	PLA2G1B		GS14	EPHX2		HLCS
	BX14	ADRA2A		BS21	HTR7		FM19	CA2		GC5	SLC5A2		GS14	JAK2		GLRA2
	BX14	ADRA2B		BS21	FLT1		FM19	CCNB3		GC5	ADORA1		GS14	CCNE1		LIMK2
	BX14	ADRA1A		BS21	F10		FM19	CA7		GC5	ADORA3		GS14	AURKB		MAPK11
	BX14	ADRB2		BS21	TACR1		FM19	CDK6		GC5	HSD17B2		GS14	LCK		MPO
	BX14	SLC6A2		BS21	HDAC4		FM19	CA1		GC5	MMP12		GS14	ITK		CDK3
	BX14	SLC6A3		BS21	FGFR1		FM19	CA12		GC5	ABCC1		GS14	RPS6KB1		IL6
	BX14	DRD2		BS21	CACNA1B		FM19	CA9		GC5	CYP1B1		GS14	GPR88		GLUL
	BX14	SLC18A2		BS21	WNT3A		FM19	CA4		GC5	TAS2R31		GS14	IRAK4		TKT
	BX14	ADRB1		BS21	DRD3		FM19	ABCB1		GC5	CTSL		GS14	NPY2R		CCR1
	BX14	AOC3		BS21	EPHX2		FM19	CYP1B1		GC5	RXRA		GS14	CHEK1		MAP3K5
	BX14	HTR2A		BS21	TNKS2		FM19	ABCG2		GC5	MMP13		GS14	KCNH2		TYRO3
	BX14	KISS1R		BS21	OPRK1		FM19	CBR1		GC5	CTSD		GS14	SOAT1		MERTK
	BX14	MAOA		BS21	CCKBR		FM19	TNKS2		GC5	POLB		GS14	PSMB8		MAP4K4
	BX14	MAOB		BS21	SIRT2		FM19	TNKS		GC5	PLA2G5		GS14	CHRM4		MKNK1
	BX14	HTR1A		BS21	CDC25C		FM19	ALOX15		GC5	KDM1A		GS14	FLT3		SLC18A3
	BX14	SIGMAR1		BS21	CDC25A		FM19	ALOX12		GC5	ODC1		GS14	CHRM5		DAPK1
	BX14	OPRM1		BS21	CDC25B		FM19	ESR1		GC5	TYMS		GS14	DRD1		MPG
	BX14	OPRD1		BS21	LRRK2		FM19	ESR2		GC5	PTPN1		GS14	PRCP		AVPR2
	BX14	OPRK1		BS21	PDE3A		FM19	HSD17B1		GC5	ADAM17		GS14	SLC10A2		PIK3R1
	BX14	CHRNA4		BS21	ELANE		FM19	ACHE		GC5	BRAF		GS14	MMP13		PKN1
	BX14	HTR2C		BS21	PDE4B		FM19	ADORA1		GC5	GCGR		GS14	CTSG		NEK2
	BX14	PNMT		BS21	NTRK1		FM19	ADORA2A		GC5	LCK		GS14	C5AR1		CXCR1
	BX15	CDC25A		BS21	PDE7A		FM19	PARP1		GC5	PDE7A		GS14	MGLL		CAMK2B
	BX15	UGT2B7		BS21	OPRD1		FM19	KDM4E		GC5	EPHB4		GS14	CCNA1		NEK6
	BX15	CA2		BS21	DRD4		FM19	CDK1		GC5	MMP8		GS14	PSENEN		NUAK1
	BX15	CA1		BS21	MMP1		FM19	GRK6		GC5	KLK1		GS14	CCNT1		AKR1C2
	BX15	PTPN1		BS21	CSF1R		FM19	CSNK2A1		GC5	KLK2		GS14	CCNA2		AKR1C4
	BX15	HMGCR		BS21	ITGAL		FM19	NOX4		GC5	MMP3		GS14	NCSTN		AKR1A1
	BX15	VDR		BS21	MMP13		FM19	MAOA		GC5	PRKCZ		GS14	APH1A		THRA
	BX15	PAM		BS21	HRH4		FM19	FLT3		GC5	ABL1		GS14	PSEN1		THRB
	BX15	ACHE		BS21	TGFBR1		FM19	PTGS2		GC5	AR		GS14	APH1B		TAS2R31
	BX15	HSD17B3		BS21	PTPN1		FM19	SYK		GC5	PLA2G2A		GS14	CCNB2		PLA2G5
	BX15	SIRT2		BS21	CCNE1		FM19	GSK3B		GC5	MMP16		GS14	CCNB1		PLA2G10
	BX15	PRKCA		BS21	OXTR		FM19	ABCC1		GC5	MMP15		GS15	PRKCD		KLK1
	BX15	SOAT1		BS21	MAPK10		FM19	TTR		GC5	MMP26		GS16	PRKCD		KLK2
	BX15	SOAT2		BS21	SLC9A1		FM19	CFTR		GC5	OPRD1		GS16	PRKCA		RXRA
	BX15	RAF1		BS21	P2RX7		FM19	AKR1B10		GC5	CLK1		GS16	SF3B3		HSD17B14
	BX15	PRKCE		BS21	DUT		FM19	LCK		GC5	DYRK1B		GS16	EDNRA		ESRRB
	BX15	PRKCQ		BS21	TDP1		FM19	IKBKB		GC5	CA1		GS16	PDE6A		YWHAG
	BX15	PRKCH		BS21	CDK5R1		FM19	NTRK2		GC5	CA6		GS16	TRPV4		PTGER3
	BX15	PRKCG		BS21	UGCG		FM19	BCHE		GC5	CA5B		GS16	PDE2A		PGF
	BX15	CYP19A1		BS21	GABRB3		FM19	ADORA3		GC5	CA5A		GS16	PDE4B		EDNRA
	BX15	FAAH		BS21	DYRK1A		FM19	ALOX5		GC5	ERBB2		GS16	ERBB2		BCL2
	BX15	CPT1A		BS21	RPS6KA3		FM19	PIM1		GC5	AGTR1		GS16	MMP13		WEE1
	BX15	PLA2G4A		BS21	MMP3		FM19	PTPRS		GC5	RAF1		GS16	CCR1		SNCA
	BX15	PARP1		BS21	HTR6		FM19	EGFR		GC5	HSP90AA1		GS16	MMP3		HNF4A
	BX15	PTPN13		BS21	MMP8		FM19	HSD17B2		GC5	WEE1		GS16	PDE10A		CHRM3
	BX15	PDE10A		BS21	TNKS		FM19	AR		GC5	MTOR		GS16	SYK		HCAR2
	BX15	PPM1B		BS21	FKBP1A		FM19	AMY1A		GC5	SERPINE1		GS16	PDE11A		IDE
	BX15	PPP1CC		BS21	PRKDC		FM19	APP		GC5	NR1H4		GS16	CTSS		DUSP1
	BX15	VCP		BS21	ALK		FM19	NAE1		GC5	NAAA		GS16	CCNE2		LGALS4
	BX15	FABP4		BS21	AKT1		FM19	ARG1		GC5	PDK1		GS16	MAPK8		LGALS8
	BX15	PPARA		BS21	TSPO		FM19	PFKFB3		GC5	DNM1		GS16	MAPK9		CYP2D6
	BX15	FABP3		BS21	PSENEN		FM19	CALM1		GC5	ADRA2A		GS16	PDE4D		HTR1B
	BX15	FABP5		BS21	ICAM1		FM19	GLO1		GC5	ADRA2C		GS16	MCHR1		FOLH1
	BX15	FFAR1		BS21	CDK2		FM19	MMP9		GC5	ADRA2B		GS16	MAPK1		TAAR1
	BX15	FABP2		BS21	CAPNS1		FM19	MMP2		GC5	PTGS2		GS16	CHRM1		INMT
	BX15	GRIN2B		BS21	CDK5		FM19	MMP12		GC5	SRC		GS16	LRRK2		TLR4
	BX15	ACACB		BS21	GABRA3		FM19	CD38		GC5	RET		GS16	GRK7		KDM4A
	BX15	F2R		BS21	GABRG2		FM19	TOP1		GC5	CMA1		GS16	STK38		KDM3A
	BX16	HTR1A		BS21	NCSTN		FM19	TERT		GC5	ALOX5		GS16	HIPK4		KDM6B
	BX16	ALOX5		BS21	ITGB2		FM19	AURKB		GC5	GSK3B		GS16	ERN1		FTO
	BX16	HSD11B1		BS21	APH1A		FM19	CYP1A1		GC5	CHEK1		GS16	OXSR1		GUSB
	BX16	MAP2K1		BS21	PSEN1		FM19	ESRRA		GC5	TRPV1		GS16	STK39		PGD
	BX16	PPARG		BS21	APH1B		FM19	TYR		GC5	NEK1		GS16	MAP3K13		ST3GAL3
	BX17	GABBR2		BS22	CA2		FM19	AHR		GC5	MET		GS16	ICK		FUT4
	BX17	GABBR1		BS22	CA1		FM19	SLC22A12		GC5	NOX4		GS16	MAP3K15		STAT1
	BX18	SLC6A1		BS22	CA4		FM19	PRKDC		GC5	TKT		GS16	MAST1		ODC1
	BX18	GABRA1		BS22	NR1I3		FM19	ST6GAL1		GC5	TNKS2		GS16	SBK1		PRMT1
	BX18	GABRA3		BS23	TRPM8		FM19	PIK3CG		GC5	TNKS		GS16	HUNK		HDAC5
	BX18	GABRA2		BS24	FABP4		FM19	MAPT		GC5	OPRM1		GS16	FYN		HDAC7
	BX18	GABBR2		BS24	PPARA		FM19	TOP2A		GC5	OPRK1		GS16	CSF1R		HDAC9
	BX18	GABRR1		BS24	FABP3		FM19	INSR		GC5	KCNA5		GS16	ABL1		ILK
	BX18	SLC6A11		BS24	FFAR1		FM19	MYLK		GC5	CCNE1		GS16	FLT1		MGAM
	BX18	SLC6A13		BS24	FABP5		FM19	APEX1		GC5	AKR1B10		GS16	PRPF4B		PON1
	BX18	GABRB2		BS24	PPARD		FM19	MET		GC5	CA2		GS16	SNRK		STS
	BX18	GABBR1		BS24	FABP2		FM19	OPRD1		GC5	PLAU		GS16	DSTYK		PLAT
	BX18	GABRG2		BS24	SLC22A6		FM19	TBXAS1		GC5	SYK		GS16	MAP3K12		PLAU
	BX19	HRH1		BS24	HSD11B1		FM19	KIT		GC5	PLA2G7		GS16	PDGFRB		IGFBP6
	BX20	PAOX		BS24	CDC25A		FM19	MAOB		GC5	MDM4		GS16	KIT		IGFBP4
	BX20	CA2		BS24	POLB		FM19	PTPN1		GC5	CDK2		GS16	FLT4		IGFBP5
	BX20	CA1		BS25	TYR		FM19	NOS2		GC5	CDK3		GS16	FLT3		IGFBP2
	BX20	MC4R		BS25	CDK2		FM19	PLA2G2A		GC6	ODC1		GS16	INSR		IGFBP1
	BX20	MC1R		BS25	GAA		FM19	PLA2G4A		GC6	MAPKAPK2		GS16	PDGFRA		BAD
	BX20	AR		BS25	ADK		FM19	IGF1R		GC6	MAPKAPK5		GS16	RET		PRKCZ
	BX20	SLC6A2		BS25	ADORA2A		FM19	KDR		GC6	MAOB		GS16	YES1		GSK3A
	BX20	SLC6A4		BS25	PNP		FM19	PLK1		GC6	NOS2		GS16	MAP2K3		JUN
	BX20	KIF11		BS25	OGA		FM19	ALK		GC6	PTPN1		GS16	PRKAA2		IKBKE
	BX20	NISCH		BS25	CDA		FM19	AXL		GC6	BCL2		GS16	JAK3		LIPG
	BX20	NR1I3		BS25	GAPDH		FM19	PDE5A		GC6	APP		GS16	MAP2K6		SORD
	BX20	TRPM8		BS25	TK1		FM19	SRC		GC6	ALOX5		GS16	GBA		BACE2
	BX20	SRD5A2		BS25	MANBA		FM19	PLG		GC6	PRKCD		GS16	AURKB		PLA2G7
	BX20	KCNH2		BS25	CA14		FM19	F2		GC6	AKR1B1		GS16	BLK		BRD2
	BX20	HTR2A		BS25	ADA		FM19	SIGMAR1		GC6	PDPK1		GS16	DYRK1A		BRD3
	BX20	HTR6		BS25	HSPA8		FM19	CYP1A2		GC6	CCR4		GS16	RPS6KA3		ERBB2
	BX20	F2		BS25	ADORA3		FM19	GPR35		GC6	KCNA3		GS16	PHKG2		HSP90AB1
	BX20	TLR8		BS25	GSK3B		FM19	CDK5		GC6	CHRNA7		GS16	CSNK1G1		AURKC
	BX20	ESR1		BS25	HSPA5		FM19	CCNB1		GC6	WEE1		GS16	MYLK		CX3CR1
	BX20	KCNA5		BS25	AHCY		FM19	CCNB2		GC6	GPR84		GS16	DAPK3		EPHB4
	BX20	KCNA3		BS25	FUCA1		FM20	BCHE		GC6	ABCG2		GS16	CAMK1		SF3B3
	BX20	SSTR2		BS25	DPP4		FM20	XDH		GC6	ALPL		GS16	CAMK4		ERBB4
	BX20	SSTR4		BS25	MAPK1		FM20	ACHE		GC6	F3		GS16	CHEK2		PDE9A
	BX20	MYLK		BS25	SLC6A2		FM20	ADORA1		GC6	MAOA		GS16	PDPK1		LYN
	BX20	REN		BS25	HK2		FM20	CA7		GC6	MCL1		GS16	CSNK1G2		MAP2K5
	BX20	BACE1		BS25	HK1		FM20	ADORA2A		GC6	TERT		GS16	RPS6KA1		GBA2
	BX20	OPRM1		BS25	GRK1		FM20	ADORA3		GC6	CYP19A1		GS16	DAPK1		AGL
	BX20	PBK		BS25	EGFR		FM20	CA12		GC7	AKR1B1		GS16	LCK		MTAP
	BX20	SRD5A1		BS25	HDAC1		FM20	CA4		GC7	BACE1		GS16	PRKD3		SI
	BX20	TPSAB1		BS25	MCL1		FM20	ABCB1		GC7	EGFR		GS16	MAPK10		MAN2A1
	BX20	MC5R		BS25	CDK9		FM20	CYP1B1		GC7	TERT		GS16	SRC		EBP
	BX20	CYP19A1		BS25	CA7		FM20	AKR1B1		GC7	CYP19A1		GS16	PTK2		LIMK1
	BX20	HTR7		BS25	CSNK2A1		FM20	CA2		GC7	NOS2		GS16	MAP3K11		PDE6A
	BX20	AKT1		BS25	CA13		FM20	ESR2		GC7	SNCA		GS16	FGFR3		TRPV4
	BX20	SLC22A2		BS25	CA6		FM20	HSD17B2		GC7	CHRNA7		GS16	MYLK2		PDE11A
	BX20	SLC47A1		BS25	CA4		FM20	HSD17B1		GC7	APP		GS16	CSNK1A1		MCHR1
	BX20	GRIN1		BS25	CA5A		FM20	ABCG2		GC8	ALOX5		GS16	CAMK2D		GRK7
	BX20	GRIN2A		BS25	SLC5A2		FM20	ALOX15		GC8	CBR1		GS16	NTRK1		STK38
	BX20	CA4		BS25	F2		FM20	NOX4		GC8	ESR2		GS16	CSNK1D		HIPK4
	BX20	GRIN2B		BS25	PTGES		FM20	FLT3		GC8	ESR1		GS16	JAK1		OXSR1
	BX21	PSEN2		BS25	CDK1		FM20	ABCC1		GC8	CA13		GS16	MAP3K9		STK39
	BX21	CAPN1		BS25	DAO		FM20	ALOX5		GC8	CA14		GS16	MAP2K4		MAP3K13
	BX21	CTSB		BS25	PIN1		FM20	PIM1		GC8	CA5A		GS16	ITK		ICK
	BX21	CAPN2		BS25	VEGFA		FM20	CSNK2A1		GC8	MAOA		GS16	MAP2K2		MAP3K15
	BX21	PREP		BS25	FGF1		FM20	ESRRA		GC8	KCNA5		GS16	JAK2		MAST1
	BX21	FAP		BS25	FGF2		FM20	EGFR		GC8	KCNA3		GS16	ROCK2		SBK1
	BX21	ACE		BS25	HPSE		FM20	TYR		GC8	CA5B		GS16	PAK3		HUNK
	BX21	CASP3		BS25	IDO1		FM20	IGF1R		GC8	GSR		GS16	PKN2		PRPF4B
	BX21	CASP7		BS25	TYMS		FM20	AURKB		GC8	AKR1B1		GS16	CDK7		SNRK
	BX21	PTGS2		BS25	CCND1		FM20	KDR		GC8	ERBB2		GS16	MAPKAPK5		DSTYK
	BX21	OPRM1		BS25	AKR1C1		FM20	PLK1		GC8	CCND1		GS16	DAPK2		FLT4
	BX21	F2		BS25	MMP3		FM20	MET		GC8	PDGFRB		GS16	RPS6KA4		RET
	BX21	CBX7		BS25	MMP9		FM20	ALK		GC8	FLT4		GS16	ROCK1		YES1
	BX21	MMP1		BS25	ADAM17		FM20	AXL		GC8	INSR		GS16	HCK		MAP2K3
	BX21	FNTA		BS25	MMP1		FM20	AHR		GC8	CDK2		GS16	CDK4		PRKAA2
	BX21	PGGT1B		BS25	KDM4C		FM20	ESR1		GC8	GSK3B		GS16	CDK2		MAP2K6
	BX21	CTSS		BS25	PYGL		FM20	KDM4E		GC8	CSNK2A1		GS16	CCNE1		BLK
	BX21	XIAP		BS25	AKR1C3		FM20	CYP19A1		GC8	PLK4		GS17	PRKCD		PHKG2
	BX21	CDK2		BS25	CA3		FM20	CA1		GC8	TEK		GS17	PRKCA		CSNK1G1
	BX21	OPRD1		BS25	CDK4		FM20	CDK1		GC8	AURKA		GS17	EDNRA		DAPK3
	BX21	MMP3		BS25	CCNB1		FM20	CA9		GC8	MAP3K8		GS17	ADORA2A		CAMK1
	BX21	MMP9		BS25	CCNT1		FM20	ALOX12		GC8	BRAF		GS17	ADORA3		CAMK4
	BX21	CHRM2		BS25	CCNA1		FM20	MAOA		GC8	EPHB4		GS17	PSEN2		CHEK2
	BX21	PDE10A		BS25	CCNA2		FM20	SYK		GC8	SQLE		GS17	CHRM4		PDPK1
	BX21	CASP1		BS26	SHBG		FM20	GSK3B		GC8	FGR		GS17	CHRM5		CSNK1G2
	BX21	HDAC1		BS26	AR		FM20	MAPT		GC8	LYN		GS17	CHRM2		RPS6KA1
	BX21	GRM5		BS27	AR		FM20	TOP2A		GC8	EGFR		GS17	CHRM1		PRKD3
	BX21	PPIA		BS28	CBR1		FM20	INSR		GC8	CA12		GS17	CHRM3		MAP3K11
	BX21	TACR1		BS28	ADORA1		FM20	MYLK		GC8	CA9		GS17	KCNA5		FGFR3
	BX21	CTSK		BS28	ADORA2A		FM20	APEX1		GC8	CDK4		GS17	PDE10A		MYLK2
	BX21	CDK5R1		BS28	MIF		FM20	CDK5R1		GC8	CCNA2		GS17	KCNH2		CAMK2D
	BX21	DYRK1A		BS28	GRM4		FM20	CCNB3		GC8	CCNA1		GS17	PIM1		MAP2K4
	BX21	F10		BS28	KCNMA1		FM20	CDK6		GC9	ALOX5		GS17	DRD3		MAP2K2
	BX21	CHRM1		BS28	CA2		FM20	CBR1		GC9	CBR1		GS17	PIM2		ROCK2
	BX21	PAM		BS28	GRM5		FM20	GRK6		GC9	ESR2		GS17	PIM3		PAK3
	BX21	NTSR2		BS28	SRD5A1		FM20	SLC22A12		GC9	ESR1		GS17	SYK		PKN2
	BX21	SLC27A1		BS28	CXCR2		FM20	TNKS2		GC9	CA5B		GS17	CSNK1A1		CDK7
	BX21	IDH1		BS28	ALPL		FM20	TNKS		GC9	CA1		GS17	CDK1		MAPKAPK5
	BX21	FURIN		BS28	MPI		FM20	PFKFB3		GC9	CA12		GS17	CDK5		DAPK2
	BX21	OPRK1		BS28	CHRNA3		FM20	PTPRS		GC9	CA9		GS17	HMGCR		RPS6KA4
	BX21	JAK1		BS28	CHRNA4		FM20	PTGS2		GC9	CA7		GS17	OXTR		ROCK1
	BX21	NPEPPS		BS28	TYMS		FM20	TTR		GC9	KCNMA1		GS17	BDKRB1		HCK
	BX21	HTR1A		BS28	TLR9		FM20	CFTR		GC9	KCNA5		GS17	CCR1		EIF4A1
	BX21	HTR7		BS28	MAPK14		FM20	AKR1B10		GC9	KCNA3		GS17	GALR2		VCAM1
	BX21	EPHX2		BS28	TGFBR1		FM20	IKBKB		GC9	EGFR		GS17	GALR1		SELE
	BX21	JAK3		BS28	METAP2		FM20	NTRK2		GC9	SRC		GS17	F10		P2RX3
	BX21	JAK2		BS28	ALOX15		FM20	SRC		GC9	GSR		GS17	MAPK1		ADAM10
	BX21	CDK1		BS28	NOS1		FM20	GLO1		GC9	CYP1A2		GS17	TACR3		SMYD2
	BX21	TYK2		BS28	NOS3		FM20	MMP9		GC9	CA4		GS17	ADORA2B		TAOK2
	BX21	DRD2		BS28	VEGFA		FM20	MMP2		GC9	AKR1B1		GS17	CTSD		MAK
	BX21	FLT1		BS28	EGLN1		FM20	AR		GC9	CA6		GS17	GRM5		CDKL5
	BX21	PDGFRB		BS28	GSK3B		FM20	PIK3CG		GC9	CA14		GS17	GPR88		CDKL3
	BX21	CCNB3		BS28	GPR84		FM20	TERT		GC9	CA13		GS17	AVPR1A		PRPF4
	BX21	CCND1		BS29	NR1I3		FM20	NAE1		GC9	CA5A		GS17	MAPK14		PIK3C2G
	BX21	CDK6		BS29	CYP19A1		FM20	LCK		GC9	HSD17B1		GS17	MAPK10		MAP3K6
	BX21	CDK4		BS29	CA2		FM20	PARP1		GC9	ERBB2		GS17	CCR9		CTSE
	BX21	FGFR1		BS29	CA1		FM20	F2		GC9	CCND1		GS17	MMP3		SCARB1
	BX21	PSENEN		BS29	CA4		FM20	BACE1		GC9	PDGFRB		GS17	MMP1		TNK2
	BX21	PRSS1		BS29	AR		FM20	GPR35		GC9	FLT4		GS17	IL6ST		CALCRL
	BX21	TACR2		BS30	CA2		FM20	DAPK1		GC9	INSR		GS17	JUN		EPHB3
	BX21	PTK2		BS30	CA1		FM20	MPG		GC9	CDK2		GS17	CCNE1		LIPE
	BX21	FPR1		BS30	CA4		FM20	CDK2		GC9	PLK4		GS17	CRHR1		GPR88
	BX21	WNT3A		BS30	TRPM8		FM20	ARG1		GC9	TEK		GS17	CCKAR		NPY2R
	BX21	TRPC6		BS30	CDC25A		FM20	MCL1		GC9	AURKA		GS17	CDK7		PSMB8
	BX21	TNKS2		BS30	CDC25B		FM20	CXCR1		GC9	MAP3K8		GS17	CXCR2		PRCP
	BX21	CTSL		BS30	NR1I3		FM20	ST6GAL1		GC9	BRAF		GS17	CDK2		SLC10A2
	BX21	MLX		BS30	AR		FM20	AVPR2		GC9	EPHB4		GS17	NPY5R		CTSG
	BX21	GABRB3		BS30	NR1H4		FM20	DRD4		GC9	SQLE		GS17	HCRTR2		C5AR1
	BX21	GABRA2		BS30	GPBAR1		FM20	MPO		GC9	FGR		GS17	CX3CR1		MGLL
	BX21	GABRA1		BS30	SHH		FM20	PIK3R1		GC9	LYN		GS17	MDM2		CCR9
	BX21	MAPK14		BS30	ESR2		FM20	PYGL		GC9	CDK4		GS17	HCRTR1		IL6ST
	BX21	SLC6A3		BS31	RELA		FM20	PTK2		GC9	CCNA2		GS17	REN		CCKAR
	BX21	MME		BS32	GRM5		FM20	MMP13		GC9	CCNA1		GS17	P2RX3		ABCC9
	BX21	BACE1		BS32	PTGS2		FM20	MMP3		GC10	PRKCH		GS17	CASP8		OPRL1
	BX21	AVPR1A		BS32	GABRB3		FM20	CA3		GC10	HSD11B2		GS17	CASP1		KLK5
	BX21	CSF1R		BS32	GABRA2		FM20	CA6		GC10	PTPN11		GS17	AR		PER2
	BX21	CYP26A1		BS32	TTR		FM20	PKN1		GC10	HSD11B1		GS17	IGF1R		CCNH
	BX21	ITGB1		BS32	IDH1		FM20	CA14		GC10	AKR1B10		GS17	BACE2		VAV1
	BX21	GSK3B		BS32	ADORA1		FM20	NEK2		GC10	PTGES		GS17	PYGL		ROS1
	BX21	HLA-A		BS32	ADORA2A		FM20	CAMK2B		GC10	AR		GS17	CTSE		AVPR1B
	BX21	ELANE		BS32	ADORA2B		FM20	CDK5		GC10	PTPN1		GS17	PTGER3		BRPF1
	BX21	LCK		BS32	TMIGD3		FM20	CCNB1		GC10	PTPN2		GS17	SF3B3		PSMB2
	BX21	PDE2A		BS32	CES1		FM20	CCNB2		GC10	CES2		GS17	CAPN1		PSMB1
	BX21	GCK		BS32	CES2		FM21	CA7		GC10	NOS2		GS17	AMPD3		SLC16A1
	BX21	PARP3		BS32	FNTA		FM21	CA12		GC10	CYP19A1		GS17	P2RX7		FGFR2
	BX21	TRPA1		BS32	NCEH1		FM21	CA4		GC10	NPC1L1		GS17	ABCC9		PDE4A
	BX21	MET		BS32	TSPO		FM21	CYP1B1		GC10	SERPINA6		GS17	OPRL1		AKT3
	BX21	GRM4		BS32	GABRA3		FM21	CYP19A1		GC10	SIGMAR1		GS17	NCOR2		MKNK2
	BX21	OXTR		BS32	GABRG2		FM21	TAS2R31		GC10	SHBG		GS17	CDK9		CLK3
	BX21	CTSD		BS32	GABRA1		FM21	ADORA1		GC10	CYP17A1		GS17	KLK5		DYRK2
	BX21	PDE4B		BS32	GABRA5		FM21	ADORA3		GC10	PGR		GS17	BTK		MAPK13
	BX21	GPR139		BS32	FNTB		FM21	ABCG2		GC10	BCHE		GS17	SMO		MAP2K7
	BX21	HTR2A		BS33	CES1		FM21	HSD17B1		GC10	NR3C1		GS17	HTR2A		MAPK12
	BX21	PTGER1		BS33	CES2		FM21	ESR2		GC10	BACE1		GS17	HTR2C		VHL
	BX21	S1PR1		BS33	CA2		FM21	ESR1		GC10	ALOX5		GS17	KCNK3		PAK1
	BX21	GHSR		BS33	CA1		FM21	MAOB		GC10	CDC25A		GS17	PDE2A		NMT1
	BX21	GABRG2		BS33	NR1I3		FM21	ABCC1		GC10	FNTA		GS17	CCKBR		CSNK2A2
	BX21	GABRA3		BS34	CA2		FM21	SHBG		GC10	RORA		GS17	MET		CYP24A1
	BX21	GABRB2		BS34	CA1		FM21	CBR1		GC10	MAPK3		GS17	PER2		PTK6
	BX21	ITGA4		BS34	HSD17B3		FM21	MMP13		GC10	POLB		GS17	BCL2		PTGDR
	BX21	CCNB1		BS34	FABP4		FM21	PTGS1		GC10	SLC6A3		GS17	CDK5R1		GC
	BX21	CCNB2		BS34	PPARA		FM21	BACE1		GC10	PTPN6		GS17	DYRK1A		CYP27B1
	BX21	NCSTN		BS34	FABP3		FM21	MMP12		GC10	NR1H3		GS17	LTB4R		GPR55
	BX21	APH1A		BS34	FABP5		FM21	GRM5		GC10	ADORA3		GS17	HTR7		GPR18
	BX21	PSEN1		BS34	PPARD		FM21	SRC		GC10	ESR2		GS17	ALK		PPOX
	BX21	APH1B		BS34	FABP2		FM21	AKR1C3		GC10	IDO1		GS17	CCND1		KCNE1
	BX21	FNTB		BS34	CPT1A		FM21	PLA2G1B		GC10	PLA2G1B		GS17	INSR		QRFPR
	BX21	CDK5		BS34	VDR		FM21	KLK1		GC10	CDC25B		GS17	CCNE2		KCNQ1
	BX21	CCNA2		BS34	SLC22A6		FM21	KLK2		GC10	CES1		GS17	CCNB3		BRS3
	BX21	CCNA1		BS34	FFAR1		FM21	CA3		GC10	RORC		GS17	CFD		CTSV
				BS34	GPBAR1		FM21	CHRNA7		GC10	PTPRF		GS17	AGTR1		GPR119
				BS34	AKR1B10		FM21	TERT		GC10	ACP1		GS17	SRC		SEM1
				BS34	UGT2B7		FM21	CA2		GC10	SRD5A2		GS17	CDK4		OGT
				BS34	PTPN1		FM21	CA1		GC10	PDE4D		GS17	MAPK3		PSMD8
				BS34	HSD11B1		FM21	CA6		GC10	FABP1		GS17	PSENEN		PSMD4
				BS34	KDM2A		FM21	CA5A		GC10	NR3C2		GS17	NCSTN		PSMD13
				BS34	PHF8		FM21	POLB		GC10	PPARG		GS17	APH1A		PSMD7
				BS34	KDM5C		FM21	SERPINE1		GC10	ESR1		GS17	PSEN1		PSMD6
				BS34	HMGCR		FM21	APP		GC10	NR1I2		GS17	APH1B		PSMD11
				BS34	NR1H4		FM21	PLA2G5		GC10	HSD17B3		GS17	CCNB1		PSMD12
				BS34	SERPINA6		FM21	PLA2G10		GC10	SCD		GS17	CCNH		PSMD3
				BS34	SHBG		FM21	PLG		GC10	NR1I3		GS17	HDAC3		PSMD2
				BS34	G6PD		FM21	NOX4		GC10	TNF		GS17	CCNA1		PSMC5
				BS34	GABBR1		FM21	CA13		GC10	G6PD		GS17	CCNA2		PSMC3
				BS34	TRPV1		FM21	CA5B		GC10	CYP51A1		GS17	CCNB2		PSMC6
				BS34	POLB		FM21	ACHE		GC10	FDFT1		GS18	PRKCD		PSMC4
				BS34	ALOX5		FM21	GUSB		GC10	PPARA		GS19	PRKCD		PSMC1
				BS34	MPEG1		FM21	CES1		GC10	PPARD		GS20	PRKCD		PSMC2
				BS34	SLC1A1		FM21	SLC5A2		GC10	HSD17B2		GS20	PRKCA		ADRM1
				BS34	PTGFR		FM21	CES2		GC10	TOP1		GS20	EDNRA		PSMD14
				BS34	CYP19A1		FM21	RXRA		GC10	PREP		GS20	CFD		PSMD1
				BS34	PFKFB3		FM21	KDR		GC10	CD81		GS20	CTSK		PSMB7
				BS34	F2R		FM21	GRM2		GC10	TOP2A		GS20	CTSS		PSMB4
				BS34	DCK		FM21	AKR1B1		GC10	HMGCR		GS20	P2RX3		PSMB3
				BS35	TUBB1		FM21	CDK1		GC10	FAAH		GS20	CTSL		PSMB11
				BS35	CYP1A2		FM21	CCNE1		GC10	FABP4		GS20	PRKCG		PSMB10
				BS35	CYP1A1		FM21	DUSP3		GC10	FABP3		GS20	PRKCB		PSMA8
				BS35	CYP1B1		FM21	NTRK1		GC10	FABP5		GS20	PRKCE		PSMA7
				BS35	PTGS1		FM21	AURKA		GC10	PTGS1		GS20	PRKCH		PSMA6
				BS35	RELA		FM21	CA9		GC10	TERT		GS20	PRKCQ		PSMA5
				BS35	CA2		FM21	TOP1		GC10	PTGER2		GS20	PTGS2		PSMA4
				BS35	CA5A		FM21	DNMT1		GC10	GPBAR1		GS20	DRD4		PSMA3
				BS35	NQO2		FM21	PGD		GC10	SRD5A1		GS20	REN		PSMA2
				BS35	PTGS2		FM21	ST3GAL3		GC10	SLC6A4		GS20	CACNA1H		PSMA1
				BS35	CA1		FM21	FUT7		GC10	ALOX5AP		GS20	CTSD		PSMB6
				BS35	CA12		FM21	FUT4		GC10	PTGDR2		GS20	MAPK1		PSMB9
				BS35	CA9		FM21	STAT1		GC10	PTGER1		GS20	VAV1		LSS
				BS35	AHR		FM21	SQLE		GC10	EPHA2		GS20	SYK		PDK1
				BS35	ESR1		FM21	FFAR1		GC10	PTGER4		GS20	GABRA5		ATP12A
				BS35	FADS1		FM21	PIM1		GC10	AKR1C2		GS20	TSPO		PGC
				BS35	EGFR		FM21	PIM2		GC10	AKR1C1		GS20	CCNE1		PGA5
				BS35	VEGFA		FM21	PIM3		GC10	IL6		GS20	CDK5		AMPD2
				BS35	EGLN1		FM21	MMP2		GC10	GLUL		GS20	PYGL		CYP11B1
				BS35	MAPT		FM21	IGF1R		GC10	SAE1		GS20	SF3B3		CYP11B2
				BS35	MIF		FM21	MMP9		GC10	LTB4R		GS20	MAPK8		NQO1
				BS35	NFE2L2		FM21	ODC1		GC10	HAO1		GS20	MET		ICMT
				BS35	HMGCR		FM21	PARP1		GC10	SLC10A2		GS20	P2RX7		HTR1D
				BS35	CA7		FM21	DNM1		GC10	MDM2		GS20	PSEN2		DGAT1
				BS35	CA14		FM21	TNKS2		GC10	MMP3		GS20	HTR2A		PPP1CA
				BS35	SLC6A2		FM21	TNKS		GC10	MMP1		GS20	HTR2C		HPGDS
				BS35	DAO		FM21	MET		GC10	MMP2		GS20	HMGCR		GYS1
				BS35	MAOA		FM21	DYRK1A		GC10	FFAR1		GS20	CDK2		GSTM1
				BS35	CYP2C9		FM21	ABCB1		GC10	PTGS2		GS20	CDK1		PPP2CA
				BS35	CYP3A4		FM21	PPARG		GC10	FNTB		GS20	CYP51A1		PCSK7
				BS35	GPR84		FM21	MAP4K4		GC10	UBA2		GS20	AVPR1A		F2RL1
				BS35	CA6		FM21	PLA2G2A		GC11	NOS2		GS20	ROS1		PDCD4
				BS35	CXCR2		FM21	CDK2		GC11	TNF		GS20	AVPR2		ATP2A1
				BS35	KCNMA1		FM21	PRMT1		GC11	FNTA		GS20	AVPR1B		TTL
				BS35	HDAC4		FM21	HSD17B2		GC11	PRKCH		GS20	OXTR		LYPLA2
				BS35	TYR		FM21	EDNRA		GC11	HSD11B2		GS20	PTGS1		CASR
				BS35	CYP17A1		FM21	BCL2		GC11	PTPN11		GS20	ADORA3		DNTT
				BS35	PARP1		FM21	CCNB1		GC11	HSD11B1		GS20	PDE6A		MOGAT2
				BS35	AR		FM21	CCNA2		GC11	AKR1B10		GS20	CCNE2		PDE1B
				BS35	CA3		FM21	CCNA1		GC11	SRD5A2		GS20	CA12		AKT2
				BS35	CHRNA3		FM22	CA2		GC11	ESR1		GS20	CA9		CDC42BPA
				BS35	ALOX5		FM22	CA7		GC11	PTPN1		GS20	MAPK14		PLK3
				BS35	MAOB		FM22	ESR2		GC11	AR		GS20	PDE2A		ACVRL1
				BS35	DCTPP1		FM22	CA1		GC11	ESR2		GS20	PDE4B		PDE3B
				BS35	CHRNA4		FM22	CA12		GC11	POLB		GS20	BRPF1		MARK2
				BS35	TUBB3		FM22	CA14		GC11	PTGES		GS20	CHEK1		STAT6
				BS35	ABCB1		FM22	CA9		GC11	CYP19A1		GS20	ERBB2		NUDT1
				BS35	CBR1		FM22	CA3		GC11	CDC25A		GS20	F10		F7
				BS35	KDR		FM22	ESR1		GC11	BACE1		GS20	BACE2		KLK3
				BS35	CYP19A1		FM22	CA5A		GC11	PTPN2		GS20	NTRK1		MAP2
				BS35	DUSP3		FM22	FUT7		GC11	BCHE		GS20	ITK		FER
				BS35	BRAF		FM22	MB		GC11	NR3C1		GS20	AURKA		FES
				BS35	APP		FM22	MAOB		GC11	PGR		GS20	PSMB2		MAP3K14
				BS35	KDM4E		FM22	CYP19A1		GC11	NPC1L1		GS20	PER2		PAK2
				BS35	ALPL		FM22	CYP1A2		GC11	SERPINA6		GS20	PSMB1		F9
				BS35	STAT3		FM22	HTR2B		GC11	SIGMAR1		GS20	BDKRB1		MAP3K1
				BS35	SRC		FM22	HSD17B3		GC11	SHBG		GS20	SLC16A1		METAP1
				BS35	CA4		FM22	FADS1		GC11	CYP17A1		GS20	PDE10A		FCER2
				BS35	AKR1B1		FM22	DAO		GC11	CES2		GS20	PSMB5		PIK3C2A
				BS35	CYP2C19		FM22	CA4		GC11	ALOX5		GS20	CCKBR		PIP4K2C
				BS35	CHRNB4		FM22	ELANE		GC11	IDO1		GS20	TYMP		PI4KB
				BS35	CHRNB2		FM22	CA5B		GC11	RORA		GS20	CDK9		CHUK
				BS36	CA2		FM22	CHRNA3		GC11	MAPK3		GS20	CHRM1		HIPK2
				BS36	CA7		FM22	MIF		GC11	PTGDR		GS20	MMP1		HIPK3
				BS36	CA1		FM22	CA13		GC11	LTB4R		GS20	CAPN1		SLC5A1
				BS36	CA12		FM22	DYRK1A		GC11	FDFT1		GS20	LTB4R		SLC5A4
				BS36	CA14		FM22	CLK1		GC11	PTGER4		GS20	FGFR2		RPS6KA5
				BS36	CA9		FM22	DYRK1B		GC11	PTGER2		GS20	SMYD2		EEF2K
				BS37	CYP19A1		FM22	VEGFA		GC11	PTGFR		GS20	PDE4A		GRK2
				BS37	CA2		FM22	EGLN1		GC11	SLC6A3		GS20	CA1		MAP3K8
				BS37	CA1		FM22	ERN1		GC11	ADORA3		GS20	MCHR1		HIF1A
				BS37	CA4		FM22	CA6		GC11	PTGER1		GS20	AKT3		MMP16
				BS38	CA2		FM22	CDK2		GC11	PPARG		GS20	ABL1		MMP15
				BS38	CA1		FM22	CDK9		GC11	NR1H3		GS20	FLT1		MMP26
				BS38	CA4		FM22	SQLE		GC11	PPARA		GS20	SRC		NEK1
				BS38	TRPM8		FM22	IDO1		GC11	PPARD		GS20	PRKDC		MDM4
				BS39	NR3C2		FM22	CES2		GC11	PTGDR2		GS20	HCK		CCR4
				BS39	NR3C1		FM22	PLAA		GC11	NR3C2		GS20	MAPK9		GSR
				BS39	PGR		FM22	BRAF		GC11	GPBAR1		GS20	LIPG		PLK4
				BS39	SERPINA6		FM22	ALPL		GC11	PTGER3		GS20	PIM1		TEK
				BS39	SHBG		FM22	TYMS		GC11	TERT		GS20	DYRK1A		FGR
				BS39	NR1I2		FM22	HDAC5		GC11	FABP1		GS20	PDE3A		PTGDR2
				BS39	FABP1		FM22	HDAC7		GC11	PTPN6		GS20	PDE7A		ITGAV
				BS39	NR1I3		FM22	HDAC4		GC11	PTGIR		GS20	ADK		OAT
				BS40	FABP4		FM22	HDAC9		GC11	MMP3		GS20	MKNK2		F11
				BS40	PPARA		FM22	MAOA		GC11	MMP1		GS20	CLK1		S1PR2
				BS40	FABP3		FM22	MMP9		GC11	MMP2		GS20	CLK3		ITGA2B
				BS40	FABP5		FM22	MMP1		GC11	ITGAV		GS20	SCN9A		CTSA
				BS40	PPARD		FM22	MMP2		GC11	SLC22A6		GS20	DYRK2		CYSLTR1
				BS40	FABP2		FM22	DRD1		GC11	SLC10A2		GS20	LRRK2		ITGB3
				BS40	FFAR1		FM22	DRD2		GC11	PDE2A		GS20	BRD4		EPHB2
				BS40	SLC22A6		FM22	DRD3		GC11	NR1I2		GS20	BRD2		EPHA5
				BS40	CDC25A		FM22	GRM5		GC11	HSD17B3		GS20	BRD3		EPHA4
				BS40	HSD11B1		FM22	HDAC2		GC11	NR1I3		GS20	NCSTN		EPHA8
				BS40	AKR1B10		FM22	DCTPP1		GC11	G6PD		GS20	APH1A		EPHA7
				BS40	POLB		FM22	SRC		GC11	CYP51A1		GS20	PSEN1		EPHA3
				BS41	CES2		FM22	ILK		GC11	ITGAL		GS20	APH1B		EPHB1
				BS41	CA4		FM22	LTB4R		GC11	GCGR		GS20	PSENEN		EPHA1
				BS41	CYP19A1		FM22	ALOX5AP		GC11	CCKBR		GS21	PRKCD		SGK1
				BS42	CYP19A1		FM22	CHRNB4		GC11	HMGCR		GS21	PRKCA		SPHK2
				BS42	CA2		FM22	CCNA2		GC11	OAT		GS21	EDNRA		SPHK1
				BS42	CA1		FM22	CCNA1		GC11	EDNRA		GS21	SF3B3		MMP10
				BS43	PRKCA		FM22	CCNT1		GC11	PDE5A		GS21	MMP1		TNNI3K
				BS43	PRKCD		FM23	CA2		GC11	OPRM1		GS21	CCR1		HSP90B1
				BS43	HSD11B1		FM23	CA12		GC11	OPRD1		GS21	CCKBR		XPO1
				BS43	PTGS2		FM23	CA9		GC11	HDAC3		GS21	NR1I2		EPAS1
				BS43	PRKCG		FM23	CA6		GC11	HDAC6		GS21	PSEN2		P2RY1
				BS43	NR3C1		FM23	CA1		GC11	HDAC2		GS21	CYP51A1		MAST3
				BS43	PRKCQ		FM23	CA14		GC11	F11		GS21	CFD		PRKD1
				BS43	NOS2		FM23	CA5A		GC11	HDAC1		GS21	SYK		PLCG1
				BS43	NR3C2		FM23	CA7		GC11	HDAC11		GS21	KCNK3		ADAMTS5
				BS43	HMGCR		FM23	MAOB		GC11	HDAC10		GS21	REN		MARK1
				BS43	ABCB1		FM24	PTPRS		GC11	PLA2G1B		GS21	P2RX3		SMARCA2
				BS43	ADCY1		FM24	ESR2		GC11	CDC25B		GS21	IL6ST		TGFBR2
				BS43	AR		FM24	DAPK1		GC11	S1PR2		GS21	PRKCZ		PRKACA
				BS43	PYGL		FM24	MPG		GC11	TOP2A		GS21	MAPK8		ENPP1
				BS43	DYRK1A		FM24	SLC22A12		GC11	TOP1		GS21	PYGL		NOX1
				BS43	CLK4		FM24	NOX4		GC11	ALOX5AP		GS21	MAPK10		BMP1
				BS43	CLK1		FM24	XDH		GC11	THRA		GS21	MAP2K4		PTPsigma
				BS43	CLK2		FM24	TYR		GC11	THRB		GS21	MAPK13		LTA4H
				BS43	DYRK1B		FM24	FLT3		GC11	EPHA2		GS21	CDK2		CCND3
				BS43	FNTA		FM24	ALOX5		GC11	ITGA2B		GS21	PYGM		ATM
				BS43	PGGT1B		FM24	HSD17B2		GC11	TBXA2R		GS21	MAP2K7		MELK
				BS43	PRKCE		FM24	ABCC1		GC11	F10		GS21	MAPK9		PDE4C
				BS43	PRKCH		FM24	HSD17B1		GC11	CES1		GS21	MAPK12		CCND2
				BS43	SLC2A1		FM24	AHR		GC11	AGTR1		GS21	HMGCR		CNOT7
				BS43	ALPL		FM24	ESRRA		GC11	TYMS		GS21	CTSK		PITRM1
				BS43	MAPK14		FM24	ABCB1		GC11	ITGB1		GS21	CTSS		KDM4D
				BS43	IRAK4		FM24	CYP1B1		GC11	CTSA		GS21	PSMB2		DBF4
				BS43	RBP4		FM24	ABCG2		GC11	CD81		GS21	CTSL		PROKR1
				BS43	EIF2AK3		FM24	BCHE		GC11	CYSLTR1		GS21	CTSB		AGPAT2
				BS43	MDM2		FM24	ACHE		GC11	FNTB		GS21	PSMB1		KAT2B
				BS43	PRSS1		FM24	ADORA1		GC11	ITGB3		GS21	PSMB5		PGK1
				BS43	CTRC		FM24	ADORA2A		GC11	ITGA4		GS21	PRKCG		BCAT2
				BS43	BRD4		FM24	ADORA3		GC12	PTPN1		GS21	PRKCB		GRK3
				BS43	CCKBR		FM24	GPR35		GC12	AURKB		GS21	PRKCH		GRK5
				BS43	CREBBP		FM24	ALOX15		GC12	RPS6KB1		GS21	MAPK14		CHRNA5
				BS43	HLCS		FM24	MAPT		GC12	AURKA		GS21	MAPK1		GSTP1
				BS43	JAK2		FM24	KDM4E		GC12	TYR		GS21	CHEK1		GSTM2
				BS43	PARP1		FM24	AVPR2		GC12	EPHB4		GS21	SIRT2		EZR
				BS43	GLRA2		FM24	TOP2A		GC12	CYP19A1		GS21	SMYD2		PARP10
				BS43	ITGAL		FM24	MAOA		GC12	BRAF		GS21	AURKB		RPS6KA2
				BS43	P2RX7		FM24	CYP19A1		GC12	DRD1		GS21	VHL		BDKRB2
				BS43	SYK		FM24	PIM1		GC12	SIGMAR1		GS21	F2R		MT-CO2
				BS43	CDK2		FM24	DRD4		GC12	ESR1		GS21	AURKA		ADAM9
				BS43	LIMK2		FM24	GLO1		GC12	ESR2		GS21	CDK1		ADAMTS4
				BS43	CDK9		FM24	MYLK		GC12	HSD17B2		GS21	PER2		LDLR
				BS43	PDE10A		FM24	MPO		GC12	AKR1B10		GS21	MDM2		NR4A1
				BS43	PDE2A		FM24	PIK3R1		GC12	RAF1		GS21	JAK3		PCNA
				BS43	MMP9		FM24	PYGL		GC12	PTGS1		GS21	CTSD		ERCC5
				BS43	CCNE1		FM24	SYK		GC12	ABL1		GS21	NTRK1		FEN1
				BS43	MAPK11		FM24	MMP13		GC12	EPHA2		GS21	JAK2		CALCA
				BS43	EGFR		FM24	MMP3		GC12	LCK		GS21	PARP1		PRKCI
				BS43	MPO		FM24	CA3		GC12	EPHB2		GS21	PDE10A		NFKB1
				BS43	MAOA		FM24	CDK1		GC12	EPHA5		GS21	HCRTR2		RARA
				BS43	SLC6A4		FM24	MMP9		GC12	EPHA4		GS21	AXL		CSK
				BS43	CDK6		FM24	PIK3CG		GC12	EPHA8		GS21	HCRTR1		GSTA1
				BS43	CDK1		FM24	MMP2		GC12	EPHA7		GS21	TYRO3		BMX
				BS43	CDK4		FM24	PKN1		GC12	EPHB3		GS21	MERTK		TXK
				BS43	FGFR1		FM24	NEK2		GC12	EPHA3		GS21	CDK5R1		EPHA6
				BS43	CDK5		FM24	CXCR1		GC12	EPHB1		GS21	CHRM3		COQ8B
				BS43	CDK3		FM24	CAMK2B		GC12	EPHA1		GS21	JAK1		RARG
				BS43	MTOR		FM24	ALK		GC12	PLK1		GS21	TK1		BMP4
				BS43	PRKDC		FM24	NEK6		GC12	AR		GS21	TYK2		TNNC1
				BS43	PIK3CA		FM24	PLA2G1B		GC12	SGK1		GS21	PDE3A		ACVR1
				BS43	PSEN2		FM24	AXL		GC12	HSP90AA1		GS21	PDE4B		STK17B
				BS43	LRRK2		FM24	APEX1		GC12	TRPM8		GS21	PDE7A		TNNT2
				BS43	IL6		FM24	AKR1C2		GC12	SLC29A1		GS21	CCNE2		TNNI3
				BS43	GABRB3		FM24	AKR1C1		GC12	PDPK1		GS21	PTGS2		LIPC
				BS43	GABRA2		FM24	AKR1C3		GC12	CTSK		GS21	PIM1		MT-ND4
				BS43	ADAM17		FM24	AKR1C4		GC12	ADAM17		GS21	AURKC		ME1
				BS43	GLUL		FM24	AKR1A1		GC12	CCNE1		GS21	PIM2		ALOX15B
				BS43	TKT		FM24	AKR1B1		GC12	CFD		GS21	PIM3		HTR3A
				BS43	GPBAR1		FM24	CA2		GC12	CAPN1		GS21	PAK1		KDM4B
				BS43	FABP1		FM24	CA7		GC12	TNF		GS21	ROS1		KDM5B
				BS43	DPP4		FM24	CA12		GC12	SPHK2		GS21	FYN		NCOR1
				BS43	CNR1		FM24	PFKFB3		GC12	PIK3CA		GS21	YES1		MMP25
				BS43	PRKCB		FM24	CDK5R1		GC12	SPHK1		GS21	SRC		PAK4
				BS43	AURKA		FM24	CCNB3		GC12	CSF1R		GS21	MET		QPCTL
				BS43	CCNE2		FM24	CDK6		GC12	PIM1		GS21	PFKFB3		SLC2A3
				BS43	CCR1		FM24	CDK2		GC12	CLK1		GS21	PTK2		SLC2A2
				BS43	PSEN1		FM24	ARG1		GC12	PIM2		GS21	CCNC		SLC8A1
				BS43	MMP1		FM24	NAE1		GC12	P2RX7		GS21	FASN		STK17A
				BS43	AKT1		FM24	ESR1		GC12	DYRK1B		GS21	CDK8		DDX3X
				BS43	AXL		FM24	PTGS2		GC12	MAPKAPK2		GS21	F10		ABAT
				BS43	MAP3K5		FM24	TTR		GC12	CSNK1G1		GS21	MAP2K1		WDR5
				BS43	TYRO3		FM24	CFTR		GC12	RPS6KA1		GS21	PDE2A		HTT
				BS43	MERTK		FM24	AKR1B10		GC12	ROCK1		GS21	PRKCE		MBD2
				BS43	MAP4K4		FM24	TNKS2		GC12	MAPK1		GS21	PRKCQ		CASK
				BS43	ABL1		FM24	TNKS		GC12	STAT6		GS21	PDGFRB		PIP5K1C
				BS43	MKNK1		FM24	CA4		GC12	CTSD		GS21	KIT		PRKG2
				BS43	MAP2K1		FM24	MCL1		GC12	MMP1		GS21	IGF1R		IRAK1
				BS43	IMPDH1		FM24	AMY1A		GC12	THRA		GS21	CCNB3		AAK1
				BS43	CHRNA4		FM24	GRK6		GC12	THRB		GS21	CHRM1		MAP3K20
				BS43	IMPDH2		FM24	F2		GC12	BACE1		GS21	NMT1		STK16
				BS43	CHEK1		FM24	ALOX12		GC12	IMPDH1		GS21	MAPK3		FGFR4
				BS43	SLC18A3		FM24	AR		GC12	IMPDH2		GS21	CSNK2A1		STK10
				BS43	PDE5A		FM24	CBR1		GC12	AGTR1		GS21	CSNK2A2		GABRA6
				BS43	SCN9A		FM24	TERT		GC12	OPRK1		GS21	CDK5		RPS6KB2
				BS43	GABRA3		FM24	IGF1R		GC12	HTR7		GS21	PSENEN		SCN4A
				BS43	GABRG2		FM24	INSR		GC12	GCGR		GS21	NCSTN		GLI2
				BS43	ICAM1		FM24	EGFR		GC12	MAPK8		GS21	APH1A		GLI1
				BS43	FNTB		FM24	AURKB		GC12	HDAC5		GS21	PSEN1		ADCY5
				BS43	ITGB2		FM24	CA1		GC12	HDAC7		GS21	APH1B		TMPRSS11D
				BS43	CCNA2		FM24	GSK3B		GC12	HDAC4		GS21	CCNE1		RASGRP3
				BS43	CCNA1		FM24	SRC		GC12	HSP90AB1		GS21	CCNB2		PRSS3
				BS43	PSENEN		FM24	PTK2		GC12	PDK1		GS21	CCNB1		KDM5A
				BS43	GABRA1		FM24	KDR		GC12	MMP3		GS22	FNTA		BCL2A1
				BS43	GABRA5		FM24	PLK1		GC12	MMP8		GS22	CYP19A1		CACNA1C
				BS43	NCSTN		FM24	CA6		GC12	CHEK1		GS22	NOS2		EDNRB
				BS43	APH1A		FM24	CA14		GC12	TKT		GS22	HSD11B2		NLRP3
				BS43	APH1B		FM24	CA9		GC12	WEE1		GS22	HSD11B1		DPP7
				BS44	SRD5A1		FM24	CDK5		GC12	PIK3CD		GS22	AR		UQCRB
				BS44	SERPINA6		FM24	CCNB1		GC12	MKNK2		GS22	NPC1L1		IARS
				BS44	SHBG		FM24	CCNB2		GC12	P2RX3		GS22	POLB		INCENP
				BS44	NR1I2		FM25	NOX4		GC12	KDM1A		GS22	SERPINA6		SLC10A1
				BS44	HSD17B3		FM25	AKR1B1		GC12	DNM1		GS22	NR3C1		CHRNE
				BS44	FABP1		FM25	CDK5R1		GC12	OPRL1		GS22	PTPN11		HNMT
				BS44	SRD5A2		FM25	XDH		GC12	TLR9		GS22	CYP17A1		CACNA2D1
				BS45	CA2		FM25	MAOA		GC12	CDK1		GS22	PGR		GAK
				BS45	CA7		FM25	FLT3		GC12	CA14		GS22	ESR1		KLKB1
				BS45	CA1		FM25	CA2		GC12	GRK2		GS22	TNF		CTNNB1
				BS45	CA6		FM25	CCNB3		GC12	MMP10		GS22	SIGMAR1		DMPK
				BS45	CA12		FM25	ALOX5		GC12	TNNI3K		GS22	SRD5A2		S1PR5
				BS45	CA14		FM25	ADORA1		GC12	CDK2		GS22	PRKCH		BAX
				BS45	CA9		FM25	CA7		GC12	CDK3		GS22	BCHE		NPY1R
				BS45	CA4		FM25	GLO1		GC12	CCNB1		GS22	BACE1		GZMB
				BS45	CA3		FM25	APP		GC13	AKT1		GS22	SLC6A3		CCR3
				BS45	CA5B		FM25	SYK		GC13	CYP19A1		GS22	ESR2		TLR7
				BS45	CA5A		FM25	GSK3B		GC13	PPARG		GS22	MAPK3		PTPRC
				BS45	CA13		FM25	PARP1		GC13	PDE5A		GS22	ADORA3		LRP6
				BS46	UGT2B7		FM25	TTR		GC13	XDH		GS22	PTPN1		ASAH1
				BS46	CA2		FM25	MMP9		GC13	AKR1B1		GS22	ALOX5		UBLCP1
				BS46	CA1		FM25	CA12		GC13	CDK5R1		GS22	NR3C2		ITGA5
				BS46	CA4		FM25	MMP2		GC13	CCNB3		GS22	CES2		CPA3
				D	NOX4		FM25	CA4		GC13	ADORA1		GS22	SHBG		TH
				D	AKR1B1		FM25	MMP12		GC13	GLO1		GS22	AKR1B10		PTPRA
				D	XDH		FM25	CD38		GC13	SYK		GS22	RORA
				D	TYR		FM25	CYP1B1		GC13	PARP1		GS22	CDC25A
				D	FLT3		FM25	ABCG2		GC13	TTR		GS22	HMGCR
				D	CA2		FM25	AKR1B10		GC13	MMP12		GS22	PTGES
				D	ALOX5		FM25	TNKS2		GC13	CD38		GS22	NR1I2
				D	CA7		FM25	TNKS		GC13	CYP1B1		GS22	NR1H3
				D	HSD17B2		FM25	TOP1		GC13	AKR1B10		GS22	IDO1
				D	ABCC1		FM25	ARG1		GC13	TNKS2		GS22	CYP51A1
				D	HSD17B1		FM25	PTPRS		GC13	TNKS		GS22	CES1
				D	AHR		FM25	ABCC1		GC13	TOP1		GS22	PTPN2
				D	CA12		FM25	HSD17B1		GC13	ARG1		GS22	HSD17B3
				D	ESRRA		FM25	ACHE		GC13	CA2		GS22	FABP1
				D	ABCB1		FM25	CDK6		GC13	CA4		GS22	PPARD
				D	CYP1B1		FM25	ABCB1		GC13	ALOX15		GS22	SLC6A4
				D	ABCG2		FM25	HSD17B2		GC13	NOX4		GS22	PTPN6
				D	ADORA1		FM25	CYP19A1		GC13	PLG		GS22	ITGAL
				D	CA4		FM25	ESR2		GC13	APP		GS22	FDFT1
				D	ACHE		FM25	ADORA2A		GC13	GSK3B		GS22	NR1I3
				D	MAOA		FM25	CSNK2A1		GC13	CA12		GS22	RORC
				D	GLO1		FM25	ALOX15		GC13	F2		GS22	PTGFR
				D	SYK		FM25	ALOX12		GC13	ABCC1		GS22	PTGIR
				D	GSK3B		FM25	ESR1		GC13	PTPN1		GS22	PTGER3
				D	MMP9		FM25	PTGS2		GC13	ACHE		GS22	SLC22A6
				D	MMP2		FM25	CFTR		GC13	CDK6		GS22	G6PD
				D	ALOX15		FM25	AMY1A		GC13	ADORA2A		GS22	PREP
				D	ALOX12		FM25	GRK6		GC13	CSNK2A1		GS22	LTB4R
				D	PTPRS		FM25	CA1		GC13	NAE1		GS22	CCR1
				D	ADORA2A		FM25	CA9		GC13	AMY1A		GS22	CYP24A1
				D	CDK5R1		FM25	CDK2		GC13	ABCB1		GS22	GLUL
				D	CCNB3		FM25	TERT		GC13	MAPT		GS22	PTK6
				D	ARG1		FM25	CDK1		GC13	KDM4E		GS22	MMP3
				D	GPR35		FM25	TYR		GC13	GPR35		GS22	MMP1
				D	ESR2		FM25	AHR		GC13	AVPR2		GS22	MMP2
				D	DAPK1		FM25	ESRRA		GC13	TOP2A		GS22	MMP7
				D	MPG		FM25	GPR35		GC13	IGF1R		GS22	MDM2
				D	SLC22A12		FM25	AVPR2		GC13	INSR		GS22	CALCRL
				D	TTR		FM25	IGF1R		GC13	PIM1		GS22	FABP4
				D	AKR1B10		FM25	EGFR		GC13	AURKB		GS22	FABP3
				D	TNKS2		FM25	F2		GC13	DRD4		GS22	FABP5
				D	TNKS		FM25	PIM1		GC13	MYLK		GS22	PTGDR
				D	CDK6		FM25	AURKB		GC13	MPO		GS22	PPARG
				D	CDK2		FM25	DRD4		GC13	PIK3R1		GS22	PPARA
				D	CYP19A1		FM25	MPO		GC13	DAPK1		GS22	GC
				D	CSNK2A1		FM25	PIK3R1		GC13	PYGL		GS22	HSP90AA1
				D	EGFR		FM25	DAPK1		GC13	PTK2		GS22	OPRM1
				D	AVPR2		FM25	PYGL		GC13	KDR		GS22	OPRD1
				D	IGF1R		FM25	SRC		GC13	MMP13		GS22	OPRK1
				D	F2		FM25	PTK2		GC13	MMP3		GS22	TACR2
				D	PIM1		FM25	KDR		GC13	CA3		GS22	CYP27B1
				D	AURKB		FM25	MMP13		GC13	PLK1		GS22	FAAH
				D	DRD4		FM25	MMP3		GC13	PIK3CG		GS22	GPR55
				D	MPO		FM25	CA3		GC13	PKN1		GS22	GPR18
				D	PIK3R1		FM25	PLK1		GC13	MET		GS22	IL6ST
				D	PYGL		FM25	CA6		GC13	NEK2		GS22	KCNA3
				D	CA1		FM25	PKN1		GC13	CA13		GS22	PDE10A
				D	SRC		FM25	CA14		GC13	CAMK2B		GS22	PTPRF
				D	PTK2		FM25	MET		GC13	NEK6		GS22	ACP1
				D	KDR		FM25	NEK2		GC13	PLA2G1B		GS22	CHRM4
				D	MMP13		FM25	CXCR1		GC13	CA5A		GS22	CHRM5
				D	MMP3		FM25	CAMK2B		GC13	APEX1		GS22	GPBAR1
				D	CA3		FM25	ALK		GC13	NUAK1		GS22	UGT2B7
				D	PLK1		FM25	AKT1		GC13	AKR1C2		GS22	REN
				D	CA6		FM25	NEK6		GC13	AKR1C1		GS22	PTGER1
				D	CDK1		FM25	PLA2G1B		GC13	AKR1C3		GS22	CXCR3
				D	PKN1		FM25	CA5A		GC13	AKR1C4		GS22	FNTB
				D	CA14		FM25	BACE1		GC13	AKR1A1		GS25	PRKCA
				D	CA9		FM25	AXL		GC13	CA6		GS25	PRKCD
				D	MET		FM25	NUAK1		GC13	BCHE		GS25	ABCB1
				D	NEK2		FM25	AKR1C2		GC13	CA7		GS25	PTGS2
				D	CXCR1		FM25	AKR1C1		GC13	AR		GS25	HSD17B2
				D	CAMK2B		FM25	AKR1C3		GC13	ST6GAL1		GS25	KCNA5
				D	ALK		FM25	AKR1C4		GC13	CBR1		GS25	PYGL
				D	AKT1		FM25	CA13		GC13	BACE1		GS25	PER2
				D	NEK6		FM25	AKR1A1		GC13	MMP9		GS25	PTPN2
				D	PLA2G1B		FM25	PFKFB3		GC13	MMP2		GS25	GRM5
				D	CA5A		FM25	PLG		GC13	PFKFB3		GS25	PRCP
				D	BACE1		FM25	KDM4E		GC13	ALOX12		GS25	IL6ST
				D	AXL		FM25	AR		GC13	MAOA		GS25	OXTR
				D	NUAK1		FM25	CDK5		GC13	PLA2G2A		GS25	APP
				D	AKR1C2		FM25	CCNB1		GC13	TYR		GS25	NR3C2
				D	AKR1C1		FM25	CCNB2		GC13	AHR		GS25	NR3C1
				D	AKR1C3		FM26	TBXAS1		GC13	ESRRA		GS25	NPY5R
				D	AKR1C4		FM26	MAOA		GC13	CFTR		GS25	OPRL1
				D	CA13		FM26	EGFR		GC13	CA1		GS25	TSPO
				D	AKR1A1		FM26	ESR1		GC13	CA9		GS25	AKR1B1
				D	APP		FM26	MGAM		GC13	FLT3		GS25	CTSK
				D	PARP1		FM26	HTR2A		GC13	ALOX5		GS25	CTSS
				D	MMP12		FM26	HTR2C		GC13	PTPRS		GS25	CTSB
				D	CD38		FM26	ADORA1		GC13	ABCG2		GS25	AVPR2
				D	TOP1		FM26	ESR2		GC13	ALK		GS25	SCN9A
				D	ESR1		FM26	ADORA2A		GC13	CDK5		GS25	PDE10A
				D	PTGS2		FM26	HSD17B1		GC13	CDK1		GS25	IGF1R
				D	CFTR		FM26	ESRRA		GC13	CCNB1		GS25	PTPN1
				D	PFKFB3		FM26	ESRRB		GC13	CCNB2		GS25	ALOX5
				D	AMY1A		FM26	ABCG2		GC14	PTPN1		GS25	PPOX
				D	GRK6		FM26	CA7		GC15	PTPN1		GS25	PDE2A
				D	TERT		FM26	CA12		GC15	ACHE		GS25	SLC10A2
				D	MAPT		FM26	CA4		GC15	PDE4D		GS25	PGGT1B
				D	CDK5		FM26	ALDH2		GC15	CCR4		GS25	ADORA2A
				D	CCNB1		FM26	CYP19A1		GC15	PDK1		GS25	GRM2
				D	CCNB2		FM26	ALOX12		GC15	HSP90B1		GS25	CCNE1
				E1	POLB		FM26	TYR		GC15	HSP90AA1		GS25	SAE1
				E1	AKR1B10		FM26	MIF		GC15	XPO1		GS25	CDK7
				E1	SAE1		FM26	HSD17B2		GC15	PLAU		GS25	CHRM4
				E1	HSD11B1		FM26	XDH		GC15	GSK3B		GS25	CHRM5
				E1	PTPN1		FM26	PFKFB3		GC15	HSP90AB1		GS25	CHRM2
				E1	PTGES		FM26	PTPRS		GC15	ALDH2		GS25	CHRM1
				E1	NR1H4		FM26	ABCB1		GC15	CYP19A1		GS25	CYP17A1
				E1	PTPN2		FM26	ALOX15		GC15	NOS2		GS25	CNR1
				E1	CDC25C		FM26	NOX4		GC15	PLG		GS25	CNR2
				E1	GPBAR1		FM26	CBR1		GC15	F2		GS25	CDK2
				E1	TOP2A		FM26	IL2		GC15	PRSS1		GS25	CDK1
				E1	AR		FM26	PTGS1		GC15	F10		GS25	CTSL
				E1	RORC		FM26	SLC6A2		GC15	SRD5A1		GS25	SSTR3
				E1	PTPRF		FM26	CA2		GC15	ERBB2		GS25	CASP3
				E1	ACP1		FM26	MAOB		GC15	TLR9		GS25	CASP7
				E1	PLA2G1B		FM26	ACHE		GC15	CCND1		GS25	SMO
				E1	CDC25B		FM26	ALOX5		GC15	CDK4		GS25	AMPD3
				E1	CES2		FM26	PON1		GC16	PTPN1		GS25	CAPN1
				E1	CDC25A		FM26	CA1		GC16	AKT1		GS25	DUT
				E1	PDE4D		FM26	CDK5R1		GC16	PDE5A		GS25	KCNE1
				E1	FABP1		FM26	AKR1B1		GC16	ESR2		GS25	QRFPR
				E1	UGT2B7		FM26	TNKS2		GC16	MIF		GS25	CCR1
				E1	VDR		FM26	TNKS		GC16	TYR		GS25	PARP1
				E1	SCD		FM26	STS		GC16	ESR1		GS25	AVPR1A
				E1	SERPINA6		FM26	FLT3		GC16	NOX4		GS25	F2R
				E1	SHBG		FM26	CCNB3		GC16	BCL2		GS25	KLK5
				E1	G6PD		FM26	PTGS2		GC16	ALOX12		GS25	INSR
				E1	CYP51A1		FM26	CDK6		GC16	HSP90B1		GS25	CASP8
				E1	CYP19A1		FM26	SYK		GC16	ALOX15		GS25	BDKRB1
				E1	HSD17B3		FM26	GSK3B		GC16	XDH		GS25	CASP1
				E1	GABBR1		FM26	ABCC1		GC16	TBXAS1		GS25	MDM2
				E1	PPARG		FM26	TTR		GC16	MGAM		GS25	CXCR2
				E1	PRKCH		FM26	CSNK2A1		GC16	HTR2A		GS25	CASP6
				E1	HSD11B2		FM26	CFTR		GC16	HTR2C		GS25	CYP2C9
				E1	PTPN11		FM26	CYP1B1		GC16	ESRRA		GS25	GCK
				E1	TOP1		FM26	AKR1B10		GC16	ESRRB		GS25	CX3CR1
				E1	NPC1L1		FM26	IGFBP3		GC16	BACE1		GS25	PABPC1
				E1	SIGMAR1		FM26	MCL1		GC16	SIRT1		GS25	MAPK8
				E1	CYP17A1		FM26	SNCA		GC16	HSP90AB1		GS25	ADORA3
				E1	TERT		FM26	PARP1		GC16	CCR4		GS25	REN
				E1	ALOX5AP		FM26	TLR9		GC16	ABCB1		GS25	EPHX2
				E1	GABRA2		FM26	CRHR1		GC16	HSP90AA1		GS25	JAK2
				E1	MDM2		FM26	PPARA		GC16	F10		GS25	CCKBR
				E1	PTPN6		FM26	PTPN1		GC16	CA4		GS25	CDK5R1
				E1	PTGS2		FM26	PLAT		GC16	ALDH2		GS25	AURKB
				E1	TLR9		FM26	F10		GC16	NOS2		GS25	MMP3
				E1	PTGER2		FM26	PLAU		GC16	HSD17B1		GS25	MMP9
				E1	FABP2		FM26	PIM1		GC16	GCGR		GS25	MMP1
				E1	THRA		FM26	AURKB		GC16	MCL1		GS25	MAPK1
				E1	THRB		FM26	CA3		GC16	ACHE		GS25	AURKA
				E1	UBA2		FM26	CA6		GC16	RELA		GS25	CDK5
				E1	GABRB2		FM26	CA14		GC16	CYP19A1		GS25	CAPN2
				E1	GABRG2		FM26	CA9		GC16	PFKFB3		GS25	ADORA2B
				E2	HMGCR		FM26	CA13		GC16	PDE10A		GS25	KDR
				E2	CYP51A1		FM26	CA5A		GC16	FASN		GS25	MTOR
				E2	AR		FM26	ARG1		GC17	ACHE		GS25	CYP2D6
				E2	NPC1L1		FM26	IGFBP6		GC17	TNF		GS25	PIK3CA
				E2	NR1H3		FM26	IGFBP4		GC17	GSK3B		GS25	CFD
				E2	CYP17A1		FM26	IGFBP5		GC17	NR3C2		GS25	DRD4
				E2	RORC		FM26	IGFBP2		GC17	HSD11B1		GS25	CDK9
				E2	CYP19A1		FM26	IGFBP1		GC17	PGR		GS25	PSEN1
				E2	ESR2		FM26	BAD		GC17	F2		GS25	CCNA2
				E2	ESR1		FM26	GLO1		GC17	PTGS2		GS25	KCNQ1
				E2	SHBG		FM26	APP		GC17	EPAS1		GS25	UBA2
				E2	SREBF2		FM26	MMP9		GC17	CTRC		GS25	CCNH
				E2	CYP2C19		FM26	MMP2		GC17	AR		GS25	CCNB1
				E2	SLC6A2		FM26	MMP12		GC17	CYP19A1		GS25	CCNA1
				E2	BCHE		FM26	CD38		GC17	PLA2G2A		GS25	CCNT1
				E2	RORA		FM26	TOP1		GC17	CES2		GS26	PRKCA
				E2	PTPN1		FM26	CDK5		GC17	NR3C1		GS26	PRKCD
				E2	SERPINA6		FM26	CCNB1		GC17	HSD17B2		GS26	ABCB1
				E2	SLC6A4		FM26	CCNB2		GC17	HSD11B2		GS26	PTGS2
				E2	G6PD		FM26	CDK1		GC17	PTPN1		GS26	PRCP
				E2	NR1I3		FM27	NOX4		GC17	AVPR2		GS26	KCNA5
				E2	CHRM2		FM27	AKR1B1		GC17	AVPR1A		GS26	PYGL
				E2	ACHE		FM27	CDK5R1		GC17	FNTA		GS26	IL6ST
				E2	VDR		FM27	XDH		GC17	CYP17A1		GS26	HSD17B2
				E2	CES2		FM27	MAOA		GC17	HSP90AA1		GS26	BRS3
				E2	NR1H2		FM27	FLT3		GC17	P2RX3		GS26	OXTR
				E2	CDC25A		FM27	CYP19A1		GC17	POLB		GS26	GRM5
				E2	PTGER1		FM27	ESR1		GC17	APP		GS26	APP
				E2	PTGER2		FM27	CCNB3		GC17	CCKBR		GS26	OPRL1
				E2	HSD11B1		FM27	ACHE		GC17	CTSK		GS26	PER2
				E2	DHCR7		FM27	ADORA1		GC17	CTSS		GS26	GRM2
				E2	GLRA1		FM27	PTGS2		GC17	CTSL		GS26	NR3C2
				E2	PPARD		FM27	ESR2		GC17	EPHX2		GS26	NR3C1
				E2	SQLE		FM27	CDK6		GC17	PDE10A		GS26	NPY5R
				E2	PTPN6		FM27	ADORA2A		GC17	MAPK14		GS26	AVPR2
				E2	FDFT1		FM27	SYK		GC17	DNTT		GS26	PDE2A
				E2	NOS2		FM27	GSK3B		GC17	KCNA5		GS26	PDE10A
				E2	NR3C1		FM27	ABCC1		GC17	CAPN2		GS26	CTSK
				E2	CDC25B		FM27	HSD17B1		GC17	PRCP		GS26	CTSS
				E2	SHH		FM27	TTR		GC17	ITGAL		GS26	IGF1R
				E2	UGT2B7		FM27	CSNK2A1		GC17	EZH2		GS26	CNR1
				E2	HSD11B2		FM27	CFTR		GC17	IDH1		GS26	PTPN1
				E2	DRD2		FM27	CYP1B1		GC17	CAPN1		GS26	AMPD3
				E2	POLB		FM27	ABCG2		GC17	HCRTR2		GS26	CCNE1
							FM27	AKR1B10		GC17	MDM2		GS26	CDK7
							FM27	TNKS2		GC17	HCRTR1		GS26	KCNE1
							FM27	TNKS		GC17	CXCR3		GS26	EPHX2
							FM27	ALOX5		GC17	IGF1R		GS26	CTSV
							FM27	PARP1		GC17	REN		GS26	CTSL
							FM27	CA2		GC17	NR1H4		GS26	CTSB
							FM27	CA7		GC17	NPY5R		GS26	SCN9A
							FM27	CA12		GC17	ABCB1		GS26	CNR2
							FM27	ABCB1		GC17	PDE2A		GS26	CDK2
							FM27	CA4		GC17	CASR		GS26	CDK1
							FM27	ALOX12		GC17	ACACB		GS26	PSEN1
							FM27	PTPRS		GC17	PDPK1		GS26	AVPR1A
							FM27	GLO1		GC17	CCR1		GS26	SLC10A2
							FM27	APP		GC17	P2RY1		GS26	MMP3
							FM27	MMP9		GC17	MAPK8		GS26	MMP9
							FM27	MMP2		GC17	MTOR		GS26	MMP1
							FM27	MMP12		GC17	PIK3CA		GS26	ADORA2A
							FM27	CD38		GC17	MAPK1		GS26	ADORA3
							FM27	TOP1		GC17	PRSS1		GS26	CYP2C9
							FM27	ARG1		GC17	SLC6A2		GS26	GPR119
							FM27	ESRRA		GC17	TACR2		GS26	NR1H4
							FM27	PFKFB3		GC17	SLC6A3		GS26	ALOX5
							FM27	ALOX15		GC17	AGTR1		GS26	MAPK1
							FM27	AMY1A		GC17	CASP3		GS26	CCKBR
							FM27	GRK6		GC17	TACR1		GS26	F2R
							FM27	TYR		GC17	CASP7		GS26	C5AR1
							FM27	HSD17B2		GC17	SLC16A1		GS26	AKR1B1
							FM27	AHR		GC17	PGGT1B		GS26	PPOX
							FM27	CA1		GC17	CCKAR		GS26	SEM1
							FM27	CA9		GC17	CDK4		GS26	CDK5
							FM27	CBR1		GC17	C5AR1		GS26	KIF11
							FM27	AR		GC17	MAP2K1		GS26	AURKA
							FM27	TERT		GC17	SHBG		GS26	SMO
							FM27	PIM1		GC17	AKR1C2		GS26	CCR1
							FM27	EGFR		GC17	AKR1C1		GS26	CAPN1
							FM27	CDK1		GC17	CCNT1		GS26	PSMB5
							FM27	KDM4E		GC17	MAST3		GS26	CHRM1
							FM27	LCK		GC17	CTSB		GS26	REN
							FM27	AURKB		GC17	CDK8		GS26	CYP17A1
							FM27	NAE1		GC17	PRKCA		GS26	BDKRB1
							FM27	TBXAS1		GC17	MDM4		GS26	MAPK8
							FM27	IGF1R		GC17	TERT		GS26	GCK
							FM27	KDR		GC17	PRKD1		GS26	HCRTR2
							FM27	PLK1		GC17	ITK		GS26	HCRTR1
							FM27	MET		GC17	PLCG1		GS26	CXCR2
							FM27	ALK		GC17	SERPINA6		GS26	MAPK10
							FM27	AXL		GC17	MTNR1A		GS26	KDR
							FM27	BCHE		GC17	MTNR1B		GS26	PREP
							FM27	ADORA3		GC17	SEM1		GS26	CX3CR1
							FM27	CDK2		GC17	F10		GS26	HDAC6
							FM27	HTR2C		GC17	AURKA		GS26	NCOR2
							FM27	GPR35		GC17	PIK3CB		GS26	CASP3
							FM27	DAPK1		GC17	GCK		GS26	HDAC1
							FM27	MPG		GC17	EPHB4		GS26	CASP6
							FM27	SLC22A12		GC17	CSF1R		GS26	CASP7
							FM27	ST6GAL1		GC17	SCARB1		GS26	OGT
							FM27	F2		GC17	NOS2		GS26	PIM1
							FM27	PLG		GC17	HMGCR		GS26	DRD4
							FM27	AVPR2		GC17	PSMD8		GS26	CTSD
							FM27	DRD4		GC17	PSMD4		GS26	MAP2K1
							FM27	MPO		GC17	PSMD13		GS26	PIM2
							FM27	PIK3R1		GC17	PSMD7		GS26	GALR1
							FM27	PYGL		GC17	PSMD6		GS26	GALR2
							FM27	SRC		GC17	PSMD11		GS26	CHRM4
							FM27	PTK2		GC17	PSMD12		GS26	CHRM5
							FM27	MMP13		GC17	PSMD3		GS26	CHRM2
							FM27	MMP3		GC17	PSMD2		GS26	CFD
							FM27	CA3		GC17	PSMC5		GS26	ADORA2B
							FM27	CA6		GC17	PSMC3		GS26	MAPK14
							FM27	PKN1		GC17	PSMC6		GS26	CETP
							FM27	CA14		GC17	PSMC4		GS26	CCNH
							FM27	NEK2		GC17	PSMC1		GS26	KCNQ1
							FM27	CXCR1		GC17	PSMC2		GS26	CCNA1
							FM27	CAMK2B		GC17	ADRM1		GS26	CCNA2
							FM27	AKT1		GC17	PSMD14		GS26	HDAC3
							FM27	NEK6		GC17	PSMD1		GS26	PSMD8
							FM27	CDK5		GC17	PSMB7		GS26	PSMD4
							FM27	CCNB1		GC17	PSMB4		GS26	PSMD13
							FM27	CCNB2		GC17	PSMB3		GS26	PSMD7
										GC17	PSMB11		GS26	PSMD6
										GC17	PSMB10		GS26	PSMD11
										GC17	PSMA8		GS26	PSMD12
										GC17	PSMA7		GS26	PSMD3
										GC17	PSMA6		GS26	PSMD2
										GC17	PSMA5		GS26	PSMC5
										GC17	PSMA4		GS26	PSMC3
										GC17	PSMA3		GS26	PSMC6
										GC17	PSMA2		GS26	PSMC4
										GC17	PSMA1		GS26	PSMC1
										GC17	PSMB6		GS26	PSMC2
										GC17	PSMB9		GS26	ADRM1
										GC17	PSMB8		GS26	PSMD14
										GC17	PSMB5		GS26	PSMD1
										GC17	PSMB1		GS26	PSMB7
										GC17	PSMB2		GS26	PSMB4
										GC17	ICAM1		GS26	PSMB3
										GC17	ITGB2		GS26	PSMB11
										GC17	FNTB		GS26	PSMB10
										GC18	PTPN1		GS26	PSMA8
										GC18	KDR		GS26	PSMA7
										GC18	SRC		GS26	PSMA6
										GC18	FGFR1		GS26	PSMA5
										GC18	KIT		GS26	PSMA4
										GC18	ODC1		GS26	PSMA3
										GC18	MET		GS26	PSMA2
										GC18	RAF1		GS26	PSMA1
										GC18	BRAF		GS26	PSMB6
										GC18	CDK2		GS26	PSMB9
										GC18	CDK4		GS26	PSMB8
										GC18	RET		GS26	PSMB1
										GC18	GRM4		GS26	PSMB2
										GC18	PLK1		GS28	CYP19A1
										GC18	ADORA1		GS28	NOS2
										GC18	PDK1		GS28	FNTA
										GC18	ABL1		GS28	SRD5A2
										GC18	PIM1		GS28	NPC1L1
										GC18	MTOR		GS28	HSD11B1
										GC18	PIK3CD		GS28	ESR1
										GC18	PRKDC		GS28	ESR2
										GC18	PIK3CB		GS28	AR
										GC18	HCK		GS28	NR3C1
										GC18	PIK3CG		GS28	HSD11B2
										GC18	PI4KB		GS28	PGR
										GC18	PIM2		GS28	POLB
										GC18	CHEK1		GS28	PRKCH
										GC18	EPHB4		GS28	SERPINA6
										GC18	CCNB3		GS28	SHBG
										GC18	LCK		GS28	SIGMAR1
										GC18	ALPG		GS28	MAPK3
										GC18	PLAA		GS28	ADORA3
										GC18	ADORA2A		GS28	BACE1
										GC18	ADORA2B		GS28	SLC6A3
										GC18	PRF1		GS28	AKR1B10
										GC18	WEE1		GS28	BCHE
										GC18	TRPM8		GS28	TNF
										GC18	ESR1		GS28	ALOX5
										GC18	ESR2		GS28	PTPN1
										GC18	ERN1		GS28	NR3C2
										GC18	PIM3		GS28	PTGES
										GC18	KDM1A		GS28	CYP17A1
										GC18	PTK6		GS28	CDC25A
										GC18	ALPL		GS28	PTPN11
										GC18	ADAMTS5		GS28	RORA
										GC18	FLT3		GS28	HMGCR
										GC18	MYLK		GS28	ITGAL
										GC18	ADORA3		GS28	NR1I2
										GC18	GSK3A		GS28	CES2
										GC18	MARK1		GS28	IDO1
										GC18	CRHR1		GS28	NR1H3
										GC18	DRD1		GS28	PTPN2
										GC18	HTR1A		GS28	HSD17B3
										GC18	DRD3		GS28	FABP1
										GC18	ELANE		GS28	G6PD
										GC18	CDK1		GS28	SLC6A4
										GC18	HSD17B2		GS28	CYP51A1
										GC18	HSD17B1		GS28	PTK6
										GC18	HDAC1		GS28	PTPN6
										GC18	SMARCA2		GS28	CNR2
										GC18	TERT		GS28	REN
										GC18	GCGR		GS28	PDE10A
										GC18	PIK3R1		GS28	ROCK2
										GC18	EPHB2		GS28	CCR1
										GC18	MAOB		GS28	FDFT1
										GC18	RORC		GS28	CES1
										GC18	HDAC6		GS28	MDM2
										GC18	HDAC8		GS28	GC
										GC18	PARP1		GS28	EPHB4
										GC18	MPEG1		GS28	P2RY12
										GC18	HSD17B3		GS28	CALCRL
										GC18	TBXA2R		GS28	P2RX3
										GC18	AURKB		GS28	NR1I3
										GC18	PTK2		GS28	PTGFR
										GC18	TGFBR2		GS28	PTGIR
										GC18	ATR		GS28	SLC22A6
										GC18	NEK1		GS28	LSS
										GC18	ROCK1		GS28	AVPR2
										GC18	PRKACA		GS28	AVPR1A
										GC18	DNM1		GS28	KDR
										GC18	ENPP1		GS28	FGFR1
										GC18	THRA		GS28	PFKFB3
										GC18	GABRA1		GS28	PREP
										GC18	PDE5A		GS28	OPRK1
										GC18	XIAP		GS28	ITK
										GC18	HSD11B1		GS28	PSEN2
										GC18	NOX4		GS28	MAPK8
										GC18	NOX1		GS28	PIK3CB
										GC18	EGLN1		GS28	PPARG
										GC18	CCR9		GS28	C5AR1
										GC18	HTR2C		GS28	PDK1
										GC18	CDC25A		GS28	TACR2
										GC18	BMP1		GS28	TACR1
										GC18	CDC25B		GS28	AURKA
										GC18	TRPV1		GS28	PTGER1
										GC18	VCP		GS28	PDE2A
										GC18	PPIA		GS28	PDE4B
										GC18	PTPsigma		GS28	CD38
										GC18	FPR2		GS28	IL6
										GC18	GABRB2		GS28	GLUL
										GC18	CCNB1		GS28	ATP12A
										GC18	CCNB2		GS28	TOP2A
										GC18	GABRG2		GS28	JAK3
										GC19	PTPN1		GS28	EZH2
										GC19	KDR		GS28	GSK3A
										GC19	MET		GS28	CTSE
										GC19	SRC		GS28	PGGT1B
										GC19	FGFR1		GS28	FAAH
										GC19	KIT		GS28	SLC29A1
										GC19	ODC1		GS28	PGC
										GC19	PIM1		GS28	PGA5
										GC19	PIM2		GS28	HSP90AA1
										GC19	CDK2		GS28	PDE5A
										GC19	CDK4		GS28	APH1B
										GC19	PIM3		GS28	PSEN1
										GC19	PLK1		GS28	APH1A
										GC19	LCK		GS28	NCSTN
										GC19	RAF1		GS28	PSENEN
										GC19	CCNB3		GS28	FNTB
										GC19	BRAF		GS30	PRKCA
										GC19	RET		GS30	PRKCD
										GC19	PIK3R1		GS30	ABCB1
										GC19	EPHB2		GS30	PTGS2
										GC19	CHEK1		GS30	NPY5R
										GC19	WEE1		GS30	PIM1
										GC19	AURKB		GS30	PIM2
										GC19	PTK2		GS30	OPRL1
										GC19	HSD17B2		GS30	GRM5
										GC19	HSD17B1		GS30	PYGL
										GC19	VCP		GS30	PSMB5
										GC19	GRIA1		GS30	ABCC9
										GC19	MTOR		GS30	HSD17B2
										GC19	ROCK1		GS30	MMP3
										GC19	HSD17B3		GS30	PDE10A
										GC19	ABL1		GS30	CASP1
										GC19	ADORA1		GS30	KIF11
										GC19	ADORA2B		GS30	PER2
										GC19	PRKCA		GS30	KCNA5
										GC19	CDK1		GS30	PTPN2
										GC19	LTA4H		GS30	CXCR2
										GC19	CCND3		GS30	IL6ST
										GC19	ESR1		GS30	CCR1
										GC19	ESR2		GS30	MAP2K1
										GC19	TRPM8		GS30	SCN9A
										GC19	PIK3CG		GS30	HCRTR2
										GC19	RAC1		GS30	HDAC6
										GC19	PDE5A		GS30	CFD
										GC19	PTK6		GS30	AMPD2
										GC19	HDAC8		GS30	HDAC1
										GC19	HDAC1		GS30	PDE2A
										GC19	ADORA3		GS30	P2RX3
										GC19	DNM1		GS30	PARP1
										GC19	CDC25C		GS30	HCRTR1
										GC19	CDC25A		GS30	MYLK
										GC19	PRKACA		GS30	MAPK10
										GC19	CDC25B		GS30	KDR
										GC19	PRKDC		GS30	NTRK1
										GC19	ATM		GS30	MAPK1
										GC19	ATR		GS30	CDK5R1
										GC19	ADORA2A		GS30	CDK2
										GC19	ENPP1		GS30	NCOR2
										GC19	ERN1		GS30	DYRK1A
										GC19	TRPV1		GS30	BDKRB1
										GC19	NOX4		GS30	FYN
										GC19	NOX1		GS30	YES1
										GC19	CCND1		GS30	AURKB
										GC19	FLT3		GS30	MAPK14
										GC19	TBXA2R		GS30	SRC
										GC19	CCNE2		GS30	AURKA
										GC19	PTPsigma		GS30	DRD2
										GC19	GCK		GS30	DRD4
										GC19	MELK		GS30	CCND1
										GC19	ALPL		GS30	IGF1R
										GC19	EP300		GS30	CCNE2
										GC19	CDK5R1		GS30	JAK3
										GC19	RPS6KA3		GS30	CHRNA7
										GC19	GRM4		GS30	JAK1
										GC19	CSNK1D		GS30	JAK2
										GC19	PIK3CD		GS30	MDM2
										GC19	IRAK4		GS30	PIM3
										GC19	S1PR3		GS30	THRB
										GC19	S1PR1		GS30	MAPK8
										GC19	PLK3		GS30	ADORA2A
										GC19	PDPK1		GS30	ADORA3
										GC19	JAK2		GS30	MMP9
										GC19	SREBF2		GS30	MMP1
										GC19	MMP14		GS30	TGFBR1
										GC19	RORC		GS30	CX3CR1
										GC19	AR		GS30	DUT
										GC19	LNPEP		GS30	CYP11B1
										GC19	SHBG		GS30	CYP11B2
										GC19	MPEG1		GS30	AMPD3
										GC19	XIAP		GS30	PRCP
										GC19	PDK1		GS30	BRPF1
										GC19	ALPG		GS30	MTOR
										GC19	CMA1		GS30	PIK3CA
										GC19	CTSG		GS30	AVPR1A
										GC19	PDE10A		GS30	REN
										GC19	PLAA		GS30	TRPA1
										GC19	CXCR2		GS30	CHRM1
										GC19	PDE4A		GS30	TK1
										GC19	PDE4B		GS30	LRRK2
										GC19	PDE4C		GS30	ADA
										GC19	CDK5		GS30	CNR1
										GC19	CCNE1		GS30	FAAH
										GC19	CCNB1		GS30	CNR2
										GC19	CCNB2		GS30	MTNR1B
										GC19	CCND2		GS30	KCNE1
										GC20	PTPN1		GS30	NQO1
										GC20	ACHE		GS30	NQO2
										GC20	HSD17B2		GS30	PTPN1
										GC20	CYP19A1		GS30	BRD4
										GC20	ABCB1		GS30	KCNK3
										GC20	PDE5A		GS30	DRD3
										GC20	RELA		GS30	ROCK2
										GC20	IL2		GS30	ROCK1
										GC20	HSP90AB1		GS30	CREBBP
										GC20	NOS2		GS30	CDK5
										GC20	HSD17B1		GS30	CCNA1
										GC20	ABCG2		GS30	HDAC3
										GC20	ALDH2		GS30	CCNA2
										GC20	HSP90B1		GS30	CDK4
										GC20	HSP90AA1		GS30	CCNE1
										GC20	PDK1		GS30	KCNQ1
										GC20	CA12		GS31	PRKCD
										GC20	CDK2		GS32	PRKCD
										GC20	CDK1		GS33	PRKCD
										GC20	PTGS1		GS33	PRKCA
										GC20	CA4		GS33	PTGS2
										GC20	CA7		GS33	ABCB1
										GC20	MGAM		GS33	CDK5R1
										GC20	HTR2A		GS33	NPY5R
										GC20	HTR2C		GS33	PARP1
										GC20	ESRRA		GS33	DYRK1A
										GC20	ESRRB		GS33	P2RX7
										GC20	ADORA1		GS33	ADORA2A
										GC20	MCL1		GS33	ADORA3
										GC20	BCL2		GS33	BRD4
										GC20	MELK		GS33	CREBBP
										GC20	ESR2		GS33	JAK3
										GC20	FASN		GS33	JAK1
										GC20	BAD		GS33	JAK2
										GC20	SLC6A2		GS33	PDE10A
										GC20	EGFR		GS33	ABCC9
										GC20	FBP1		GS33	HCRTR2
										GC20	ALOX15		GS33	HCRTR1
										GC20	DUSP3		GS33	PYGL
										GC20	AGTR1		GS33	AURKA
										GC20	EP300		GS33	MDM2
										GC20	PDE4D		GS33	VHL
										GC20	CBR1		GS33	PER2
										GC20	MPI		GS33	ICMT
										GC20	CCND1		GS33	TK1
										GC20	ESR1		GS33	CFD
										GC20	CNOT7		GS33	NTRK1
										GC20	GCGR		GS33	P2RX3
										GC20	CDK4		GS33	PSMB5
										GC21	ABCG2		GS33	DRD2
										GC21	ESR2		GS33	DRD4
										GC21	ESR1		GS33	CYP17A1
										GC21	CYP19A1		GS33	MAPK1
										GC21	PPARG		GS33	KDR
										GC21	ACHE		GS33	AMPD3
										GC21	PLA2G1B		GS33	CDK2
										GC21	MMP13		GS33	FYN
										GC21	CA7		GS33	YES1
										GC21	CA12		GS33	AURKB
										GC21	MAOB		GS33	SRC
										GC21	CES1		GS33	LRRK2
										GC21	HSD17B1		GS33	HTR1D
										GC21	BCHE		GS33	MMP3
										GC21	CA4		GS33	CCNA2
										GC21	CYP1B1		GS33	CASP1
										GC21	CES2		GS33	CCKBR
										GC21	MMP12		GS33	MMP1
										GC21	BACE1		GS33	PTGES
										GC21	SHBG		GS33	MAPK10
										GC21	PTPN1		GS33	REN
										GC21	ADORA1		GS33	HDAC6
										GC21	TAS2R31		GS33	NCOR2
										GC21	ADORA3		GS33	HDAC1
										GC21	PTGS1		GS33	ADAM17
										GC21	ABCC1		GS33	DGAT1
										GC21	CTSL		GS33	SYK
										GC21	SLC5A2		GS33	MMP9
										GC21	KLK1		GS33	MAPK14
										GC21	KLK2		GS33	DRD3
										GC21	MYLK		GS33	HSD17B2
										GC21	GSK3B		GS33	MAP2K1
										GC21	GSK3A		GS33	TRPA1
										GC21	CDK2		GS33	PDE4B
										GC21	PIM2		GS33	IMPDH2
										GC21	MARK1		GS33	PIM1
										GC21	RXRA		GS33	KCNE1
										GC21	KDM1A		GS33	PIM2
										GC21	MMP1		GS33	PARP3
										GC21	ADAM17		GS33	IGF1R
										GC21	MTOR		GS33	CHRM1
										GC21	PIK3CG		GS33	CNR2
										GC21	PIK3CA		GS33	PDE2A
										GC21	GUSB		GS33	GRM5
										GC21	CA2		GS33	BDKRB1
										GC21	CA6		GS33	KIF11
										GC21	CA13		GS33	PPP1CA
										GC21	CA5B		GS33	CXCR2
										GC21	CA5A		GS33	CTSD
										GC21	CA3		GS33	MTOR
										GC21	MET		GS33	PIK3CA
										GC21	HSD11B1		GS33	CX3CR1
										GC21	ODC1		GS33	CCR1
										GC21	CA1		GS33	CHRNA7
										GC21	POLB		GS33	ROCK2
										GC21	CBR1		GS33	ROCK1
										GC21	MMP9		GS33	HSP90AB1
										GC21	CHRNA7		GS33	OPRL1
										GC21	PLA2G5		GS33	BRPF1
										GC21	HSD17B2		GS33	AKR1C3
										GC21	MMP2		GS33	HPGDS
										GC21	PIM1		GS33	GRK6
										GC21	TERT		GS33	GYS1
										GC21	ALDH2		GS33	CCND1
										GC21	ABCB1		GS33	TYMS
										GC21	MMP3		GS33	EIF4A1
										GC21	MMP7		GS33	CCNE2
										GC21	SPHK2		GS33	CDK5
										GC21	SPHK1		GS33	HDAC3
										GC21	BRAF		GS33	CCNA1
										GC21	ALPL		GS33	KCNQ1
										GC21	CSNK1G1		GS33	CDK4
										GC21	RPS6KA1		GS33	CCNE1
										GC21	ROCK1		GS34	PRKCA
										GC21	MAPK1		GS34	ABCB1
										GC21	ALPG		GS34	PRKCD
										GC21	TNF		GS34	PRKCE
										GC21	RAF1		GS34	CXCR1
										GC21	CCNB3		GS34	PTGS2
										GC21	HSP90AA1		GS34	PRKCG
										GC21	BMP1		GS34	PRKCB
										GC21	CDK4		GS34	VAV1
										GC21	RET		GS34	PRKCH
										GC21	GCGR		GS34	PRKCQ
										GC21	HSD17B3		GS34	FNTA
										GC21	FGFR1		GS34	PTPN1
										GC21	CHEK1		GS34	PDE4D
										GC21	WEE1		GS34	HMGCR
										GC21	MMP8		GS34	TERT
										GC21	IMPDH2		GS34	F2
										GC21	CLK1		GS34	IKBKB
										GC21	DYRK1B		GS34	NR3C1
										GC21	MAPK14		GS34	GSTM1
										GC21	KDR		GS34	PLA2G2A
										GC21	PITRM1		GS34	BCL2L1
										GC21	FASN		GS34	HSD11B1
										GC21	PTK6		GS34	AR
										GC21	CA9		GS34	PIK3CA
										GC21	HSP90AB1		GS34	PPP2CA
										GC21	DNM1		GS34	CCNC
										GC21	CDK1		GS34	CDK8
										GC21	CCNB1		GS34	MAPK8
										GC21	CCNB2		GS34	MAPK10
										GC22	CA7		GS34	MAPK9
										GC22	CA12		GS34	CCR1
										GC22	CA4		GS34	ADORA1
										GC22	HSD17B2		GS34	CES2
										GC22	MAOB		GS34	REN
										GC22	MIF		GS34	CXCR2
										GC22	CA2		GS34	PGGT1B
										GC22	CYP19A1		GS34	MAPK1
										GC22	CBR1		GS34	PCSK7
										GC22	ALDH2		GS34	CCNB3
										GC22	IL2		GS34	P2RX3
										GC22	EGFR		GS34	F2RL1
										GC22	ABCB1		GS34	MAPK14
										GC22	TLR9		GS34	CYP19A1
										GC22	XDH		GS34	PGR
										GC22	ACHE		GS34	TRPV4
										GC22	CA1		GS34	GSK3B
										GC22	HSD17B1		GS34	MTOR
										GC22	ESRRA		GS34	GSK3A
										GC22	ABCG2		GS34	NR3C2
										GC22	ESR1		GS34	CFD
										GC22	ESR2		GS34	TKT
										GC22	TBXAS1		GS34	CCND1
										GC22	MAOA		GS34	CCNE2
										GC22	MGAM		GS34	CDK2
										GC22	HTR2A		GS34	LIMK2
										GC22	HTR2C		GS34	FLT4
										GC22	ADORA1		GS34	FLT3
										GC22	ADORA2A		GS34	ROCK2
										GC22	ESRRB		GS34	PFKFB3
										GC22	PON1		GS34	INSR
										GC22	ALOX12		GS34	ITK
										GC22	PTGS1		GS34	NR1I2
										GC22	SLC6A2		GS34	PDE10A
										GC22	BACE1		GS34	PDCD4
										GC22	TYR		GS34	SERPINA6
										GC22	IGF1R		GS34	JAK1
										GC22	IGFBP3		GS34	JAK2
										GC22	PLAT		GS34	FASN
										GC22	F2		GS34	KCNA3
										GC22	F10		GS34	P2RX7
										GC22	PLAU		GS34	FKBP1A
										GC22	SNCA		GS34	CHEK1
										GC22	CDC7		GS34	SYK
										GC22	PTPRS		GS34	CCKBR
										GC22	CDK2		GS34	ATP2A1
										GC22	ARG1		GS34	ADORA2B
										GC22	NOX4		GS34	EDNRA
										GC22	MCL1		GS34	TTL
										GC22	ALOX15		GS34	MMP3
										GC22	PFKFB3		GS34	AURKA
										GC22	IGFBP6		GS34	CSF1R
										GC22	IGFBP4		GS34	AURKB
										GC22	IGFBP5		GS34	CDK1
										GC22	IGFBP2		GS34	ITGAL
										GC22	PARP1		GS34	STAT3
										GC22	IGFBP1		GS34	NTRK1
										GC22	CHEK1		GS34	LRRK2
										GC22	WEE1		GS34	CRHR1
										GC22	GLO1		GS34	SORD
										GC22	MMP9		GS34	PARP1
										GC22	MMP2		GS34	ADCY1
										GC22	MMP12		GS34	ALOX5
										GC22	CD38		GS34	PTGS1
										GC22	TOP1		GS34	BTK
										GC22	AVPR2		GS34	F10
										GC22	MPO		GS34	PER2
										GC22	PIK3R1		GS34	SLC16A1
										GC22	DAPK1		GS34	NMT1
										GC22	PYGL		GS34	PDE2A
										GC22	SRC		GS34	FNTB
										GC22	PTK2		GS34	CCNB1
										GC22	KDR		GS34	CCNB2
										GC22	MMP13		GS34	CDK4
										GC22	MMP3		GS34	CCNE1
										GC22	PLK1		GS35	TRPV4
										GC22	CDK1		GS35	VAV1
										GC22	PKN1		GS35	HMGCR
										GC22	MET		GS35	FNTA
										GC22	NEK2		GS35	PRKCG
										GC22	CXCR1		GS35	PRKCD
										GC22	CAMK2B		GS35	PRKCA
										GC22	ALK		GS35	PRKCB
										GC22	AKT1		GS35	PRKCE
										GC22	NEK6		GS35	PRKCH
										GC22	PLA2G1B		GS35	PRKCQ
										GC22	AXL		GS35	LYPLA2
										GC22	NUAK1		GS35	JAK1
										GC22	AKR1C2		GS35	JAK2
										GC22	AKR1C4		GS35	CASR
										GC22	AKR1A1		GS35	PTGS2
										GC22	MPG		GS35	DNTT
										GC22	SLC22A12		GS35	SLC6A3
										GC22	HSP90AB1		GS35	PER2
										GC22	ALOX5		GS35	POLA1
										GC23	PTGS1		GS35	POLB
										GC23	ALDH2		GS35	PGGT1B
										GC23	SLC6A2		GS35	GRM5
										GC23	IL2		GS35	ATP2A1
										GC23	CA12		GS35	BRS3
										GC23	CYP19A1		GS35	SCN9A
										GC23	CA7		GS35	GCGR
										GC23	ADORA1		GS35	PTGS1
										GC23	ADORA2A		GS35	HSD11B1
										GC23	HTR2A		GS35	CYP19A1
										GC23	HTR2C		GS35	NOS1
										GC23	CA4		GS35	CYP17A1
										GC23	MAOB		GS35	KCNH2
										GC23	MAOA		GS35	C5AR1
										GC23	ESR2		GS35	CCNE2
										GC23	CBR1		GS35	FNTB
										GC23	TBXAS1		GS35	CCNE1
										GC23	EGFR		GS35	CDK2
										GC23	ABCG2		GS37	AR
										GC23	CA2		GS37	PTGS2
										GC23	CA1		GS37	HSD11B1
										GC23	HSD17B2		GS37	PTPN6
										GC23	PDE10A		GS37	CYP19A1
										GC23	PFKFB3		GS37	NR1H4
										GC23	KDM5C		GS37	FABP4
										GC23	KDM4A		GS37	FABP3
										GC23	KDM4D		GS37	FABP5
										GC23	KDM4C		GS37	PPARD
										GC23	DBF4		GS37	FABP1
										GC23	IRAK4		GS37	HMGCR
										GC23	PIK3CD		GS37	NR3C1
										GC23	PIK3CB		GS37	CES2
										GC23	PIK3CA		GS37	CNR1
										GC23	KCNH2		GS37	FAAH
										GC23	CSF1R		GS37	CYP51A1
										GC23	PRKCQ		GS37	PTPN1
										GC23	TGFBR1		GS37	SERPINA6
										GC23	MGAM		GS37	NR1H3
										GC23	ESRRB		GS37	SIGMAR1
										GC23	LRRK2		GS37	SAE1
										GC23	GRM5		GS37	AKR1B10
										GC23	GRM1		GS37	PTGES
										GC23	NAAA		GS37	PPARG
										GC23	EPHX1		GS37	PPARA
										GC23	SIRT2		GS37	CD81
										GC23	GCK		GS37	FNTA
										GC23	PROKR1		GS37	TOP2A
										GC23	TRPM8		GS37	PREP
										GC23	AGPAT2		GS37	SLC6A3
										GC23	SCD		GS37	PTPRF
										GC23	CRHR1		GS37	PLA2G1B
										GC23	EPHX2		GS37	CDC25B
										GC23	SHH		GS37	ACP1
										GC23	CDK1		GS37	TERT
										GC23	CDK9		GS37	PTPN2
										GC23	TYMS		GS37	ESR2
										GC23	DHFR		GS37	FFAR1
										GC23	JAK3		GS37	FDFT1
										GC23	ADORA2B		GS37	SCD
										GC23	JAK2		GS37	PGR
										GC23	CYP17A1		GS37	KDR
										GC23	ABCB1		GS37	CHRM2
										GC23	NTRK1		GS37	PDE4D
										GC23	TRPA1		GS37	PTGIR
										GC23	GRIN2A		GS37	NPC1L1
										GC23	GABRB3		GS37	HSD11B2
										GC23	GABRA2		GS37	CYP17A1
										GC23	MAPK8		GS37	ALOX5
										GC23	ADAMTS5		GS37	PTGS1
										GC23	GRIA2		GS37	ADORA3
										GC23	CCND1		GS37	SHBG
										GC23	CCNE2		GS37	CCKBR
										GC23	KCNK3		GS37	VDR
										GC23	KCNK9		GS37	MAPK3
										GC23	AURKA		GS37	SLC6A2
										GC23	PRF1		GS37	SLC6A4
										GC23	PDGFRA		GS37	LTB4R
										GC23	MAPKAPK2		GS37	CDC25A
										GC23	DYRK1A		GS37	MAPK14
										GC23	MAPK10		GS37	RORC
										GC23	HDAC1		GS37	BACE1
[truncated: 6,039 more rows]

## Sheet: 4. Graphing data for Figure 2
	Graphing data for Figure 2(Herb-compound-target network of GBD)						Worksheet 4 shows Graphing data for Figure 2 (Herb-compound-target network of GBD).
	Properties file				Network file
	Term	Type			Node A	Node B
	PDGFRB	Gane name			GC1	PDGFRB
	EIF4A1	Gane name			GC1	EIF4A1
	SLC5A2	Gane name			GC1	SLC5A2
	SLC29A1	Gane name			GC1	SLC29A1
	EGFR	Gane name			GC1	EGFR
	ADORA2A	Gane name			GC1	ADORA2A
	TYR	Gane name			GC1	TYR
	CYP19A1	Gane name			GC1	CYP19A1
	ADORA1	Gane name			GC1	ADORA1
	CA14	Gane name			GC1	CA14
	ADK	Gane name			GC1	ADK
	SLC28A2	Gane name			GC1	SLC28A2
	SLC5A1	Gane name			GC1	SLC5A1
	SLC5A4	Gane name			GC1	SLC5A4
	ABL1	Gane name			GC1	ABL1
	PDGFRA	Gane name			GC1	PDGFRA
	ADORA2B	Gane name			GC1	ADORA2B
	CASP3	Gane name			GC1	CASP3
	GBA	Gane name			GC1	GBA
	MGMT	Gane name			GC1	MGMT
	MAP2K1	Gane name			GC1	MAP2K1
	PYGL	Gane name			GC1	PYGL
	HSPA5	Gane name			GC1	HSPA5
	CTSL	Gane name			GC1	CTSL
	SLC2A1	Gane name			GC1	SLC2A1
	CTSK	Gane name			GC1	CTSK
	CTSS	Gane name			GC1	CTSS
	ESR1	Gane name			GC2	CYP19A1
	ESR2	Gane name			GC2	ESR1
	MAOB	Gane name			GC2	ESR2
	CA7	Gane name			GC2	MAOB
	CA12	Gane name			GC2	CA7
	HSD17B1	Gane name			GC2	CA12
	ABCG2	Gane name			GC2	HSD17B1
	CA4	Gane name			GC2	ABCG2
	SHBG	Gane name			GC2	CA4
	CYP1B1	Gane name			GC2	SHBG
	ABCC1	Gane name			GC2	CYP1B1
	CBR1	Gane name			GC2	ABCC1
	ADORA3	Gane name			GC2	CBR1
	TAS2R31	Gane name			GC2	ADORA1
	PTGS1	Gane name			GC2	ADORA3
	AKR1C3	Gane name			GC2	TAS2R31
	PLA2G1B	Gane name			GC2	PTGS1
	CES1	Gane name			GC2	AKR1C3
	GRM5	Gane name			GC2	PLA2G1B
	MMP13	Gane name			GC2	CES1
	MMP12	Gane name			GC2	GRM5
	POLB	Gane name			GC2	MMP13
	PLA2G5	Gane name			GC2	MMP12
	PLA2G10	Gane name			GC2	POLB
	CES2	Gane name			GC2	PLA2G5
	BACE1	Gane name			GC2	PLA2G10
	SERPINE1	Gane name			GC2	CES2
	RXRA	Gane name			GC2	BACE1
	GRM2	Gane name			GC2	SERPINE1
	PPARG	Gane name			GC2	RXRA
	SRC	Gane name			GC2	GRM2
	KLK1	Gane name			GC2	PPARG
	KLK2	Gane name			GC2	SRC
	PLA2G2A	Gane name			GC2	KLK1
	EDNRA	Gane name			GC2	KLK2
	BCHE	Gane name			GC2	PLA2G2A
	CHEK1	Gane name			GC2	EDNRA
	WEE1	Gane name			GC2	BCHE
	ERN1	Gane name			GC2	ABL1
	RPS6KA5	Gane name			GC2	CHEK1
	ALK	Gane name			GC2	WEE1
	CA2	Gane name			GC2	SLC5A2
	CA1	Gane name			GC2	ERN1
	ACHE	Gane name			GC2	RPS6KA5
	MET	Gane name			GC2	ALK
	PIK3CG	Gane name			GC2	CA2
	ALPG	Gane name			GC2	CA1
	HSD17B3	Gane name			GC2	ACHE
	PTGER1	Gane name			GC2	MET
	PTGER4	Gane name			GC2	PIK3CG
	PTGER3	Gane name			GC2	ALPG
	GSK3B	Gane name			GC2	HSD17B3
	APP	Gane name			GC2	PTGER1
	CISD1	Gane name			GC2	PTGER4
	ALPL	Gane name			GC2	PTGER3
	LNPEP	Gane name			GC2	GSK3B
	CA3	Gane name			GC2	APP
	CA6	Gane name			GC2	CISD1
	CA13	Gane name			GC2	ALPL
	CA5B	Gane name			GC2	LNPEP
	CA5A	Gane name			GC2	CA3
	DAO	Gane name			GC2	CA6
	EEF2K	Gane name			GC2	CA13
	CDK1	Gane name			GC2	CA5B
	CA9	Gane name			GC2	CA5A
	AURKB	Gane name			GC2	DAO
	CDK2	Gane name			GC2	EEF2K
	CDK4	Gane name			GC2	CDK1
	AURKA	Gane name			GC2	CA9
	GCGR	Gane name			GC2	AURKB
	CDK5R1	Gane name			GC2	CDK2
	CCNE2	Gane name			GC2	CDK4
	CCNB3	Gane name			GC2	AURKA
	BRAF	Gane name			GC2	GCGR
	DPP4	Gane name			GC2	CDK5R1
	HNF4A	Gane name			GC2	CCNE2
	RPS6KB1	Gane name			GC2	CCNB3
	IGF1R	Gane name			GC2	BRAF
	PGF	Gane name			GC2	DPP4
	VEGFA	Gane name			GC2	HNF4A
	GRK2	Gane name			GC2	RPS6KB1
	GRM4	Gane name			GC2	IGF1R
	MAP3K8	Gane name			GC2	PGF
	ABCB1	Gane name			GC2	VEGFA
	CDK5	Gane name			GC2	GRK2
	CCNE1	Gane name			GC2	GRM4
	CCNB1	Gane name			GC2	MAP3K8
	CCNB2	Gane name			GC2	ABCB1
	ODC1	Gane name			GC2	CDK5
	MMP9	Gane name			GC2	CCNE1
	MMP2	Gane name			GC2	CCNB1
	KDR	Gane name			GC2	CCNB2
	CSF1R	Gane name			GC3	CTSK
	TYMS	Gane name			GC3	ODC1
	SOAT1	Gane name			GC4	MMP13
	SOAT2	Gane name			GC4	MMP9
	F2	Gane name			GC4	MMP2
	NR3C1	Gane name			GC4	CDK1
	SCN9A	Gane name			GC4	CCNE1
	MMP1	Gane name			GC4	KDR
	HIF1A	Gane name			GC4	GRM5
	KCNH2	Gane name			GC4	CSF1R
	BACE2	Gane name			GC4	TYMS
	HDAC3	Gane name			GC4	SOAT1
	JAK3	Gane name			GC4	SOAT2
	JAK1	Gane name			GC4	F2
	OPRK1	Gane name			GC4	NR3C1
	HSD17B2	Gane name			GC4	SCN9A
	CTSD	Gane name			GC4	RPS6KB1
	KDM1A	Gane name			GC4	AURKA
	PTPN1	Gane name			GC4	MMP1
	ADAM17	Gane name			GC4	HIF1A
	LCK	Gane name			GC4	KCNH2
	PDE7A	Gane name			GC4	MET
	EPHB4	Gane name			GC4	CHEK1
	MMP8	Gane name			GC4	BACE2
	MMP3	Gane name			GC4	PIK3CG
	PRKCZ	Gane name			GC4	HDAC3
	AR	Gane name			GC4	JAK3
	MMP16	Gane name			GC4	JAK1
	MMP15	Gane name			GC4	OPRK1
	MMP26	Gane name			GC4	SLC5A1
	OPRD1	Gane name			GC4	CCNB1
	CLK1	Gane name			GC4	CDK2
	DYRK1B	Gane name			GC5	ESR1
	ERBB2	Gane name			GC5	ESR2
	AGTR1	Gane name			GC5	ABCG2
	RAF1	Gane name			GC5	CYP19A1
	HSP90AA1	Gane name			GC5	HSD17B1
	MTOR	Gane name			GC5	ACHE
	NR1H4	Gane name			GC5	CES2
	NAAA	Gane name			GC5	SHBG
	PDK1	Gane name			GC5	CA7
	DNM1	Gane name			GC5	CA4
	ADRA2A	Gane name			GC5	BCHE
	ADRA2C	Gane name			GC5	PPARG
	ADRA2B	Gane name			GC5	BACE1
	PTGS2	Gane name			GC5	CES1
	RET	Gane name			GC5	MAOB
	CMA1	Gane name			GC5	PTGS1
	ALOX5	Gane name			GC5	CA12
	TRPV1	Gane name			GC5	CBR1
	NEK1	Gane name			GC5	PLA2G1B
	NOX4	Gane name			GC5	SLC5A2
	TKT	Gane name			GC5	ADORA1
	TNKS2	Gane name			GC5	ADORA3
	TNKS	Gane name			GC5	HSD17B2
	OPRM1	Gane name			GC5	MMP12
	KCNA5	Gane name			GC5	ABCC1
	AKR1B10	Gane name			GC5	CYP1B1
	PLAU	Gane name			GC5	TAS2R31
	SYK	Gane name			GC5	CTSL
	PLA2G7	Gane name			GC5	RXRA
	MDM4	Gane name			GC5	MMP13
	CDK3	Gane name			GC5	CTSD
	MAPKAPK2	Gane name			GC5	POLB
	MAPKAPK5	Gane name			GC5	PLA2G5
	NOS2	Gane name			GC5	KDM1A
	BCL2	Gane name			GC5	ODC1
	PRKCD	Gane name			GC5	TYMS
	AKR1B1	Gane name			GC5	PTPN1
	PDPK1	Gane name			GC5	ADAM17
	CCR4	Gane name			GC5	BRAF
	KCNA3	Gane name			GC5	GCGR
	CHRNA7	Gane name			GC5	LCK
	GPR84	Gane name			GC5	PDE7A
	F3	Gane name			GC5	EPHB4
	MAOA	Gane name			GC5	MMP8
	MCL1	Gane name			GC5	KLK1
	TERT	Gane name			GC5	KLK2
	SNCA	Gane name			GC5	MMP3
	GSR	Gane name			GC5	PRKCZ
	CCND1	Gane name			GC5	ABL1
	FLT4	Gane name			GC5	AR
	INSR	Gane name			GC5	PLA2G2A
	CSNK2A1	Gane name			GC5	MMP16
	PLK4	Gane name			GC5	MMP15
	TEK	Gane name			GC5	MMP26
	SQLE	Gane name			GC5	OPRD1
	FGR	Gane name			GC5	CLK1
	LYN	Gane name			GC5	DYRK1B
	CCNA2	Gane name			GC5	CA1
	CCNA1	Gane name			GC5	CA6
	KCNMA1	Gane name			GC5	CA5B
	CYP1A2	Gane name			GC5	CA5A
	PRKCH	Gane name			GC5	ERBB2
	HSD11B2	Gane name			GC5	AGTR1
	PTPN11	Gane name			GC5	RAF1
	HSD11B1	Gane name			GC5	HSP90AA1
	PTGES	Gane name			GC5	WEE1
	PTPN2	Gane name			GC5	MTOR
	NPC1L1	Gane name			GC5	SERPINE1
	SERPINA6	Gane name			GC5	NR1H4
	SIGMAR1	Gane name			GC5	NAAA
	CYP17A1	Gane name			GC5	PDK1
	PGR	Gane name			GC5	DNM1
	CDC25A	Gane name			GC5	ADRA2A
	FNTA	Gane name			GC5	ADRA2C
	RORA	Gane name			GC5	ADRA2B
	MAPK3	Gane name			GC5	PTGS2
	SLC6A3	Gane name			GC5	SRC
	PTPN6	Gane name			GC5	RET
	NR1H3	Gane name			GC5	CMA1
	IDO1	Gane name			GC5	ALOX5
	CDC25B	Gane name			GC5	GSK3B
	RORC	Gane name			GC5	CHEK1
	PTPRF	Gane name			GC5	TRPV1
	ACP1	Gane name			GC5	NEK1
	SRD5A2	Gane name			GC5	MET
	PDE4D	Gane name			GC5	NOX4
	FABP1	Gane name			GC5	TKT
	NR3C2	Gane name			GC5	TNKS2
	NR1I2	Gane name			GC5	TNKS
	SCD	Gane name			GC5	OPRM1
	NR1I3	Gane name			GC5	OPRK1
	TNF	Gane name			GC5	KCNA5
	G6PD	Gane name			GC5	CCNE1
	CYP51A1	Gane name			GC5	AKR1B10
	FDFT1	Gane name			GC5	CA2
	PPARA	Gane name			GC5	PLAU
	PPARD	Gane name			GC5	SYK
	TOP1	Gane name			GC5	PLA2G7
	PREP	Gane name			GC5	MDM4
	CD81	Gane name			GC5	CDK2
	TOP2A	Gane name			GC5	CDK3
	HMGCR	Gane name			GC6	ODC1
	FAAH	Gane name			GC6	MAPKAPK2
	FABP4	Gane name			GC6	MAPKAPK5
	FABP3	Gane name			GC6	MAOB
	FABP5	Gane name			GC6	NOS2
	PTGER2	Gane name			GC6	PTPN1
	GPBAR1	Gane name			GC6	BCL2
	SRD5A1	Gane name			GC6	APP
	SLC6A4	Gane name			GC6	ALOX5
	ALOX5AP	Gane name			GC6	PRKCD
	PTGDR2	Gane name			GC6	AKR1B1
	EPHA2	Gane name			GC6	PDPK1
	AKR1C2	Gane name			GC6	CCR4
	AKR1C1	Gane name			GC6	KCNA3
	IL6	Gane name			GC6	CHRNA7
	GLUL	Gane name			GC6	WEE1
	SAE1	Gane name			GC6	GPR84
	LTB4R	Gane name			GC6	ABCG2
	HAO1	Gane name			GC6	ALPL
	SLC10A2	Gane name			GC6	F3
	MDM2	Gane name			GC6	MAOA
	FFAR1	Gane name			GC6	MCL1
	FNTB	Gane name			GC6	TERT
	UBA2	Gane name			GC6	CYP19A1
	PTGDR	Gane name			GC7	AKR1B1
	PTGFR	Gane name			GC7	BACE1
	PTGIR	Gane name			GC7	EGFR
	ITGAV	Gane name			GC7	TERT
	SLC22A6	Gane name			GC7	CYP19A1
	PDE2A	Gane name			GC7	NOS2
	ITGAL	Gane name			GC7	SNCA
	CCKBR	Gane name			GC7	CHRNA7
	OAT	Gane name			GC7	APP
	PDE5A	Gane name			GC8	ALOX5
	HDAC6	Gane name			GC8	CBR1
	HDAC2	Gane name			GC8	ESR2
	F11	Gane name			GC8	ESR1
	HDAC1	Gane name			GC8	CA13
	HDAC11	Gane name			GC8	CA14
	HDAC10	Gane name			GC8	CA5A
	S1PR2	Gane name			GC8	MAOA
	THRA	Gane name			GC8	KCNA5
	THRB	Gane name			GC8	KCNA3
	ITGA2B	Gane name			GC8	CA5B
	TBXA2R	Gane name			GC8	GSR
	F10	Gane name			GC8	AKR1B1
	ITGB1	Gane name			GC8	ERBB2
	CTSA	Gane name			GC8	CCND1
	CYSLTR1	Gane name			GC8	PDGFRB
	ITGB3	Gane name			GC8	FLT4
	ITGA4	Gane name			GC8	INSR
	DRD1	Gane name			GC8	CDK2
	EPHB2	Gane name			GC8	GSK3B
	EPHA5	Gane name			GC8	CSNK2A1
	EPHA4	Gane name			GC8	PLK4
	EPHA8	Gane name			GC8	TEK
	EPHA7	Gane name			GC8	AURKA
	EPHB3	Gane name			GC8	MAP3K8
	EPHA3	Gane name			GC8	BRAF
	EPHB1	Gane name			GC8	EPHB4
	EPHA1	Gane name			GC8	SQLE
	PLK1	Gane name			GC8	FGR
	SGK1	Gane name			GC8	LYN
	TRPM8	Gane name			GC8	EGFR
	CFD	Gane name			GC8	CA12
	CAPN1	Gane name			GC8	CA9
	SPHK2	Gane name			GC8	CDK4
	PIK3CA	Gane name			GC8	CCNA2
	SPHK1	Gane name			GC8	CCNA1
	PIM1	Gane name			GC9	ALOX5
	PIM2	Gane name			GC9	CBR1
	P2RX7	Gane name			GC9	ESR2
	CSNK1G1	Gane name			GC9	ESR1
	RPS6KA1	Gane name			GC9	CA5B
	ROCK1	Gane name			GC9	CA1
	MAPK1	Gane name			GC9	CA12
	STAT6	Gane name			GC9	CA9
	IMPDH1	Gane name			GC9	CA7
	IMPDH2	Gane name			GC9	KCNMA1
	HTR7	Gane name			GC9	KCNA5
	MAPK8	Gane name			GC9	KCNA3
	HDAC5	Gane name			GC9	EGFR
	HDAC7	Gane name			GC9	SRC
	HDAC4	Gane name			GC9	GSR
	HSP90AB1	Gane name			GC9	CYP1A2
	PIK3CD	Gane name			GC9	CA4
	MKNK2	Gane name			GC9	AKR1B1
	P2RX3	Gane name			GC9	CA6
	OPRL1	Gane name			GC9	CA14
	TLR9	Gane name			GC9	CA13
	MMP10	Gane name			GC9	CA5A
	TNNI3K	Gane name			GC9	HSD17B1
	AKT1	Gane name			GC9	ERBB2
	XDH	Gane name			GC9	CCND1
	GLO1	Gane name			GC9	PDGFRB
	PARP1	Gane name			GC9	FLT4
	TTR	Gane name			GC9	INSR
	CD38	Gane name			GC9	CDK2
	ARG1	Gane name			GC9	PLK4
	ALOX15	Gane name			GC9	TEK
	PLG	Gane name			GC9	AURKA
	CDK6	Gane name			GC9	MAP3K8
	NAE1	Gane name			GC9	BRAF
	AMY1A	Gane name			GC9	EPHB4
	MAPT	Gane name			GC9	SQLE
	KDM4E	Gane name			GC9	FGR
	GPR35	Gane name			GC9	LYN
	AVPR2	Gane name			GC9	CDK4
	DRD4	Gane name			GC9	CCNA2
	MYLK	Gane name			GC9	CCNA1
	MPO	Gane name			GC10	PRKCH
	PIK3R1	Gane name			GC10	HSD11B2
	DAPK1	Gane name			GC10	PTPN11
	PTK2	Gane name			GC10	HSD11B1
	PKN1	Gane name			GC10	AKR1B10
	NEK2	Gane name			GC10	PTGES
	CAMK2B	Gane name			GC10	AR
	NEK6	Gane name			GC10	PTPN1
	APEX1	Gane name			GC10	PTPN2
	NUAK1	Gane name			GC10	CES2
	AKR1C4	Gane name			GC10	NOS2
	AKR1A1	Gane name			GC10	CYP19A1
	ST6GAL1	Gane name			GC10	NPC1L1
	PFKFB3	Gane name			GC10	SERPINA6
	ALOX12	Gane name			GC10	SIGMAR1
	AHR	Gane name			GC10	SHBG
	ESRRA	Gane name			GC10	CYP17A1
	CFTR	Gane name			GC10	PGR
	FLT3	Gane name			GC10	BCHE
	PTPRS	Gane name			GC10	NR3C1
	HSP90B1	Gane name			GC10	BACE1
	XPO1	Gane name			GC10	ALOX5
	ALDH2	Gane name			GC10	CDC25A
	PRSS1	Gane name			GC10	FNTA
	MIF	Gane name			GC10	RORA
	TBXAS1	Gane name			GC10	MAPK3
	MGAM	Gane name			GC10	POLB
	HTR2A	Gane name			GC10	SLC6A3
	HTR2C	Gane name			GC10	PTPN6
	ESRRB	Gane name			GC10	NR1H3
	SIRT1	Gane name			GC10	ADORA3
	RELA	Gane name			GC10	ESR2
	PDE10A	Gane name			GC10	IDO1
	FASN	Gane name			GC10	PLA2G1B
	EPAS1	Gane name			GC10	CDC25B
	CTRC	Gane name			GC10	CES1
	AVPR1A	Gane name			GC10	RORC
	EPHX2	Gane name			GC10	PTPRF
	MAPK14	Gane name			GC10	ACP1
	DNTT	Gane name			GC10	SRD5A2
	CAPN2	Gane name			GC10	PDE4D
	PRCP	Gane name			GC10	FABP1
	EZH2	Gane name			GC10	NR3C2
	IDH1	Gane name			GC10	PPARG
	HCRTR2	Gane name			GC10	ESR1
	HCRTR1	Gane name			GC10	NR1I2
	CXCR3	Gane name			GC10	HSD17B3
	REN	Gane name			GC10	SCD
	NPY5R	Gane name			GC10	NR1I3
	CASR	Gane name			GC10	TNF
	ACACB	Gane name			GC10	G6PD
	CCR1	Gane name			GC10	CYP51A1
	P2RY1	Gane name			GC10	FDFT1
	SLC6A2	Gane name			GC10	PPARA
	TACR2	Gane name			GC10	PPARD
	TACR1	Gane name			GC10	HSD17B2
	CASP7	Gane name			GC10	TOP1
	SLC16A1	Gane name			GC10	PREP
	PGGT1B	Gane name			GC10	CD81
	CCKAR	Gane name			GC10	TOP2A
	C5AR1	Gane name			GC10	HMGCR
	CCNT1	Gane name			GC10	FAAH
	MAST3	Gane name			GC10	FABP4
	CTSB	Gane name			GC10	FABP3
	CDK8	Gane name			GC10	FABP5
	PRKCA	Gane name			GC10	PTGS1
	PRKD1	Gane name			GC10	TERT
	ITK	Gane name			GC10	PTGER2
	PLCG1	Gane name			GC10	GPBAR1
	MTNR1A	Gane name			GC10	SRD5A1
	MTNR1B	Gane name			GC10	SLC6A4
	SEM1	Gane name			GC10	ALOX5AP
	PIK3CB	Gane name			GC10	PTGDR2
	GCK	Gane name			GC10	PTGER1
	SCARB1	Gane name			GC10	EPHA2
	PSMD8	Gane name			GC10	PTGER4
	PSMD4	Gane name			GC10	AKR1C2
	PSMD13	Gane name			GC10	AKR1C1
	PSMD7	Gane name			GC10	IL6
	PSMD6	Gane name			GC10	GLUL
	PSMD11	Gane name			GC10	SAE1
	PSMD12	Gane name			GC10	LTB4R
	PSMD3	Gane name			GC10	HAO1
	PSMD2	Gane name			GC10	SLC10A2
	PSMC5	Gane name			GC10	MDM2
	PSMC3	Gane name			GC10	MMP3
	PSMC6	Gane name			GC10	MMP1
	PSMC4	Gane name			GC10	MMP2
	PSMC1	Gane name			GC10	FFAR1
	PSMC2	Gane name			GC10	PTGS2
	ADRM1	Gane name			GC10	FNTB
	PSMD14	Gane name			GC10	UBA2
	PSMD1	Gane name			GC11	NOS2
	PSMB7	Gane name			GC11	TNF
	PSMB4	Gane name			GC11	FNTA
	PSMB3	Gane name			GC11	PRKCH
	PSMB11	Gane name			GC11	HSD11B2
	PSMB10	Gane name			GC11	PTPN11
	PSMA8	Gane name			GC11	HSD11B1
	PSMA7	Gane name			GC11	AKR1B10
	PSMA6	Gane name			GC11	SRD5A2
	PSMA5	Gane name			GC11	ESR1
	PSMA4	Gane name			GC11	PTPN1
	PSMA3	Gane name			GC11	AR
	PSMA2	Gane name			GC11	ESR2
	PSMA1	Gane name			GC11	POLB
	PSMB6	Gane name			GC11	PTGES
	PSMB9	Gane name			GC11	CYP19A1
	PSMB8	Gane name			GC11	CDC25A
	PSMB5	Gane name			GC11	BACE1
	PSMB1	Gane name			GC11	PTPN2
	PSMB2	Gane name			GC11	BCHE
	ICAM1	Gane name			GC11	NR3C1
	ITGB2	Gane name			GC11	PGR
	FGFR1	Gane name			GC11	NPC1L1
	KIT	Gane name			GC11	SERPINA6
	PRKDC	Gane name			GC11	SIGMAR1
	HCK	Gane name			GC11	SHBG
	PI4KB	Gane name			GC11	CYP17A1
	PLAA	Gane name			GC11	CES2
	PRF1	Gane name			GC11	ALOX5
	PIM3	Gane name			GC11	IDO1
	PTK6	Gane name			GC11	RORA
	ADAMTS5	Gane name			GC11	MAPK3
	GSK3A	Gane name			GC11	PTGDR
	MARK1	Gane name			GC11	LTB4R
	CRHR1	Gane name			GC11	FDFT1
	HTR1A	Gane name			GC11	PTGER4
	DRD3	Gane name			GC11	PTGER2
	ELANE	Gane name			GC11	PTGFR
	SMARCA2	Gane name			GC11	SLC6A3
	HDAC8	Gane name			GC11	ADORA3
	MPEG1	Gane name			GC11	PTGER1
	TGFBR2	Gane name			GC11	PPARG
	ATR	Gane name			GC11	NR1H3
	PRKACA	Gane name			GC11	PPARA
	ENPP1	Gane name			GC11	PPARD
	GABRA1	Gane name			GC11	PTGDR2
	XIAP	Gane name			GC11	NR3C2
	NOX1	Gane name			GC11	GPBAR1
	EGLN1	Gane name			GC11	PTGER3
	CCR9	Gane name			GC11	TERT
	BMP1	Gane name			GC11	FABP1
	VCP	Gane name			GC11	PTPN6
	PPIA	Gane name			GC11	PTGIR
	PTPsigma	Gane name			GC11	MMP3
	FPR2	Gane name			GC11	MMP1
	GABRB2	Gane name			GC11	MMP2
	GABRG2	Gane name			GC11	ITGAV
	GRIA1	Gane name			GC11	SLC22A6
	LTA4H	Gane name			GC11	SLC10A2
	CCND3	Gane name			GC11	PDE2A
	RAC1	Gane name			GC11	NR1I2
	CDC25C	Gane name			GC11	HSD17B3
	ATM	Gane name			GC11	NR1I3
	MELK	Gane name			GC11	G6PD
	EP300	Gane name			GC11	CYP51A1
	RPS6KA3	Gane name			GC11	ITGAL
	CSNK1D	Gane name			GC11	GCGR
	IRAK4	Gane name			GC11	CCKBR
	S1PR3	Gane name			GC11	HMGCR
	S1PR1	Gane name			GC11	OAT
	PLK3	Gane name			GC11	EDNRA
	JAK2	Gane name			GC11	PDE5A
	SREBF2	Gane name			GC11	OPRM1
	MMP14	Gane name			GC11	OPRD1
	CTSG	Gane name			GC11	HDAC3
	CXCR2	Gane name			GC11	HDAC6
	PDE4A	Gane name			GC11	HDAC2
	PDE4B	Gane name			GC11	F11
	PDE4C	Gane name			GC11	HDAC1
	CCND2	Gane name			GC11	HDAC11
	IL2	Gane name			GC11	HDAC10
	BAD	Gane name			GC11	PLA2G1B
	FBP1	Gane name			GC11	CDC25B
	DUSP3	Gane name			GC11	S1PR2
	MPI	Gane name			GC11	TOP2A
	CNOT7	Gane name			GC11	TOP1
	GUSB	Gane name			GC11	ALOX5AP
	MMP7	Gane name			GC11	THRA
	PITRM1	Gane name			GC11	THRB
	PON1	Gane name			GC11	EPHA2
	IGFBP3	Gane name			GC11	ITGA2B
	PLAT	Gane name			GC11	TBXA2R
	CDC7	Gane name			GC11	F10
	IGFBP6	Gane name			GC11	CES1
	IGFBP4	Gane name			GC11	AGTR1
	IGFBP5	Gane name			GC11	TYMS
	IGFBP2	Gane name			GC11	ITGB1
	IGFBP1	Gane name			GC11	CTSA
	CXCR1	Gane name			GC11	CD81
	AXL	Gane name			GC11	CYSLTR1
	MPG	Gane name			GC11	FNTB
	SLC22A12	Gane name			GC11	ITGB3
	KDM5C	Gane name			GC11	ITGA4
	KDM4A	Gane name			GC12	PTPN1
	KDM4D	Gane name			GC12	AURKB
	KDM4C	Gane name			GC12	RPS6KB1
	DBF4	Gane name			GC12	AURKA
	PRKCQ	Gane name			GC12	TYR
	TGFBR1	Gane name			GC12	EPHB4
	LRRK2	Gane name			GC12	CYP19A1
	GRM1	Gane name			GC12	BRAF
	EPHX1	Gane name			GC12	DRD1
	SIRT2	Gane name			GC12	SIGMAR1
	PROKR1	Gane name			GC12	ESR1
	AGPAT2	Gane name			GC12	ESR2
	SHH	Gane name			GC12	HSD17B2
	CDK9	Gane name			GC12	AKR1B10
	DHFR	Gane name			GC12	RAF1
	NTRK1	Gane name			GC12	PTGS1
	TRPA1	Gane name			GC12	ABL1
	GRIN2A	Gane name			GC12	EPHA2
	GABRB3	Gane name			GC12	LCK
	GABRA2	Gane name			GC12	EPHB2
	GRIA2	Gane name			GC12	EPHA5
	KCNK3	Gane name			GC12	EPHA4
	KCNK9	Gane name			GC12	EPHA8
	DYRK1A	Gane name			GC12	EPHA7
	MAPK10	Gane name			GC12	EPHB3
	QPCT	Gane name			GC12	EPHA3
	TGFB1	Gane name			GC12	EPHB1
	FLT1	Gane name			GC12	EPHA1
	KAT2B	Gane name			GC12	PLK1
	PSEN2	Gane name			GC12	AR
	DHODH	Gane name			GC12	SGK1
	PGK1	Gane name			GC12	HSP90AA1
	GRIN1	Gane name			GC12	TRPM8
	GABRA3	Gane name			GC12	SLC29A1
	GABRA5	Gane name			GC12	PDPK1
	PSENEN	Gane name			GC12	CTSK
	NCSTN	Gane name			GC12	ADAM17
	APH1A	Gane name			GC12	CCNE1
	PSEN1	Gane name			GC12	CFD
	APH1B	Gane name			GC12	CAPN1
	SLC1A3	Gane name			GC12	TNF
	BCAT2	Gane name			GC12	SPHK2
	GRK3	Gane name			GC12	PIK3CA
	GRK5	Gane name			GC12	SPHK1
	PNMT	Gane name			GC12	CSF1R
	CHRNA5	Gane name			GC12	PIM1
	GSTP1	Gane name			GC12	CLK1
	GSTM2	Gane name			GC12	PIM2
	CPT1A	Gane name			GC12	P2RX7
	EZR	Gane name			GC12	DYRK1B
	PARP10	Gane name			GC12	MAPKAPK2
	SLC27A4	Gane name			GC12	CSNK1G1
	HPGD	Gane name			GC12	RPS6KA1
	RPS6KA2	Gane name			GC12	ROCK1
	SETD7	Gane name			GC12	MAPK1
	CHRM1	Gane name			GC12	STAT6
	CYP2D6	Gane name			GC12	CTSD
	BDKRB2	Gane name			GC12	MMP1
	MKNK1	Gane name			GC12	THRA
	CHRNB2	Gane name			GC12	THRB
	CHRNA4	Gane name			GC12	BACE1
	EIF2AK3	Gane name			GC12	IMPDH1
	HSD17B14	Gane name			GC12	IMPDH2
	BCL2L1	Gane name			GC12	AGTR1
	NQO2	Gane name			GC12	OPRK1
	YWHAG	Gane name			GC12	HTR7
	CALM1	Gane name			GC12	GCGR
	CYP2C9	Gane name			GC12	MAPK8
	CYP3A4	Gane name			GC12	HDAC5
	DRD5	Gane name			GC12	HDAC7
	HDAC9	Gane name			GC12	HDAC4
	CXCR4	Gane name			GC12	HSP90AB1
	HPGDS	Gane name			GC12	PDK1
	KIF11	Gane name			GC12	MMP3
	MAP4K4	Gane name			GC12	MMP8
	ADRA1B	Gane name			GC12	CHEK1
	ROCK2	Gane name			GC12	TKT
	MT-CO2	Gane name			GC12	WEE1
	ADAM10	Gane name			GC12	PIK3CD
	ADAM9	Gane name			GC12	MKNK2
	ADAMTS4	Gane name			GC12	P2RX3
	CREBBP	Gane name			GC12	KDM1A
	CYP11B1	Gane name			GC12	DNM1
	CYP11B2	Gane name			GC12	OPRL1
	DRD2	Gane name			GC12	TLR9
	LDHB	Gane name			GC12	CDK1
	LDLR	Gane name			GC12	CA14
	MARS	Gane name			GC12	GRK2
	TACR3	Gane name			GC12	MMP10
	NOS1	Gane name			GC12	TNNI3K
	NR4A1	Gane name			GC12	CDK2
	PCNA	Gane name			GC12	CDK3
	TSPO	Gane name			GC12	CCNB1
	CAPNS1	Gane name			GC13	AKT1
	STS	Gane name			GC13	CYP19A1
	ERCC5	Gane name			GC13	PPARG
	FEN1	Gane name			GC13	PDE5A
	CNR1	Gane name			GC13	XDH
	CYP2C19	Gane name			GC13	AKR1B1
	CALCA	Gane name			GC13	CDK5R1
	PRKCI	Gane name			GC13	CCNB3
	IKBKB	Gane name			GC13	ADORA1
	KISS1R	Gane name			GC13	GLO1
	CHEK2	Gane name			GC13	SYK
	PRKCE	Gane name			GC13	PARP1
	NFKB1	Gane name			GC13	TTR
	RARA	Gane name			GC13	MMP12
	PRKCB	Gane name			GC13	CD38
	LDHA	Gane name			GC13	CYP1B1
	MAP3K5	Gane name			GC13	AKR1B10
	FYN	Gane name			GC13	TNKS2
	YES1	Gane name			GC13	TNKS
	BLK	Gane name			GC13	TOP1
	CSK	Gane name			GC13	ARG1
	GSTA1	Gane name			GC13	CA2
	BMX	Gane name			GC13	CA4
	TXK	Gane name			GC13	ALOX15
	EPHA6	Gane name			GC13	NOX4
	BTK	Gane name			GC13	PLG
	TYRO3	Gane name			GC13	APP
	COQ8B	Gane name			GC13	GSK3B
	FAP	Gane name			GC13	CA12
	FADS1	Gane name			GC13	F2
	FTO	Gane name			GC13	ABCC1
	RARG	Gane name			GC13	PTPN1
	HTR1B	Gane name			GC13	ACHE
	MERTK	Gane name			GC13	CDK6
	BMP4	Gane name			GC13	ADORA2A
	TNNC1	Gane name			GC13	CSNK2A1
	COMT	Gane name			GC13	NAE1
	GRK6	Gane name			GC13	AMY1A
	PLEC	Gane name			GC13	ABCB1
	ACVR1	Gane name			GC13	MAPT
	STK17B	Gane name			GC13	KDM4E
	TNNT2	Gane name			GC13	GPR35
	TNNI3	Gane name			GC13	AVPR2
	GRIN2B	Gane name			GC13	TOP2A
	CASP6	Gane name			GC13	IGF1R
	STAT3	Gane name			GC13	INSR
	MME	Gane name			GC13	PIM1
	NCOR2	Gane name			GC13	AURKB
	LIPC	Gane name			GC13	DRD4
	LIPG	Gane name			GC13	MYLK
	TGM2	Gane name			GC13	MPO
	ANPEP	Gane name			GC13	PIK3R1
	MT-ND4	Gane name			GC13	DAPK1
	CPT2	Gane name			GC13	PYGL
	ME1	Gane name			GC13	PTK2
	ALOX15B	Gane name			GC13	KDR
	TUBB1	Gane name			GC13	MMP13
	BRD4	Gane name			GC13	MMP3
	HTR3A	Gane name			GC13	CA3
	PTAFR	Gane name			GC13	PLK1
	KDM4B	Gane name			GC13	PIK3CG
	KDM5B	Gane name			GC13	PKN1
	SF3B3	Gane name			GC13	MET
	NCOR1	Gane name			GC13	NEK2
	MCHR1	Gane name			GC13	CA13
	CSNK1A1	Gane name			GC13	CAMK2B
	ADRB2	Gane name			GC13	NEK6
	ADRB1	Gane name			GC13	PLA2G1B
	SLC9A1	Gane name			GC13	CA5A
	MMP25	Gane name			GC13	APEX1
	CHRM2	Gane name			GC13	NUAK1
	PAK4	Gane name			GC13	AKR1C2
	HTR2B	Gane name			GC13	AKR1C1
	ADRA1A	Gane name			GC13	AKR1C3
	DCTPP1	Gane name			GC13	AKR1C4
	CYP1A1	Gane name			GC13	AKR1A1
	QPCTL	Gane name			GC13	CA6
	SLC2A3	Gane name			GC13	BCHE
	SLC2A2	Gane name			GC13	CA7
	NOS3	Gane name			GC13	AR
	GPR55	Gane name			GC13	ST6GAL1
	TTK	Gane name			GC13	CBR1
	GPR119	Gane name			GC13	BACE1
	SLC8A1	Gane name			GC13	MMP9
	STK17A	Gane name			GC13	MMP2
	DDX3X	Gane name			GC13	PFKFB3
	FGFR2	Gane name			GC13	ALOX12
	ABAT	Gane name			GC13	MAOA
	FKBP1A	Gane name			GC13	PLA2G2A
	CDC42BPA	Gane name			GC13	TYR
	WDR5	Gane name			GC13	AHR
	WNT3A	Gane name			GC13	ESRRA
	SLC28A3	Gane name			GC13	CFTR
	HTT	Gane name			GC13	CA1
	TUBB3	Gane name			GC13	CA9
	MBD2	Gane name			GC13	FLT3
	DGAT1	Gane name			GC13	ALOX5
	CLK3	Gane name			GC13	PTPRS
	DYRK2	Gane name			GC13	ABCG2
	GRK7	Gane name			GC13	ALK
	HIPK4	Gane name			GC13	CDK5
	TAOK2	Gane name			GC13	CDK1
	PIK3C2G	Gane name			GC13	CCNB1
	PIP4K2C	Gane name			GC13	CCNB2
	CASK	Gane name			GC14	PTPN1
	PIP5K1C	Gane name			GC15	PTPN1
	DSTYK	Gane name			GC15	ACHE
	MAP2K3	Gane name			GC15	PDE4D
	PHKG2	Gane name			GC15	CCR4
	DAPK3	Gane name			GC15	PDK1
	CSNK1G2	Gane name			GC15	HSP90B1
	FGFR3	Gane name			GC15	HSP90AA1
	MAP3K9	Gane name			GC15	XPO1
	PRKG2	Gane name			GC15	PLAU
	MAP2K4	Gane name			GC15	GSK3B
	MAP2K2	Gane name			GC15	HSP90AB1
	CDK7	Gane name			GC15	ALDH2
	DAPK2	Gane name			GC15	CYP19A1
	RPS6KA4	Gane name			GC15	NOS2
	IRAK1	Gane name			GC15	PLG
	TYK2	Gane name			GC15	F2
	AAK1	Gane name			GC15	PRSS1
	MARK2	Gane name			GC15	F10
	MAP3K20	Gane name			GC15	SRD5A1
	STK16	Gane name			GC15	ERBB2
	MAP3K1	Gane name			GC15	TLR9
	FGFR4	Gane name			GC15	CCND1
	STK10	Gane name			GC15	CDK4
	GABRA6	Gane name			GC16	PTPN1
	AURKC	Gane name			GC16	AKT1
	RPS6KB2	Gane name			GC16	PDE5A
	HRH4	Gane name			GC16	ESR2
	SCN4A	Gane name			GC16	MIF
	PRKCG	Gane name			GC16	TYR
	GLI2	Gane name			GC16	ESR1
	GLI1	Gane name			GC16	NOX4
	ADCY5	Gane name			GC16	BCL2
	PPP5C	Gane name			GC16	ALOX12
	TMPRSS11D	Gane name			GC16	HSP90B1
	RASGRP3	Gane name			GC16	ALOX15
	PRSS3	Gane name			GC16	XDH
	F9	Gane name			GC16	TBXAS1
	ADCY1	Gane name			GC16	MGAM
	UGCG	Gane name			GC16	HTR2A
	GBA2	Gane name			GC16	HTR2C
	KDM5A	Gane name			GC16	ESRRA
	BCL2A1	Gane name			GC16	ESRRB
	HTR6	Gane name			GC16	BACE1
	MAP3K12	Gane name			GC16	SIRT1
	CACNA1C	Gane name			GC16	HSP90AB1
	BDKRB1	Gane name			GC16	CCR4
	DUT	Gane name			GC16	ABCB1
	TNK2	Gane name			GC16	HSP90AA1
	EDNRB	Gane name			GC16	F10
	FCER2	Gane name			GC16	CA4
	POLA1	Gane name			GC16	ALDH2
	CYP24A1	Gane name			GC16	NOS2
	NLRP3	Gane name			GC16	HSD17B1
	F2R	Gane name			GC16	GCGR
	GAA	Gane name			GC16	MCL1
	METAP1	Gane name			GC16	ACHE
	MGLL	Gane name			GC16	RELA
	DPP7	Gane name			GC16	CYP19A1
	UQCRB	Gane name			GC16	PFKFB3
	IL1B	Gane name			GC16	PDE10A
	F2RL1	Gane name			GC16	FASN
	PCSK7	Gane name			GC17	ACHE
	GSTM1	Gane name			GC17	TNF
	IARS	Gane name			GC17	GSK3B
	ATP12A	Gane name			GC17	NR3C2
	INCENP	Gane name			GC17	HSD11B1
	PPP2CA	Gane name			GC17	PGR
	PDCD4	Gane name			GC17	F2
	LIMK1	Gane name			GC17	PTGS2
	ATP2A1	Gane name			GC17	EPAS1
	CALCRL	Gane name			GC17	CTRC
	SLC10A1	Gane name			GC17	AR
	HRH3	Gane name			GC17	CYP19A1
	CHRNE	Gane name			GC17	PLA2G2A
	HNMT	Gane name			GC17	CES2
	CACNA2D1	Gane name			GC17	NR3C1
	NTRK2	Gane name			GC17	HSD17B2
	CNR2	Gane name			GC17	HSD11B2
	JUN	Gane name			GC17	PTPN1
	DHCR7	Gane name			GC17	AVPR2
	GLRA1	Gane name			GC17	AVPR1A
	GAK	Gane name			GC17	FNTA
	KLKB1	Gane name			GC17	CYP17A1
	CTNNB1	Gane name			GC17	HSP90AA1
	DMPK	Gane name			GC17	P2RX3
	ROS1	Gane name			GC17	POLB
	EIF4H	Gane name			GC17	APP
	PABPC1	Gane name			GC17	CCKBR
	S1PR5	Gane name			GC17	CTSK
	MAPK9	Gane name			GC17	CTSS
	BAX	Gane name			GC17	CTSL
	NPY1R	Gane name			GC17	EPHX2
	GZMB	Gane name			GC17	PDE10A
	CCR3	Gane name			GC17	MAPK14
	CHUK	Gane name			GC17	DNTT
	CTSV	Gane name			GC17	KCNA5
	SCN2A	Gane name			GC17	CAPN2
	TLR7	Gane name			GC17	PRCP
	SCN5A	Gane name			GC17	ITGAL
	PTPRC	Gane name			GC17	EZH2
	LRP6	Gane name			GC17	IDH1
	ASAH1	Gane name			GC17	CAPN1
	PTK2B	Gane name			GC17	HCRTR2
	ACE	Gane name			GC17	MDM2
	PLA2G4A	Gane name			GC17	HCRTR1
	AMPD2	Gane name			GC17	CXCR3
	VDR	Gane name			GC17	IGF1R
	UBLCP1	Gane name			GC17	REN
	ITGA5	Gane name			GC17	NR1H4
	GC	Gane name			GC17	NPY5R
	CPA1	Gane name			GC17	ABCB1
	CPA3	Gane name			GC17	PDE2A
	TH	Gane name			GC17	CASR
	KDM3A	Gane name			GC17	ACACB
	KDM6B	Gane name			GC17	PDPK1
	PTPRA	Gane name			GC17	CCR1
	GABBR1	Gane name			GC17	P2RY1
	FUT7	Gane name			GC17	MAPK8
	TPMT	Gane name			GC17	MTOR
	LGALS3	Gane name			GC17	PIK3CA
	LGALS9	Gane name			GC17	MAPK1
	SELP	Gane name			GC17	PRSS1
	PPM1A	Gane name			GC17	SLC6A2
	LGALS7	Gane name			GC17	TACR2
	HSPA8	Gane name			GC17	SLC6A3
	HRAS	Gane name			GC17	AGTR1
	FGF1	Gane name			GC17	CASP3
	FGF2	Gane name			GC17	TACR1
	NRAS	Gane name			GC17	CASP7
	HK2	Gane name			GC17	SLC16A1
	HK1	Gane name			GC17	PGGT1B
	OGA	Gane name			GC17	CCKAR
	VARS	Gane name			GC17	CDK4
	LARS	Gane name			GC17	C5AR1
	METAP2	Gane name			GC17	MAP2K1
	FUCA1	Gane name			GC17	SHBG
	ECE1	Gane name			GC17	AKR1C2
	SSTR2	Gane name			GC17	AKR1C1
	SSTR4	Gane name			GC17	CCNT1
	SSTR1	Gane name			GC17	MAST3
	SSTR3	Gane name			GC17	CTSB
	AMD1	Gane name			GC17	CDK8
	GAPDH	Gane name			GC17	PRKCA
	P2RY12	Gane name			GC17	MDM4
	DNMT1	Gane name			GC17	TERT
	UPP1	Gane name			GC17	PRKD1
	TK2	Gane name			GC17	ITK
	CASP8	Gane name			GC17	PLCG1
	CASP1	Gane name			GC17	SERPINA6
	UGT2B7	Gane name			GC17	MTNR1A
	FABP2	Gane name			GC17	MTNR1B
	TDP1	Gane name			GC17	SEM1
	SSTR5	Gane name			GC17	F10
	HPSE	Gane name			GC17	AURKA
	PNP	Gane name			GC17	PIK3CB
	MB	Gane name			GC17	GCK
	NAT1	Gane name			GC17	EPHB4
	PTPN22	Gane name			GC17	CSF1R
	NR1H2	Gane name			GC17	SCARB1
	CASP2	Gane name			GC17	NOS2
	CHRNA3	Gane name			GC17	HMGCR
	CHRNB4	Gane name			GC17	PSMD8
	PPM1B	Gane name			GC17	PSMD4
	PPP1CC	Gane name			GC17	PSMD13
	AMPD3	Gane name			GC17	PSMD7
	ACLY	Gane name			GC17	PSMD6
	SLC13A5	Gane name			GC17	PSMD11
	GRM7	Gane name			GC17	PSMD12
	GRIA4	Gane name			GC17	PSMD3
	GRIK5	Gane name			GC17	PSMD2
	GRM3	Gane name			GC17	PSMC5
	GRM6	Gane name			GC17	PSMC3
	GRM8	Gane name			GC17	PSMC6
	GRIK1	Gane name			GC17	PSMC4
	GRIK2	Gane name			GC17	PSMC1
	GPR139	Gane name			GC17	PSMC2
	CTSH	Gane name			GC17	ADRM1
	SLC6A9	Gane name			GC17	PSMD14
	SLC6A5	Gane name			GC17	PSMD1
	CETP	Gane name			GC17	PSMB7
	NAMPT	Gane name			GC17	PSMB4
	CACNA1H	Gane name			GC17	PSMB3
	PRLHR	Gane name			GC17	PSMB11
	ALDH1A1	Gane name			GC17	PSMB10
	SCN3A	Gane name			GC17	PSMA8
	SCN8A	Gane name			GC17	PSMA7
	ELOVL6	Gane name			GC17	PSMA6
	TGM1	Gane name			GC17	PSMA5
	SCN10A	Gane name			GC17	PSMA4
	POLR1A	Gane name			GC17	PSMA3
	OXTR	Gane name			GC17	PSMA2
	HRH1	Gane name			GC17	PSMA1
	TRPC6	Gane name			GC17	PSMB6
	TRPC3	Gane name			GC17	PSMB9
	PANK3	Gane name			GC17	PSMB8
	RHOA	Gane name			GC17	PSMB5
	MGAT3	Gane name			GC17	PSMB1
	SMO	Gane name			GC17	PSMB2
	CACNA1B	Gane name			GC17	ICAM1
	PDE3A	Gane name			GC17	ITGB2
	CDA	Gane name			GC17	FNTB
	TK1	Gane name			GC18	PTPN1
	MANBA	Gane name			GC18	KDR
	ADA	Gane name			GC18	SRC
	AHCY	Gane name			GC18	FGFR1
	GRK1	Gane name			GC18	KIT
	PIN1	Gane name			GC18	ODC1
	TMIGD3	Gane name			GC18	MET
	NCEH1	Gane name			GC18	RAF1
	KDM2A	Gane name			GC18	BRAF
	PHF8	Gane name			GC18	CDK2
	SLC1A1	Gane name			GC18	CDK4
	DCK	Gane name			GC18	RET
	NFE2L2	Gane name			GC18	GRM4
	CLK4	Gane name			GC18	PLK1
	CLK2	Gane name			GC18	ADORA1
	RBP4	Gane name			GC18	PDK1
	HLCS	Gane name			GC18	ABL1
	GLRA2	Gane name			GC18	PIM1
	LIMK2	Gane name			GC18	MTOR
	MAPK11	Gane name			GC18	PIK3CD
	SLC18A3	Gane name			GC18	PRKDC
	IKBKE	Gane name			GC18	PIK3CB
	TBK1	Gane name			GC18	HCK
	SORD	Gane name			GC18	PIK3CG
	BRD2	Gane name			GC18	PI4KB
	BRD3	Gane name			GC18	PIM2
	CHRM3	Gane name			GC18	CHEK1
	CX3CR1	Gane name			GC18	EPHB4
	ERBB4	Gane name			GC18	CCNB3
	PDE9A	Gane name			GC18	LCK
	MAP2K5	Gane name			GC18	ALPG
	AGL	Gane name			GC18	PLAA
	MTAP	Gane name			GC18	ADORA2A
	SI	Gane name			GC18	ADORA2B
	MAN2A1	Gane name			GC18	PRF1
	EBP	Gane name			GC18	WEE1
	PDE6A	Gane name			GC18	TRPM8
	TRPV4	Gane name			GC18	ESR1
	PDE11A	Gane name			GC18	ESR2
	STK38	Gane name			GC18	ERN1
	OXSR1	Gane name			GC18	PIM3
	STK39	Gane name			GC18	KDM1A
	MAP3K13	Gane name			GC18	PTK6
	ICK	Gane name			GC18	ALPL
	MAP3K15	Gane name			GC18	ADAMTS5
	MAST1	Gane name			GC18	FLT3
	SBK1	Gane name			GC18	MYLK
	HUNK	Gane name			GC18	ADORA3
	PRPF4B	Gane name			GC18	GSK3A
	SNRK	Gane name			GC18	MARK1
	PRKAA2	Gane name			GC18	CRHR1
	MAP2K6	Gane name			GC18	DRD1
	CAMK1	Gane name			GC18	HTR1A
	CAMK4	Gane name			GC18	DRD3
	PRKD3	Gane name			GC18	ELANE
	MAP3K11	Gane name			GC18	CDK1
	MYLK2	Gane name			GC18	HSD17B2
	CAMK2D	Gane name			GC18	HSD17B1
	PAK3	Gane name			GC18	HDAC1
	PKN2	Gane name			GC18	SMARCA2
	PARP3	Gane name			GC18	TERT
	VCAM1	Gane name			GC18	GCGR
	SELE	Gane name			GC18	PIK3R1
	SMYD2	Gane name			GC18	EPHB2
	MAK	Gane name			GC18	MAOB
	CDKL5	Gane name			GC18	RORC
	CDKL3	Gane name			GC18	HDAC6
	PRPF4	Gane name			GC18	HDAC8
	MAP3K6	Gane name			GC18	PARP1
	CTSE	Gane name			GC18	MPEG1
	LIPE	Gane name			GC18	HSD17B3
	GPR88	Gane name			GC18	TBXA2R
	NPY2R	Gane name			GC18	AURKB
	CHRM4	Gane name			GC18	PTK2
	CHRM5	Gane name			GC18	TGFBR2
	GALR2	Gane name			GC18	ATR
	GALR1	Gane name			GC18	NEK1
	IL6ST	Gane name			GC18	ROCK1
	ABCC9	Gane name			GC18	PRKACA
	KLK5	Gane name			GC18	DNM1
	PER2	Gane name			GC18	ENPP1
	CCNH	Gane name			GC18	THRA
	VAV1	Gane name			GC18	GABRA1
	AVPR1B	Gane name			GC18	PDE5A
	BRPF1	Gane name			GC18	XIAP
	TYMP	Gane name			GC18	HSD11B1
	AKT3	Gane name			GC18	NOX4
	MAPK13	Gane name			GC18	NOX1
	PYGM	Gane name			GC18	EGLN1
	MAP2K7	Gane name			GC18	CCR9
	MAPK12	Gane name			GC18	HTR2C
	VHL	Gane name			GC18	CDC25A
	PAK1	Gane name			GC18	BMP1
	CCNC	Gane name			GC18	CDC25B
	NMT1	Gane name			GC18	TRPV1
	CSNK2A2	Gane name			GC18	VCP
	CYP27B1	Gane name			GC18	PPIA
	GPR18	Gane name			GC18	PTPsigma
	PPOX	Gane name			GC18	FPR2
	KCNE1	Gane name			GC18	GABRB2
	QRFPR	Gane name			GC18	CCNB1
	KCNQ1	Gane name			GC18	CCNB2
	BRS3	Gane name			GC18	GABRG2
	OGT	Gane name			GC19	PTPN1
	LSS	Gane name			GC19	KDR
	PGC	Gane name			GC19	MET
	PGA5	Gane name			GC19	SRC
	NQO1	Gane name			GC19	FGFR1
	ICMT	Gane name			GC19	KIT
	HTR1D	Gane name			GC19	ODC1
	PPP1CA	Gane name			GC19	PIM1
	GYS1	Gane name			GC19	PIM2
	TTL	Gane name			GC19	CDK2
	LYPLA2	Gane name			GC19	CDK4
	MOGAT2	Gane name			GC19	PIM3
	PDE1B	Gane name			GC19	PLK1
	AKT2	Gane name			GC19	LCK
	ACVRL1	Gane name			GC19	RAF1
	PDE3B	Gane name			GC19	CCNB3
	NUDT1	Gane name			GC19	BRAF
	F7	Gane name			GC19	RET
	KLK3	Gane name			GC19	PIK3R1
	MAP2	Gane name			GC19	EPHB2
	GRB2	Gane name			GC19	CHEK1
	FER	Gane name			GC19	WEE1
	FES	Gane name			GC19	AURKB
	MAP3K14	Gane name			GC19	PTK2
	PAK2	Gane name			GC19	HSD17B2
	PIK3C2A	Gane name			GC19	HSD17B1
	HIPK2	Gane name			GC19	VCP
	HIPK3	Gane name			GC19	GRIA1
	HCAR2	Gane name			GC19	MTOR
	IDE	Gane name			GC19	ROCK1
	DUSP1	Gane name			GC19	HSD17B3
	LGALS4	Gane name			GC19	ABL1
	LGALS8	Gane name			GC19	ADORA1
	ADRA1D	Gane name			GC19	ADORA2B
	FOLH1	Gane name			GC19	PRKCA
	TAAR1	Gane name			GC19	CDK1
	INMT	Gane name			GC19	LTA4H
	TLR4	Gane name			GC19	CCND3
	PGD	Gane name			GC19	ESR1
	ST3GAL3	Gane name			GC19	ESR2
	FUT4	Gane name			GC19	TRPM8
	STAT1	Gane name			GC19	PIK3CG
	PRMT1	Gane name			GC19	RAC1
	ILK	Gane name			GC19	PDE5A
	CHRND	Gane name			GC19	PTK6
	MLNR	Gane name			GC19	HDAC8
	PDYN	Gane name			GC19	HDAC1
	YARS	Gane name			GC19	ADORA3
	MC3R	Gane name			GC19	DNM1
	MC1R	Gane name			GC19	CDC25C
	CBX7	Gane name			GC19	CDC25A
	NTSR2	Gane name			GC19	PRKACA
	NTSR1	Gane name			GC19	CDC25B
	BIRC3	Gane name			GC19	PRKDC
	NPY4R	Gane name			GC19	ATM
	ACKR3	Gane name			GC19	ATR
	HLA-A	Gane name			GC19	ADORA2A
	TRHR	Gane name			GC19	ENPP1
	MC4R	Gane name			GC19	ERN1
	FURIN	Gane name			GC19	TRPV1
	HLA-DRB1	Gane name			GC19	NOX4
	CBX4	Gane name			GC19	NOX1
	PDF	Gane name			GC19	CCND1
	SLC15A1	Gane name			GC19	FLT3
	CCR5	Gane name			GC19	TBXA2R
	NMUR2	Gane name			GC19	CCNE2
	HPRT1	Gane name			GC19	PTPsigma
	EIF4E	Gane name			GC19	GCK
	HEXA	Gane name			GC19	MELK
	HEXB	Gane name			GC19	ALPL
	EHMT1	Gane name			GC19	EP300
	EHMT2	Gane name			GC19	CDK5R1
	CDC42	Gane name			GC19	RPS6KA3
	RNASE2	Gane name			GC19	GRM4
	RNASE1	Gane name			GC19	CSNK1D
	ADRB3	Gane name			GC19	PIK3CD
	XBP1	Gane name			GC19	IRAK4
	RBBP9	Gane name			GC19	S1PR3
	KCNN1	Gane name			GC19	S1PR1
	KCNN3	Gane name			GC19	PLK3
	KCNN2	Gane name			GC19	PDPK1
	SLC18A2	Gane name			GC19	JAK2
	PARP2	Gane name			GC19	SREBF2
	TDP2	Gane name			GC19	MMP14
	CHRNA2	Gane name			GC19	RORC
	AOC3	Gane name			GC19	AR
	PAM	Gane name			GC19	LNPEP
	PTPN13	Gane name			GC19	SHBG
	GABBR2	Gane name			GC19	MPEG1
	SLC6A1	Gane name			GC19	XIAP
	GABRR1	Gane name			GC19	PDK1
	SLC6A11	Gane name			GC19	ALPG
	SLC6A13	Gane name			GC19	CMA1
	PAOX	Gane name			GC19	CTSG
	NISCH	Gane name			GC19	PDE10A
	TLR8	Gane name			GC19	PLAA
	PBK	Gane name			GC19	CXCR2
	TPSAB1	Gane name			GC19	PDE4A
	MC5R	Gane name			GC19	PDE4B
	SLC22A2	Gane name			GC19	PDE4C
	SLC47A1	Gane name			GC19	CDK5
	SLC27A1	Gane name			GC19	CCNE1
	NPEPPS	Gane name			GC19	CCNB1
	FPR1	Gane name			GC19	CCNB2
	MLX	Gane name			GC19	CCND2
	CYP26A1	Gane name			GC20	PTPN1
	GHSR	Gane name			GC20	ACHE
	GC1	Ingretion			GC20	HSD17B2
	GC2	Ingretion			GC20	CYP19A1
	GC3	Ingretion			GC20	ABCB1
	GC4	Ingretion			GC20	PDE5A
	GC5	Ingretion			GC20	RELA
	GC6	Ingretion			GC20	IL2
	GC7	Ingretion			GC20	HSP90AB1
	GC8	Ingretion			GC20	NOS2
	GC9	Ingretion			GC20	HSD17B1
	GC10	Ingretion			GC20	ABCG2
	GC11	Ingretion			GC20	ALDH2
	GC12	Ingretion			GC20	HSP90B1
	GC13	Ingretion			GC20	HSP90AA1
	GC14	Ingretion			GC20	PDK1
	GC15	Ingretion			GC20	CA12
	GC16	Ingretion			GC20	CDK2
	GC17	Ingretion			GC20	CDK1
	GC18	Ingretion			GC20	PTGS1
	GC19	Ingretion			GC20	CA4
	GC20	Ingretion			GC20	CA7
	GC21	Ingretion			GC20	MGAM
	GC22	Ingretion			GC20	HTR2A
	GC23	Ingretion			GC20	HTR2C
	GC24	Ingretion			GC20	ESRRA
	GC25	Ingretion			GC20	ESRRB
	GC26	Ingretion			GC20	ADORA1
	GC27	Ingretion			GC20	MCL1
	GC28	Ingretion			GC20	BCL2
	GC29	Ingretion			GC20	MELK
	GC30	Ingretion			GC20	ESR2
	GC31	Ingretion			GC20	FASN
	GC32	Ingretion			GC20	BAD
	GC33	Ingretion			GC20	SLC6A2
	GC34	Ingretion			GC20	EGFR
	GC35	Ingretion			GC20	FBP1
	GC36	Ingretion			GC20	ALOX15
	GC37	Ingretion			GC20	DUSP3
	GC38	Ingretion			GC20	AGTR1
	GC39	Ingretion			GC20	EP300
	GC40	Ingretion			GC20	PDE4D
	GC41	Ingretion			GC20	CBR1
	GC42	Ingretion			GC20	MPI
	GC43	Ingretion			GC20	CCND1
	GC44	Ingretion			GC20	ESR1
	GC45	Ingretion			GC20	CNOT7
	GC46	Ingretion			GC20	GCGR
	GC47	Ingretion			GC20	CDK4
	GC48	Ingretion			GC21	ABCG2
	GC49	Ingretion			GC21	ESR2
	GC50	Ingretion			GC21	ESR1
	GC51	Ingretion			GC21	CYP19A1
	GC52	Ingretion			GC21	PPARG
	GC53	Ingretion			GC21	ACHE
	GC54	Ingretion			GC21	PLA2G1B
	GC55	Ingretion			GC21	MMP13
	GC56	Ingretion			GC21	CA7
	GC57	Ingretion			GC21	CA12
	GC58	Ingretion			GC21	MAOB
	GC59	Ingretion			GC21	CES1
	C1	Ingretion			GC21	HSD17B1
	GC60	Ingretion			GC21	BCHE
	GC61	Ingretion			GC21	CA4
	D	Ingretion			GC21	CYP1B1
	GC62	Ingretion			GC21	CES2
	GC63	Ingretion			GC21	MMP12
	GC64	Ingretion			GC21	BACE1
	GC65	Ingretion			GC21	SHBG
	GC66	Ingretion			GC21	PTPN1
	GC67	Ingretion			GC21	ADORA1
	GC68	Ingretion			GC21	TAS2R31
	GC69	Ingretion			GC21	ADORA3
	GC70	Ingretion			GC21	PTGS1
	GC71	Ingretion			GC21	ABCC1
	GC72	Ingretion			GC21	CTSL
	GC73	Ingretion			GC21	SLC5A2
	GC74	Ingretion			GC21	KLK1
	E1	Ingretion			GC21	KLK2
	GC75	Ingretion			GC21	MYLK
	C2	Ingretion			GC21	GSK3B
	GC76	Ingretion			GC21	GSK3A
	GC77	Ingretion			GC21	CDK2
	GC78	Ingretion			GC21	PIM2
	C3	Ingretion			GC21	MARK1
	GC79	Ingretion			GC21	RXRA
	GC80	Ingretion			GC21	KDM1A
	GC81	Ingretion			GC21	MMP1
	GC82	Ingretion			GC21	ADAM17
	E2	Ingretion			GC21	MTOR
	GC83	Ingretion			GC21	PIK3CG
	GC84	Ingretion			GC21	PIK3CA
	GC85	Ingretion			GC21	GUSB
	GC86	Ingretion			GC21	CA2
	GC87	Ingretion			GC21	CA6
	GC88	Ingretion			GC21	CA13
	GC89	Ingretion			GC21	CA5B
	GC90	Ingretion			GC21	CA5A
	GC91	Ingretion			GC21	CA3
	GC92	Ingretion			GC21	MET
	GC93	Ingretion			GC21	HSD11B1
	GC94	Ingretion			GC21	ODC1
	GC95	Ingretion			GC21	CA1
	GC96	Ingretion			GC21	POLB
	GC97	Ingretion			GC21	CBR1
	GC98	Ingretion			GC21	MMP9
	GC99	Ingretion			GC21	CHRNA7
	GC100	Ingretion			GC21	PLA2G5
	GC101	Ingretion			GC21	HSD17B2
	GC102	Ingretion			GC21	MMP2
	GC103	Ingretion			GC21	PIM1
	GC104	Ingretion			GC21	TERT
	GC105	Ingretion			GC21	ALDH2
	GC106	Ingretion			GC21	ABCB1
	GC107	Ingretion			GC21	MMP3
	GC108	Ingretion			GC21	MMP7
	GC109	Ingretion			GC21	SPHK2
	GC110	Ingretion			GC21	SPHK1
	GC111	Ingretion			GC21	BRAF
	GC112	Ingretion			GC21	ALPL
	GC113	Ingretion			GC21	CSNK1G1
	GC114	Ingretion			GC21	RPS6KA1
	GC115	Ingretion			GC21	ROCK1
	GC116	Ingretion			GC21	MAPK1
	GC117	Ingretion			GC21	ALPG
	GC118	Ingretion			GC21	TNF
	GC119	Ingretion			GC21	RAF1
	GC120	Ingretion			GC21	CCNB3
	GC121	Ingretion			GC21	HSP90AA1
	GC122	Ingretion			GC21	BMP1
	GC123	Ingretion			GC21	CDK4
	GC124	Ingretion			GC21	RET
	GC125	Ingretion			GC21	GCGR
	GC126	Ingretion			GC21	HSD17B3
	GC127	Ingretion			GC21	FGFR1
	GC128	Ingretion			GC21	CHEK1
	GC129	Ingretion			GC21	WEE1
	GC130	Ingretion			GC21	MMP8
	GC131	Ingretion			GC21	IMPDH2
	GC132	Ingretion			GC21	CLK1
	GC133	Ingretion			GC21	DYRK1B
	GC134	Ingretion			GC21	MAPK14
	GC135	Ingretion			GC21	KDR
	BS1	Ingretion			GC21	PITRM1
	BS2	Ingretion			GC21	FASN
	BS3	Ingretion			GC21	PTK6
	BS4	Ingretion			GC21	CA9
	BS5	Ingretion			GC21	HSP90AB1
	B	Ingretion			GC21	DNM1
	BS6	Ingretion			GC21	CDK1
	BS7	Ingretion			GC21	CCNB1
	BS8	Ingretion			GC21	CCNB2
	BS9	Ingretion			GC22	CA7
	BS10	Ingretion			GC22	CA12
	BS11	Ingretion			GC22	CA4
	BS12	Ingretion			GC22	HSD17B2
	BS13	Ingretion			GC22	MAOB
	BS14	Ingretion			GC22	MIF
	BS15	Ingretion			GC22	CA2
	BS16	Ingretion			GC22	CYP19A1
	BS17	Ingretion			GC22	CBR1
	BS18	Ingretion			GC22	ALDH2
	BS19	Ingretion			GC22	IL2
	BS20	Ingretion			GC22	EGFR
	BS21	Ingretion			GC22	ABCB1
	BS22	Ingretion			GC22	TLR9
	BS23	Ingretion			GC22	XDH
	BS24	Ingretion			GC22	ACHE
	BS25	Ingretion			GC22	CA1
	BS26	Ingretion			GC22	HSD17B1
	BS27	Ingretion			GC22	ESRRA
	BS28	Ingretion			GC22	ABCG2
	BS29	Ingretion			GC22	ESR1
	BS30	Ingretion			GC22	ESR2
	BS31	Ingretion			GC22	TBXAS1
	BS32	Ingretion			GC22	MAOA
	BS33	Ingretion			GC22	MGAM
	BS34	Ingretion			GC22	HTR2A
	BS35	Ingretion			GC22	HTR2C
	BS36	Ingretion			GC22	ADORA1
	BS37	Ingretion			GC22	ADORA2A
	BS38	Ingretion			GC22	ESRRB
	BS39	Ingretion			GC22	PON1
	BS40	Ingretion			GC22	ALOX12
	BS41	Ingretion			GC22	PTGS1
	BS42	Ingretion			GC22	SLC6A2
	BS43	Ingretion			GC22	BACE1
	BS44	Ingretion			GC22	TYR
	BS45	Ingretion			GC22	IGF1R
	BS46	Ingretion			GC22	IGFBP3
	BX1	Ingretion			GC22	PLAT
	BX2	Ingretion			GC22	F2
	BX3	Ingretion			GC22	F10
	A	Ingretion			GC22	PLAU
	BX4	Ingretion			GC22	SNCA
	BX5	Ingretion			GC22	CDC7
	BX6	Ingretion			GC22	PTPRS
	BX7	Ingretion			GC22	CDK2
	BX8	Ingretion			GC22	ARG1
	BX9	Ingretion			GC22	NOX4
	BX10	Ingretion			GC22	MCL1
	BX11	Ingretion			GC22	ALOX15
	BX12	Ingretion			GC22	PFKFB3
	BX13	Ingretion			GC22	IGFBP6
	BX14	Ingretion			GC22	IGFBP4
	BX15	Ingretion			GC22	IGFBP5
	BX16	Ingretion			GC22	IGFBP2
	BX17	Ingretion			GC22	PARP1
	BX18	Ingretion			GC22	IGFBP1
	BX19	Ingretion			GC22	CHEK1
	BX20	Ingretion			GC22	WEE1
	BX21	Ingretion			GC22	GLO1
	GS1	Ingretion			GC22	MMP9
	GS2	Ingretion			GC22	MMP2
	GS3	Ingretion			GC22	MMP12
	GS4	Ingretion			GC22	CD38
	GS8	Ingretion			GC22	TOP1
	GS9	Ingretion			GC22	AVPR2
	GS11	Ingretion			GC22	MPO
	GS12	Ingretion			GC22	PIK3R1
	GS13	Ingretion			GC22	DAPK1
	GS14	Ingretion			GC22	PYGL
	GS15	Ingretion			GC22	SRC
	GS16	Ingretion			GC22	PTK2
	GS17	Ingretion			GC22	KDR
	GS18	Ingretion			GC22	MMP13
	GS19	Ingretion			GC22	MMP3
	GS20	Ingretion			GC22	PLK1
	GS21	Ingretion			GC22	CDK1
	GS22	Ingretion			GC22	PKN1
	GS25	Ingretion			GC22	MET
	GS26	Ingretion			GC22	NEK2
	GS28	Ingretion			GC22	CXCR1
	GS30	Ingretion			GC22	CAMK2B
	GS31	Ingretion			GC22	ALK
	GS32	Ingretion			GC22	AKT1
	GS33	Ingretion			GC22	NEK6
	GS34	Ingretion			GC22	PLA2G1B
	GS35	Ingretion			GC22	AXL
	GS37	Ingretion			GC22	NUAK1
	GS38	Ingretion			GC22	AKR1C2
	GS39	Ingretion			GC22	AKR1C4
	GS40	Ingretion			GC22	AKR1A1
	FM1	Ingretion			GC22	MPG
	FM2	Ingretion			GC22	SLC22A12
	FM3	Ingretion			GC22	HSP90AB1
	FM4	Ingretion			GC22	ALOX5
	FM5	Ingretion			GC23	PTGS1
	FM6	Ingretion			GC23	ALDH2
	FM7	Ingretion			GC23	SLC6A2
	FM8	Ingretion			GC23	IL2
	FM9	Ingretion			GC23	CA12
	FM10	Ingretion			GC23	CYP19A1
	FM11	Ingretion			GC23	CA7
	FM12	Ingretion			GC23	ADORA1
	FM13	Ingretion			GC23	ADORA2A
	FM14	Ingretion			GC23	HTR2A
	FM15	Ingretion			GC23	HTR2C
	FM16	Ingretion			GC23	CA4
	FM17	Ingretion			GC23	MAOB
	FM18	Ingretion			GC23	MAOA
	FM19	Ingretion			GC23	ESR2
	FM20	Ingretion			GC23	CBR1
	FM21	Ingretion			GC23	TBXAS1
	FM22	Ingretion			GC23	EGFR
	FM23	Ingretion			GC23	ABCG2
	FM24	Ingretion			GC23	CA2
	FM25	Ingretion			GC23	CA1
	FM26	Ingretion			GC23	HSD17B2
	FM27	Ingretion			GC23	PDE10A
	BX	Herb			GC23	PFKFB3
	BS	Herb			GC23	KDM5C
	GC	Herb			GC23	KDM4A
	GS	Herb			GC23	KDM4D
	FM	Herb			GC23	KDM4C
	GBD	Drug			GC23	DBF4
					GC23	IRAK4
					GC23	PIK3CD
					GC23	PIK3CB
					GC23	PIK3CA
					GC23	KCNH2
					GC23	CSF1R
					GC23	PRKCQ
					GC23	TGFBR1
					GC23	MGAM
					GC23	ESRRB
					GC23	LRRK2
					GC23	GRM5
					GC23	GRM1
					GC23	NAAA
					GC23	EPHX1
					GC23	SIRT2
					GC23	GCK
					GC23	PROKR1
					GC23	TRPM8
					GC23	AGPAT2
					GC23	SCD
					GC23	CRHR1
					GC23	EPHX2
					GC23	SHH
					GC23	CDK1
					GC23	CDK9
					GC23	TYMS
					GC23	DHFR
					GC23	JAK3
					GC23	ADORA2B
					GC23	JAK2
					GC23	CYP17A1
					GC23	ABCB1
					GC23	NTRK1
					GC23	TRPA1
					GC23	GRIN2A
					GC23	GABRB3
					GC23	GABRA2
					GC23	MAPK8
					GC23	ADAMTS5
					GC23	GRIA2
					GC23	CCND1
					GC23	CCNE2
					GC23	KCNK3
					GC23	KCNK9
					GC23	AURKA
					GC23	PRF1
					GC23	PDGFRA
					GC23	MAPKAPK2
					GC23	DYRK1A
					GC23	MAPK10
					GC23	HDAC1
					GC23	QPCT
					GC23	PTGES
					GC23	TGFB1
					GC23	CDC7
					GC23	FLT1
					GC23	NR3C2
					GC23	NR3C1
					GC23	NR1H4
					GC23	PGR
					GC23	KAT2B
					GC23	ESR1
					GC23	PSEN2
					GC23	DHODH
					GC23	PGK1
					GC23	NPY5R
					GC23	PIK3R1
					GC23	CCNB1
					GC23	CCNT1
					GC23	GRIN1
					GC23	GABRA3
					GC23	GABRG2
					GC23	CDK4
					GC23	CDK2
					GC23	GABRA1
					GC23	GABRA5
					GC23	CCNE1
					GC23	PDGFRB
					GC23	PSENEN
					GC23	NCSTN
					GC23	APH1A
					GC23	PSEN1
					GC23	APH1B
					GC24	MAOB
					GC24	CA2
					GC24	CA1
					GC24	ALOX12
					GC24	NOS2
					GC24	PIK3CD
					GC24	PIK3CB
					GC24	CDK4
					GC24	PIK3CA
					GC24	CHEK1
					GC24	AR
					GC24	MAOA
					GC24	EDNRA
					GC24	TRPM8
					GC24	CA12
					GC24	DRD1
					GC24	F3
					GC24	CDK2
					GC24	SLC1A3
					GC24	BCAT2
					GC24	GRK3
					GC24	GRK2
					GC24	RPS6KB1
					GC24	AURKA
					GC24	GRK5
					GC24	HSD17B2
					GC24	PNMT
					GC24	PDE4A
					GC24	CHRNA5
					GC24	GSTP1
					GC24	GSTM2
					GC24	SNCA
					GC24	CPT1A
					GC24	ABCG2
					GC24	CCND1
					GC24	EZR
					GC24	CCNE2
					GC24	CYP19A1
					GC24	PARP10
					GC24	SLC27A4
					GC24	HPGD
					GC24	PGR
					GC24	RPS6KA2
					GC24	GRIA1
					GC24	PTGES
					GC24	PTGDR2
					GC24	WEE1
					GC24	SETD7
					GC24	CHRNA7
					GC24	ATR
					GC24	ADRA2C
					GC24	ADRA2B
					GC24	CHRM1
					GC24	PDE4B
					GC24	PDE4D
					GC24	CYP2D6
					GC24	BDKRB2
					GC24	TRPV1
					GC24	ACHE
					GC24	PTGS1
					GC24	MAPKAPK2
					GC24	ITK
					GC24	MKNK1
					GC24	PIK3R1
					GC24	CCNA1
					GC24	CCNA2
					GC24	CHRNB2
					GC24	CHRNA4
					GC24	CCNE1
					GC25	BACE1
					GC25	HSD17B2
					GC25	HSD17B1
					GC25	BRAF
					GC25	GSK3B
					GC25	HSP90AA1
					GC25	OPRD1
					GC25	EIF2AK3
					GC25	LRRK2
					GC26	ABCG2
					GC26	ESR1
					GC26	ESR2
					GC26	CYP19A1
					GC26	CA12
					GC26	ACHE
					GC26	CA7
					GC26	CA4
					GC26	CYP1B1
					GC26	HSD17B1
					GC26	PTPN1
					GC26	PTGS1
					GC26	MAOB
					GC26	ABCC1
					GC26	SHBG
					GC26	CBR1
					GC26	BACE1
					GC26	CES1
					GC26	MMP12
					GC26	MMP13
					GC26	BCHE
					GC26	PPARG
					GC26	CES2
					GC26	ADORA1
					GC26	TAS2R31
					GC26	ADORA3
					GC26	SLC5A2
					GC26	ODC1
					GC26	PLA2G1B
					GC26	CA2
					GC26	CA1
					GC26	KLK2
					GC26	HSD17B14
					GC26	BCL2L1
					GC26	CTSL
					GC26	BCL2
					GC26	NOX4
					GC26	SRC
					GC26	WEE1
					GC26	BRAF
					GC26	CLK1
					GC26	DYRK1B
					GC26	CDK1
					GC26	CCNE1
					GC26	GRK2
					GC26	AURKA
					GC26	AR
					GC26	HSD17B2
					GC26	SERPINE1
					GC26	CHRNA7
					GC26	CA3
					GC26	CA6
					GC26	CA13
					GC26	CA5B
					GC26	CA5A
					GC26	IGF1R
					GC26	RXRA
					GC26	INSR
					GC26	NQO2
					GC26	VCP
					GC26	MMP3
					GC26	ESRRA
					GC26	ESRRB
					GC26	DYRK1A
					GC26	MMP1
					GC26	YWHAG
					GC26	HDAC2
					GC26	RPS6KB1
					GC26	POLB
					GC26	SGK1
					GC26	PLA2G5
					GC26	PLA2G10
					GC26	MTOR
					GC26	ADAM17
					GC26	DNM1
					GC26	GCGR
					GC26	RAF1
					GC26	ERN1
					GC26	DUSP3
					GC26	DRD1
					GC26	DRD3
					GC26	MMP2
					GC26	F3
					GC26	CHEK1
					GC26	CA9
					GC26	EPHB4
					GC26	MMP9
					GC26	AKR1B10
					GC26	CALM1
					GC26	ADORA2B
					GC26	PIK3CB
					GC26	CYP2C9
					GC26	CYP3A4
					GC26	CA14
					GC26	PIK3CA
					GC26	DRD5
					GC26	DRD4
					GC26	GSK3B
					GC26	CDK4
					GC26	CCNB1
					GC26	CDK2
					GC26	CDK3
					GC27	CYP19A1
					GC27	CA7
					GC27	HSD17B2
					GC27	CA12
					GC27	CA4
					GC27	CBR1
					GC27	ABCB1
					GC27	TYR
					GC27	MIF
					GC27	PPARA
					GC27	HSD17B1
					GC27	ESR1
					GC27	ESR2
					GC27	TLR9
					GC27	PTPRS
					GC27	EGFR
					GC27	MAOB
					GC27	ALDH2
					GC27	XDH
					GC27	ALOX12
					GC27	PTGS1
					GC27	SLC6A2
					GC28	CYP19A1
					GC28	HSD17B1
					GC28	ESR1
					GC28	ESR2
					GC28	CA7
					GC28	ABCC1
					GC28	CA12
					GC28	SHBG
					GC28	CA4
					GC28	CYP1B1
					GC28	CBR1
					GC28	MAOB
					GC28	PTGS1
					GC28	ADORA1
					GC28	ADORA3
					GC28	ABCG2
					GC28	TAS2R31
					GC28	AKR1C3
					GC28	PLA2G1B
					GC28	CES1
					GC28	PPARG
					GC28	CES2
					GC28	MMP13
					GC28	MMP12
					GC28	SLC5A2
					GC28	POLB
					GC28	PLA2G5
					GC28	PLA2G10
					GC28	GRM5
					GC28	SERPINE1
					GC28	RXRA
					GC28	BACE1
					GC28	EDNRA
					GC28	KLK1
					GC28	KLK2
					GC28	ESRRA
					GC28	ESRRB
					GC28	CLK1
					GC28	DYRK1B
					GC28	HSD17B14
					GC28	BCHE
					GC28	CHRNA7
					GC28	ACHE
					GC28	DYRK1A
					GC28	CA2
					GC28	CA1
					GC28	CA3
					GC28	CA6
					GC28	CA13
					GC28	CA5B
					GC28	CA5A
					GC28	KIT
					GC28	SRC
					GC28	KDR
					GC28	FGFR1
					GC28	MET
					GC28	CTSB
					GC28	F3
					GC28	HSD17B2
					GC28	ERN1
					GC28	RPS6KA5
					GC28	AKR1B1
					GC28	PLA2G2A
					GC28	MMP3
					GC28	SIRT2
					GC28	YWHAG
					GC28	WEE1
					GC28	DNM1
					GC28	PTGER1
					GC28	PTGER4
					GC28	PTGER2
					GC28	PTGER3
					GC28	MMP2
					GC28	NOX4
					GC28	CA9
					GC28	PTPN1
					GC28	BCL2L1
					GC28	VCP
					GC28	NQO2
					GC28	GRM2
					GC28	IGF1R
					GC28	INSR
					GC28	DUSP3
					GC28	PDPK1
					GC28	GSK3B
					GC28	PIK3CB
					GC28	CYP2C9
					GC28	CYP3A4
					GC28	PIK3CA
					GC28	CCNE1
					GC28	AURKA
					GC28	CALM1
					GC28	HNF4A
					GC28	MMP9
					GC28	HDAC5
					GC28	HDAC7
					GC28	HDAC9
					GC28	PGF
					GC28	VEGFA
					GC28	CDK2
					GC28	CDK3
					GC29	MAOB
					GC29	PTPN1
					GC29	F3
					GC29	AKR1B1
					GC29	CYP19A1
					GC29	CHRNA7
					GC29	ABCG2
					GC29	MAOA
					GC29	APP
					GC29	BACE1
					GC29	PTGS2
					GC29	ALOX5
					GC29	EGFR
					GC29	PDPK1
					GC29	ESRRB
					GC29	NOS2
					GC29	CHEK1
					GC29	WEE1
					GC29	KCNA3
					GC29	ABCB1
					GC29	TYR
					GC29	HSD17B14
					GC29	HTR1A
					GC29	INSR
					GC29	CDK1
					GC29	ODC1
					GC29	CAPN1
					GC29	IMPDH1
					GC29	ACHE
					GC29	ESR1
					GC29	ESR2
					GC29	NOX4
					GC29	BCL2L1
					GC29	BCL2
					GC29	MMP9
					GC29	MMP1
					GC29	HDAC8
					GC29	RPS6KB1
					GC29	TERT
					GC29	CXCR4
					GC29	MTNR1A
					GC29	MTNR1B
					GC29	FLT3
					GC29	ALDH2
					GC29	ADAM17
					GC29	RPS6KA5
					GC29	SLC5A1
					GC29	MMP3
					GC29	RAF1
					GC29	BRAF
					GC29	PRKCZ
					GC29	YWHAG
					GC29	MMP8
					GC29	ABCC1
					GC29	SHBG
					GC29	CBR1
					GC29	HPGDS
					GC29	TLR9
					GC29	PPARG
					GC29	DUSP3
					GC29	CALM1
					GC29	THRA
					GC29	THRB
					GC29	DNM1
					GC29	TRPM8
					GC29	HDAC1
					GC29	KIF11
					GC29	CCNE1
					GC29	MAP4K4
					GC29	VCP
					GC29	HDAC5
					GC29	HDAC7
					GC29	ALOX15
					GC29	ALOX12
					GC29	LTB4R
					GC29	HDAC9
					GC29	ADRA1B
					GC29	ROCK2
					GC29	MT-CO2
					GC29	CDK2
					GC29	CDK3
					GC30	PFKFB3
					GC30	ACHE
					GC30	CES1
					GC30	ADAM10
					GC30	ADAM17
					GC30	ADAM9
					GC30	ADAMTS4
					GC30	ADORA1
					GC30	ADORA3
					GC30	ALK
					GC30	FAAH
					GC30	ABCG2
					GC30	BAD
					GC30	BACE1
					GC30	BCHE
					GC30	CAPN1
					GC30	CA4
					GC30	CA7
					GC30	CA12
					GC30	CES2
					GC30	CPT1A
					GC30	CTSK
					GC30	CTSL
					GC30	CTSS
					GC30	CFD
					GC30	CREBBP
					GC30	CCNB3
					GC30	CCNE2
					GC30	CCND1
					GC30	PTGS1
					GC30	CYP11B1
					GC30	CYP11B2
					GC30	CYP19A1
					GC30	DHODH
					GC30	DRD1
					GC30	DRD2
					GC30	MAP2K1
					GC30	EGLN1
					GC30	EGFR
					GC30	HSD17B1
					GC30	HSD17B2
					GC30	ESR1
					GC30	ESR2
					GC30	EZR
					GC30	PTK2
					GC30	PSEN2
					GC30	GCGR
					GC30	GSK3B
					GC30	HSP90AA1
					GC30	HSP90AB1
					GC30	EP300
					GC30	CXCR1
					GC30	CXCR2
					GC30	OPRK1
					GC30	LDHB
					GC30	LDLR
					GC30	MAPK3
					GC30	MAPK1
					GC30	MMP1
					GC30	MMP13
					GC30	MMP3
					GC30	MMP7
					GC30	MMP8
					GC30	MARS
					GC30	MAOB
					GC30	ABCC1
					GC30	TACR3
					GC30	NOS1
					GC30	RORC
					GC30	NR4A1
					GC30	ODC1
					GC30	P2RX3
					GC30	PPARG
					GC30	PDE10A
					GC30	PDE4B
					GC30	PLA2G1B
					GC30	PARP1
					GC30	PCNA
					GC30	FNTA
					GC30	PTPN1
					GC30	PDK1
					GC30	RXRA
					GC30	ROCK2
					GC30	RPS6KB1
					GC30	AURKB
					GC30	BRAF
					GC30	CHEK1
					GC30	PIM1
					GC30	PIM2
[truncated: 11,681 more rows]

## Sheet: 5. Nodes Information
Information of nodes																			Worksheet 5 is a statistical chart of the nodes in Fig. 4, containing information such as average shortest path Length, betweenness centrality, closeness centrality, clustering coefficient, degree, eccentricity, Is single node, name, neighborhood connectivity, number of directed edges, number of undirected edges, partner of multi edged node pairs, radiality, selected, self loops, shared name, str…
AverageShortestPathLength	BetweennessCentrality	ClosenessCentrality	ClusteringCoefficient	Degree	Eccentricity	IsSingleNode	name	NeighborhoodConnectivity	NumberOfDirectedEdges	NumberOfUndirectedEdges	PartnerOfMultiEdgedNodePairs	Radiality	selected	SelfLoops	shared name	Stress	TopologicalCoefficient	Type
2.80569	0.000323342	0.356419	0	5	3	FALSE	GBD	56.8	0	5	0	0.987373	FALSE	0	GBD	269932	0.206667	Decotion
3.32616	0.0082944	0.300647	0	33	4	FALSE	F-M	46.8485	0	33	0	0.983733	FALSE	0	F-M	16053620	0.144632	Herb
2.98473	0.0126671	0.335038	0	51	4	FALSE	B-S	27.902	0	51	0	0.986121	FALSE	0	B-S	10134044	0.0493614	Herb
2.9195	0.00797176	0.342524	0	33	4	FALSE	G-S	72.6061	0	33	0	0.986577	FALSE	0	G-S	13386006	0.117387	Herb
3.09993	0.007289	0.322588	0	24	4	FALSE	B-X	38.9167	0	24	0	0.985315	FALSE	0	B-X	6590904	0.0775392	Herb
2.39348	0.0350098	0.417802	0	143	4	FALSE	G-C	57.2727	0	143	0	0.990255	FALSE	0	G-C	38774994	0.064019	Herb
2.72241	0.00461644	0.367321	0	104	5	FALSE	FM27	41.9519	0	104	0	0.987955	FALSE	0	FM27	15769450	0.169925	FM Ingretion
2.73352	0.0069686	0.365829	0	94	5	FALSE	FM26	41	0	94	0	0.987877	FALSE	0	FM26	13801212	0.162602	FM Ingretion
2.73491	0.00438616	0.365643	0	104	5	FALSE	FM25	41.8558	0	104	0	0.987868	FALSE	0	FM25	15477870	0.170232	FM Ingretion
2.72241	0.00456221	0.367321	0	104	5	FALSE	FM24	41.4135	0	104	0	0.987955	FALSE	0	FM24	15905724	0.167691	FM Ingretion
3.30812	5.7611e-05	0.302287	0	10	5	FALSE	FM23	58	0	10	0	0.983859	FALSE	0	FM23	156758	0.401408	FM Ingretion
3.80777	0	0.262621	0	1	6	FALSE	ILK	64	0	1	0	0.980365	FALSE	0	ILK	0	0	Gane name
2.80847	0.00733616	0.356066	0	64	5	FALSE	FM22	32.6094	0	64	0	0.987353	FALSE	0	FM22	8079034	0.138638	FM Ingretion
3.73144	0	0.267993	0	1	6	FALSE	PRMT1	92	0	1	0	0.980899	FALSE	0	PRMT1	0	0	Gane name
3.73144	0	0.267993	0	1	6	FALSE	STAT1	92	0	1	0	0.980899	FALSE	0	STAT1	0	0	Gane name
3.73144	0	0.267993	0	1	6	FALSE	FUT4	92	0	1	0	0.980899	FALSE	0	FUT4	0	0	Gane name
3.73144	0	0.267993	0	1	6	FALSE	ST3GAL3	92	0	1	0	0.980899	FALSE	0	ST3GAL3	0	0	Gane name
3.73144	0	0.267993	0	1	6	FALSE	PGD	92	0	1	0	0.980899	FALSE	0	PGD	0	0	Gane name
2.73213	0.0136858	0.366015	0	92	5	FALSE	FM21	38.4022	0	92	0	0.987887	FALSE	0	FM21	16098594	0.152041	FM Ingretion
2.72241	0.00480327	0.367321	0	104	5	FALSE	FM20	42.1923	0	104	0	0.987955	FALSE	0	FM20	16159576	0.170922	FM Ingretion
2.71686	0.00584432	0.368072	0	104	5	FALSE	FM19	41.4038	0	104	0	0.987994	FALSE	0	FM19	15787520	0.164914	FM Ingretion
3.67453	2.20399e-05	0.272144	0	4	5	FALSE	FM18	49.75	0	4	0	0.981297	FALSE	0	FM18	29982	0.524194	FM Ingretion
3.02915	0.000961151	0.330126	0	26	5	FALSE	FM17	37.4231	0	26	0	0.98581	FALSE	0	FM17	1496040	0.201232	FM Ingretion
3.47606	0.00012347	0.287682	0	14	5	FALSE	FM16	49.5	0	14	0	0.982685	FALSE	0	FM16	204652	0.407563	FM Ingretion
3.48994	4.68093e-05	0.286538	0	10	5	FALSE	FM15	54.6	0	10	0	0.982588	FALSE	0	FM15	105160	0.466087	FM Ingretion
3.48994	4.68093e-05	0.286538	0	10	5	FALSE	FM14	54.6	0	10	0	0.982588	FALSE	0	FM14	105160	0.466087	FM Ingretion
3.86745	0	0.258568	0	1	6	FALSE	TLR4	37	0	1	0	0.979948	FALSE	0	TLR4	0	0	Gane name
2.86815	0.00643122	0.348657	0	37	5	FALSE	FM13	41.2973	0	37	0	0.986936	FALSE	0	FM13	5824534	0.174447	FM Ingretion
3.48994	4.4598e-05	0.286538	0	10	5	FALSE	FM12	55.5	0	10	0	0.982588	FALSE	0	FM12	102628	0.473913	FM Ingretion
2.9084	0.000244619	0.343832	0	19	5	FALSE	FM11	60.9474	0	19	0	0.986655	FALSE	0	FM11	1052496	0.270033	FM Ingretion
3.48439	1.56119e-05	0.286995	0	3	5	FALSE	FM10	47.6667	0	3	0	0.982627	FALSE	0	FM10	37034	0.440252	FM Ingretion
5.32339	0	0.18785	0	1	6	FALSE	INMT	2	0	1	0	0.969767	FALSE	0	INMT	0	0	Gane name
4.32408	0.00138793	0.231263	0	2	5	FALSE	FM9	17	0	2	0	0.976755	FALSE	0	FM9	2578216	0.5	FM Ingretion
3.64122	6.27506e-06	0.274633	0	2	5	FALSE	FM8	43	0	2	0	0.98153	FALSE	0	FM8	16806	0.575342	FM Ingretion
4.23387	0	0.236191	0	1	6	FALSE	TAAR1	8	0	1	0	0.977386	FALSE	0	TAAR1	0	0	Gane name
3.23456	0.00149826	0.309161	0	8	5	FALSE	FM7	36.875	0	8	0	0.984374	FALSE	0	FM7	1888108	0.323198	FM Ingretion
2.92089	0.0048472	0.342362	0	38	5	FALSE	FM6	22.6579	0	38	0	0.986567	FALSE	0	FM6	5332304	0.109939	FM Ingretion
3.91464	1.30568e-07	0.255451	0	2	6	FALSE	FOLH1	36.5	0	2	0	0.979618	FALSE	0	FOLH1	282	0.934211	Gane name
3.91464	1.30568e-07	0.255451	0	2	6	FALSE	LGALS8	36.5	0	2	0	0.979618	FALSE	0	LGALS8	282	0.934211	Gane name
3.91464	1.30568e-07	0.255451	0	2	6	FALSE	LGALS4	36.5	0	2	0	0.979618	FALSE	0	LGALS4	282	0.934211	Gane name
2.98751	0.00361851	0.334727	0	35	5	FALSE	FM5	17.1429	0	35	0	0.986101	FALSE	0	FM5	3826990	0.0938538	FM Ingretion
4.1034	0	0.2437	0	1	6	FALSE	DUSP1	7	0	1	0	0.978298	FALSE	0	DUSP1	0	0	Gane name
3.10409	0.00144657	0.322155	0	7	5	FALSE	FM4	32.2857	0	7	0	0.985286	FALSE	0	FM4	815158	0.21139	FM Ingretion
5.22901	0	0.191241	0	1	6	FALSE	IDE	3	0	1	0	0.970427	FALSE	0	IDE	0	0	Gane name
4.2297	0.00141151	0.236423	0	3	5	FALSE	FM3	12	0	3	0	0.977415	FALSE	0	FM3	2285186	0.333333	FM Ingretion
3.86607	3.09801e-05	0.258661	0	2	6	FALSE	HCAR2	19.5	0	2	0	0.979958	FALSE	0	HCAR2	58244	0.513889	Gane name
4.32408	1.54149e-05	0.231263	0	2	5	FALSE	FM2	17.5	0	2	0	0.976755	FALSE	0	FM2	11304	0.515625	FM Ingretion
3.3789	0.000201524	0.295954	0	9	5	FALSE	FM1	16.1111	0	9	0	0.983364	FALSE	0	FM1	145580	0.155785	FM Ingretion
3.41915	4.88153e-05	0.29247	0	5	5	FALSE	BS46	57.6	0	5	0	0.983083	FALSE	0	BS46	67074	0.43876	BS Ingretion
3.34143	7.74003e-05	0.299273	0	13	5	FALSE	BS45	54.3077	0	13	0	0.983626	FALSE	0	BS45	175124	0.386288	BS Ingretion
3.29702	6.50206e-05	0.303305	0	8	5	FALSE	BS44	27	0	8	0	0.983937	FALSE	0	BS44	76986	0.22807	BS Ingretion
3.71756	0	0.268994	0	1	6	FALSE	SLC18A3	111	0	1	0	0.980996	FALSE	0	SLC18A3	0	0	Gane name
3.71756	0	0.268994	0	1	6	FALSE	MAPK11	111	0	1	0	0.980996	FALSE	0	MAPK11	0	0	Gane name
3.71756	0	0.268994	0	1	6	FALSE	GLRA2	111	0	1	0	0.980996	FALSE	0	GLRA2	0	0	Gane name
3.69674	0.000316359	0.270509	0	2	6	FALSE	HLCS	57	0	2	0	0.981142	FALSE	0	HLCS	333764	0.5	Gane name
3.71756	0	0.268994	0	1	6	FALSE	RBP4	111	0	1	0	0.980996	FALSE	0	RBP4	0	0	Gane name
3.71756	0	0.268994	0	1	6	FALSE	CLK4	111	0	1	0	0.980996	FALSE	0	CLK4	0	0	Gane name
2.71825	0.022411	0.367884	0	111	5	FALSE	BS43	23.6036	0	111	0	0.987984	FALSE	0	BS43	20620780	0.0970112	BS Ingretion
3.19986	2.43327e-05	0.312514	0	4	5	FALSE	BS42	81.75	0	4	0	0.984616	FALSE	0	BS42	75752	0.451117	BS Ingretion
3.26926	2.00751e-05	0.30588	0	4	5	FALSE	BS41	73	0	4	0	0.984131	FALSE	0	BS41	59638	0.421053	BS Ingretion
3.27897	0.000154576	0.304974	0	13	5	FALSE	BS40	29.9231	0	13	0	0.984063	FALSE	0	BS40	188500	0.21267	BS Ingretion
3.30812	6.15134e-05	0.302287	0	9	5	FALSE	BS39	30.8889	0	9	0	0.983859	FALSE	0	BS39	97078	0.271717	BS Ingretion
3.39001	2.93538e-05	0.294985	0	5	5	FALSE	BS38	59.2	0	5	0	0.983287	FALSE	0	BS38	60050	0.427941	BS Ingretion
3.19292	3.00818e-05	0.313193	0	5	5	FALSE	BS37	79.4	0	5	0	0.984665	FALSE	0	BS37	95592	0.430769	BS Ingretion
3.3567	3.63929e-05	0.297912	0	7	5	FALSE	BS36	65	0	7	0	0.98352	FALSE	0	BS36	90236	0.474074	BS Ingretion
3.78557	0	0.264161	0	1	6	FALSE	NFE2L2	63	0	1	0	0.980521	FALSE	0	NFE2L2	0	0	Gane name
2.78626	0.00704299	0.358904	0	63	5	FALSE	BS35	34.3333	0	63	0	0.987509	FALSE	0	BS35	7560364	0.138313	BS Ingretion
3.88272	0	0.257551	0	1	6	FALSE	DCK	38	0	1	0	0.979841	FALSE	0	DCK	0	0	Gane name
3.88272	0	0.257551	0	1	6	FALSE	SLC1A1	38	0	1	0	0.979841	FALSE	0	SLC1A1	0	0	Gane name
3.88272	0	0.257551	0	1	6	FALSE	PHF8	38	0	1	0	0.979841	FALSE	0	PHF8	0	0	Gane name
3.88272	0	0.257551	0	1	6	FALSE	KDM2A	38	0	1	0	0.979841	FALSE	0	KDM2A	0	0	Gane name
2.88341	0.00764145	0.346811	0	38	5	FALSE	BS34	29.5789	0	38	0	0.986829	FALSE	0	BS34	7387666	0.124799	BS Ingretion
3.26926	4.09555e-05	0.30588	0	6	5	FALSE	BS33	52.1667	0	6	0	0.984131	FALSE	0	BS33	110286	0.345721	BS Ingretion
3.966	0	0.252143	0	1	6	FALSE	NCEH1	21	0	1	0	0.979259	FALSE	0	NCEH1	0	0	Gane name
3.966	0	0.252143	0	1	6	FALSE	TMIGD3	21	0	1	0	0.979259	FALSE	0	TMIGD3	0	0	Gane name
2.96669	0.00327095	0.337076	0	21	5	FALSE	BS32	25.4286	0	21	0	0.986247	FALSE	0	BS32	2387090	0.132764	BS Ingretion
3.91048	1.27673e-05	0.255723	0	2	5	FALSE	BS31	31	0	2	0	0.979647	FALSE	0	BS31	3422	0.508475	BS Ingretion
3.0694	0.00024895	0.325797	0	13	5	FALSE	BS30	46	0	13	0	0.985529	FALSE	0	BS30	448494	0.247253	BS Ingretion
3.07634	6.09574e-05	0.325062	0	7	5	FALSE	BS29	70	0	7	0	0.98548	FALSE	0	BS29	201636	0.357513	BS Ingretion
2.90285	0.00167012	0.34449	0	27	5	FALSE	BS28	25.2593	0	27	0	0.986693	FALSE	0	BS28	1290050	0.118338	BS Ingretion
3.37474	5.7493e-06	0.296319	0	2	5	FALSE	BS27	60	0	2	0	0.983393	FALSE	0	BS27	16098	0.546296	BS Ingretion
3.31367	1.01349e-05	0.30178	0	3	5	FALSE	BS26	55.3333	0	3	0	0.98382	FALSE	0	BS26	27058	0.456583	BS Ingretion
3.79112	0	0.263774	0	1	6	FALSE	PIN1	63	0	1	0	0.980482	FALSE	0	PIN1	0	0	Gane name
3.79112	0	0.263774	0	1	6	FALSE	GRK1	63	0	1	0	0.980482	FALSE	0	GRK1	0	0	Gane name
3.79112	0	0.263774	0	1	6	FALSE	MANBA	63	0	1	0	0.980482	FALSE	0	MANBA	0	0	Gane name
2.79181	0.0127791	0.35819	0	63	5	FALSE	BS25	28.2698	0	63	0	0.98747	FALSE	0	BS25	9505284	0.118565	BS Ingretion
3.31645	0.000133899	0.301528	0	12	5	FALSE	BS24	28.25	0	12	0	0.983801	FALSE	0	BS24	144498	0.227083	BS Ingretion
3.71339	5.71773e-06	0.269295	0	2	5	FALSE	BS23	34.5	0	2	0	0.981025	FALSE	0	BS23	6676	0.515385	BS Ingretion
3.37474	3.00082e-05	0.296319	0	5	5	FALSE	BS22	60.4	0	5	0	0.983393	FALSE	0	BS22	73328	0.421277	BS Ingretion
3.72311	0	0.268593	0	1	6	FALSE	CACNA1B	112	0	1	0	0.980957	FALSE	0	CACNA1B	0	0	Gane name
3.72311	0	0.268593	0	1	6	FALSE	MGAT3	112	0	1	0	0.980957	FALSE	0	MGAT3	0	0	Gane name
3.72311	0	0.268593	0	1	6	FALSE	RHOA	112	0	1	0	0.980957	FALSE	0	RHOA	0	0	Gane name
3.72311	0	0.268593	0	1	6	FALSE	PANK3	112	0	1	0	0.980957	FALSE	0	PANK3	0	0	Gane name
2.7238	0.0197518	0.367134	0	112	5	FALSE	BS21	21.8929	0	112	0	0.987945	FALSE	0	BS21	18304274	0.0881555	BS Ingretion
3.72588	0	0.268393	0	1	6	FALSE	TRPC3	110	0	1	0	0.980938	FALSE	0	TRPC3	0	0	Gane name
3.72588	0	0.268393	0	1	6	FALSE	POLR1A	110	0	1	0	0.980938	FALSE	0	POLR1A	0	0	Gane name
3.72588	0	0.268393	0	1	6	FALSE	SCN10A	110	0	1	0	0.980938	FALSE	0	SCN10A	0	0	Gane name
3.72588	0	0.268393	0	1	6	FALSE	TGM1	110	0	1	0	0.980938	FALSE	0	TGM1	0	0	Gane name
3.72588	0	0.268393	0	1	6	FALSE	ELOVL6	110	0	1	0	0.980938	FALSE	0	ELOVL6	0	0	Gane name
3.72588	0	0.268393	0	1	6	FALSE	SCN8A	110	0	1	0	0.980938	FALSE	0	SCN8A	0	0	Gane name
3.72588	0	0.268393	0	1	6	FALSE	SCN3A	110	0	1	0	0.980938	FALSE	0	SCN3A	0	0	Gane name
3.72588	0	0.268393	0	1	6	FALSE	ALDH1A1	110	0	1	0	0.980938	FALSE	0	ALDH1A1	0	0	Gane name
3.72588	0	0.268393	0	1	6	FALSE	PRLHR	110	0	1	0	0.980938	FALSE	0	PRLHR	0	0	Gane name
3.72588	0	0.268393	0	1	6	FALSE	SLC6A5	110	0	1	0	0.980938	FALSE	0	SLC6A5	0	0	Gane name
3.72588	0	0.268393	0	1	6	FALSE	SLC6A9	110	0	1	0	0.980938	FALSE	0	SLC6A9	0	0	Gane name
3.72588	0	0.268393	0	1	6	FALSE	CTSH	110	0	1	0	0.980938	FALSE	0	CTSH	0	0	Gane name
2.72658	0.0311187	0.36676	0	110	5	FALSE	BS20	17.8	0	110	0	0.987926	FALSE	0	BS20	19562602	0.0705882	BS Ingretion
3.36641	0.000325482	0.297052	0	8	5	FALSE	BS19	50	0	8	0	0.983452	FALSE	0	BS19	272172	0.371212	BS Ingretion
4.20749	0	0.237671	0	1	6	FALSE	GRIK2	15	0	1	0	0.97757	FALSE	0	GRIK2	0	0	Gane name
4.20749	0	0.237671	0	1	6	FALSE	GRIK1	15	0	1	0	0.97757	FALSE	0	GRIK1	0	0	Gane name
4.20749	0	0.237671	0	1	6	FALSE	GRM8	15	0	1	0	0.97757	FALSE	0	GRM8	0	0	Gane name
4.20749	0	0.237671	0	1	6	FALSE	GRM6	15	0	1	0	0.97757	FALSE	0	GRM6	0	0	Gane name
4.20749	0	0.237671	0	1	6	FALSE	GRM3	15	0	1	0	0.97757	FALSE	0	GRM3	0	0	Gane name
4.20749	0	0.237671	0	1	6	FALSE	GRIK5	15	0	1	0	0.97757	FALSE	0	GRIK5	0	0	Gane name
4.20749	0	0.237671	0	1	6	FALSE	GRIA4	15	0	1	0	0.97757	FALSE	0	GRIA4	0	0	Gane name
4.20749	0	0.237671	0	1	6	FALSE	GRM7	15	0	1	0	0.97757	FALSE	0	GRM7	0	0	Gane name
3.20819	0.0111799	0.311702	0	15	5	FALSE	BS18	10.8	0	15	0	0.984558	FALSE	0	BS18	8307034	0.0809917	BS Ingretion
3.58848	4.69377e-06	0.27867	0	2	5	FALSE	BS17	45	0	2	0	0.981899	FALSE	0	BS17	10796	0.536585	BS Ingretion
3.88966	0	0.257092	0	1	6	FALSE	SLC13A5	31	0	1	0	0.979793	FALSE	0	SLC13A5	0	0	Gane name
3.88966	0	0.257092	0	1	6	FALSE	ACLY	31	0	1	0	0.979793	FALSE	0	ACLY	0	0	Gane name
2.89035	0.00622442	0.345978	0	31	5	FALSE	BS16	23.4194	0	31	0	0.986781	FALSE	0	BS16	2456692	0.106253	BS Ingretion
4.25885	0	0.234805	0	1	6	FALSE	CASP2	16	0	1	0	0.977211	FALSE	0	CASP2	0	0	Gane name
3.25954	0.00170621	0.306792	0	16	5	FALSE	BS15	38.625	0	16	0	0.984199	FALSE	0	BS15	5415038	0.236635	BS Ingretion
3.31645	0.000133899	0.301528	0	12	5	FALSE	BS14	28.25	0	12	0	0.983801	FALSE	0	BS14	144498	0.227083	BS Ingretion
3.02221	7.38794e-05	0.330884	0	8	5	FALSE	BS13	43.5	0	8	0	0.985859	FALSE	0	BS13	147392	0.215736	BS Ingretion
3.86745	1.8561e-06	0.258568	0	2	6	FALSE	PTPN22	18	0	2	0	0.979948	FALSE	0	PTPN22	2644	0.566667	Gane name
3.873	0	0.258197	0	1	6	FALSE	NAT1	28	0	1	0	0.979909	FALSE	0	NAT1	0	0	Gane name
3.74948	2.88385e-06	0.266704	0	2	6	FALSE	MB	46	0	2	0	0.980773	FALSE	0	MB	2026	0.56962	Gane name
2.8737	0.00391838	0.347984	0	28	5	FALSE	BS12	32.0357	0	28	0	0.986897	FALSE	0	BS12	2448352	0.141716	BS Ingretion
3.14851	0.000563337	0.317611	0	17	5	FALSE	BS11	20.8824	0	17	0	0.984975	FALSE	0	BS11	435540	0.112968	BS Ingretion
2.77377	0.0085839	0.36052	0	64	5	FALSE	BS10	29.3438	0	64	0	0.987596	FALSE	0	BS10	9010396	0.116641	BS Ingretion
3.02082	0.00057896	0.331036	0	16	5	FALSE	BS9	23.875	0	16	0	0.985868	FALSE	0	BS9	506346	0.125	BS Ingretion
3.64677	5.52322e-05	0.274215	0	6	6	FALSE	HPSE	43.5	0	6	0	0.981491	FALSE	0	HPSE	56326	0.3125	Gane name
3.76058	2.60345e-06	0.265916	0	3	6	FALSE	SSTR5	41.6667	0	3	0	0.980695	FALSE	0	SSTR5	8270	0.580952	Gane name
3.63567	7.37109e-06	0.275052	0	2	6	FALSE	TDP1	78	0	2	0	0.981569	FALSE	0	TDP1	7242	0.52381	Gane name
2.81541	0.00429576	0.355189	0	44	5	FALSE	BS8	32.2727	0	44	0	0.987305	FALSE	0	BS8	4744792	0.130848	BS Ingretion
3.89382	0	0.256817	0	1	6	FALSE	UPP1	41	0	1	0	0.979763	FALSE	0	UPP1	0	0	Gane name
3.67037	1.23148e-05	0.272452	0	2	6	FALSE	DNMT1	66.5	0	2	0	0.981326	FALSE	0	DNMT1	7980	0.507752	Gane name
2.89452	0.00539146	0.345481	0	41	5	FALSE	BS7	18.2439	0	41	0	0.986752	FALSE	0	BS7	3547966	0.0849453	BS Ingretion
3.49549	2.47579e-05	0.286083	0	4	5	FALSE	BS6	54.25	0	4	0	0.982549	FALSE	0	BS6	36860	0.463043	BS Ingretion
3.96183	1.51949e-05	0.252408	0	3	5	FALSE	BS5	23	0	3	0	0.979288	FALSE	0	BS5	5374	0.423077	BS Ingretion
2.76683	0.0131569	0.361425	0	74	5	FALSE	BS4	22.0946	0	74	0	0.987645	FALSE	0	BS4	10481338	0.0893839	BS Ingretion
3.76475	1.30248e-08	0.265622	0	2	6	FALSE	AMD1	74	0	2	0	0.980666	FALSE	0	AMD1	2	1	Gane name
3.69813	2.04241e-05	0.270407	0	6	6	FALSE	SSTR1	52.3333	0	6	0	0.981132	FALSE	0	SSTR1	36734	0.479751	Gane name
3.7009	5.15038e-05	0.270204	0	4	6	FALSE	ECE1	55	0	4	0	0.981113	FALSE	0	ECE1	16722	0.473684	Gane name
3.69119	1.74086e-05	0.270916	0	4	6	FALSE	METAP2	59.75	0	4	0	0.981181	FALSE	0	METAP2	10662	0.534091	Gane name
3.76475	1.30248e-08	0.265622	0	2	6	FALSE	LARS	74	0	2	0	0.980666	FALSE	0	LARS	2	1	Gane name
3.76475	1.30248e-08	0.265622	0	2	6	FALSE	VARS	74	0	2	0	0.980666	FALSE	0	VARS	2	1	Gane name
3.76475	1.30248e-08	0.265622	0	2	6	FALSE	NRAS	74	0	2	0	0.980666	FALSE	0	NRAS	2	1	Gane name
3.59403	0.000145025	0.278239	0	9	6	FALSE	FGF2	50	0	9	0	0.98186	FALSE	0	FGF2	134490	0.288235	Gane name
3.59403	0.000145025	0.278239	0	9	6	FALSE	FGF1	50	0	9	0	0.98186	FALSE	0	FGF1	134490	0.288235	Gane name
3.72033	3.53399e-06	0.268793	0	4	6	FALSE	HRAS	64	0	4	0	0.980977	FALSE	0	HRAS	5696	0.677419	Gane name
3.74393	4.69646e-06	0.267099	0	3	6	FALSE	LGALS7	63	0	3	0	0.980812	FALSE	0	LGALS7	4846	0.712644	Gane name
3.74393	4.69646e-06	0.267099	0	3	6	FALSE	PPM1A	63	0	3	0	0.980812	FALSE	0	PPM1A	4846	0.712644	Gane name
3.74809	4.87106e-06	0.266802	0	3	6	FALSE	SELP	54.6667	0	3	0	0.980783	FALSE	0	SELP	5198	0.688034	Gane name
3.68147	0.000172611	0.271631	0	8	6	FALSE	LGALS9	41.625	0	8	0	0.981248	FALSE	0	LGALS9	286646	0.365991	Gane name
3.62318	0.000312632	0.276001	0	10	6	FALSE	LGALS3	40.6	0	10	0	0.981656	FALSE	0	LGALS3	405466	0.278873	Gane name
2.76683	0.0131569	0.361425	0	74	5	FALSE	BS3	22.0946	0	74	0	0.987645	FALSE	0	BS3	10481338	0.0893839	BS Ingretion
3.81888	2.63044e-06	0.261857	0	3	6	FALSE	TPMT	29.6667	0	3	0	0.980288	FALSE	0	TPMT	2426	0.597222	Gane name
3.6551	1.36043e-05	0.27359	0	5	6	FALSE	FUT7	44.4	0	5	0	0.981433	FALSE	0	FUT7	53888	0.316788	Gane name
2.99306	0.00105576	0.334106	0	26	5	FALSE	BS2	38.1154	0	26	0	0.986063	FALSE	0	BS2	1507340	0.193309	BS Ingretion
2.94587	0.000571216	0.339458	0	12	5	FALSE	BS1	42.4167	0	12	0	0.986393	FALSE	0	BS1	514626	0.201052	BS Ingretion
3.11659	0.00022214	0.320864	0	15	5	FALSE	GS6	19.9333	0	15	0	0.985199	FALSE	0	GS6	280668	0.141294	GS Ingretion
3.7703	0	0.265231	0	1	6	FALSE	HIPK3	105	0	1	0	0.980627	FALSE	0	HIPK3	0	0	Gane name
3.7703	0	0.265231	0	1	6	FALSE	HIPK2	105	0	1	0	0.980627	FALSE	0	HIPK2	0	0	Gane name
3.58987	1.04269e-05	0.278562	0	2	6	FALSE	CLK2	108	0	2	0	0.981889	FALSE	0	CLK2	9898	0.584699	Gane name
3.7703	0	0.265231	0	1	6	FALSE	PIK3C2A	105	0	1	0	0.980627	FALSE	0	PIK3C2A	0	0	Gane name
3.7703	0	0.265231	0	1	6	FALSE	PAK2	105	0	1	0	0.980627	FALSE	0	PAK2	0	0	Gane name
3.67314	1.33389e-05	0.272246	0	2	6	FALSE	TK2	73	0	2	0	0.981307	FALSE	0	TK2	9078	0.537313	Gane name
3.7703	0	0.265231	0	1	6	FALSE	MAP3K14	105	0	1	0	0.980627	FALSE	0	MAP3K14	0	0	Gane name
2.77099	0.0226207	0.360882	0	105	5	FALSE	GS40	23.5429	0	105	0	0.987615	FALSE	0	GS40	21865974	0.108379	GS Ingretion
3.7703	0	0.265231	0	1	6	FALSE	FES	109	0	1	0	0.980627	FALSE	0	FES	0	0	Gane name
3.7703	0	0.265231	0	1	6	FALSE	FER	109	0	1	0	0.980627	FALSE	0	FER	0	0	Gane name
3.7703	0	0.265231	0	1	6	FALSE	MAP2	109	0	1	0	0.980627	FALSE	0	MAP2	0	0	Gane name
3.7703	0	0.265231	0	1	6	FALSE	KLK3	109	0	1	0	0.980627	FALSE	0	KLK3	0	0	Gane name
3.7703	0	0.265231	0	1	6	FALSE	F7	109	0	1	0	0.980627	FALSE	0	F7	0	0	Gane name
3.7703	0	0.265231	0	1	6	FALSE	NUDT1	109	0	1	0	0.980627	FALSE	0	NUDT1	0	0	Gane name
2.77099	0.0184102	0.360882	0	109	5	FALSE	GS39	26.0183	0	109	0	0.987615	FALSE	0	GS39	20910528	0.115826	GS Ingretion
3.71201	0	0.269396	0	1	6	FALSE	PDE3B	109	0	1	0	0.981035	FALSE	0	PDE3B	0	0	Gane name
3.67314	9.1115e-07	0.272246	0	2	6	FALSE	ACVRL1	109	0	2	0	0.981307	FALSE	0	ACVRL1	1860	0.8	Gane name
3.67314	9.1115e-07	0.272246	0	2	6	FALSE	AKT2	109	0	2	0	0.981307	FALSE	0	AKT2	1860	0.8	Gane name
3.67314	9.1115e-07	0.272246	0	2	6	FALSE	PDE1B	109	0	2	0	0.981307	FALSE	0	PDE1B	1860	0.8	Gane name
2.7127	0.0136753	0.368636	0	109	5	FALSE	GS38	30.211	0	109	0	0.988023	FALSE	0	GS38	19158372	0.120707	GS Ingretion
3.7245	0	0.268493	0	1	6	FALSE	MOGAT2	106	0	1	0	0.980948	FALSE	0	MOGAT2	0	0	Gane name
2.72519	0.010919	0.366947	0	106	5	FALSE	GS37	31.3113	0	106	0	0.987936	FALSE	0	GS37	16690824	0.128438	GS Ingretion
3.89105	0	0.257	0	1	6	FALSE	LYPLA2	39	0	1	0	0.979783	FALSE	0	LYPLA2	0	0	Gane name
2.89174	0.00405041	0.345812	0	39	5	FALSE	GS35	26.3077	0	39	0	0.986771	FALSE	0	GS35	3200154	0.127174	GS Ingretion
3.74393	0	0.267099	0	1	6	FALSE	TTL	106	0	1	0	0.980812	FALSE	0	TTL	0	0	Gane name
3.59542	5.02357e-06	0.278132	0	2	6	FALSE	LIMK2	108.5	0	2	0	0.98185	FALSE	0	LIMK2	6354	0.610795	Gane name
2.74462	0.0164709	0.364349	0	106	5	FALSE	GS34	28.5943	0	106	0	0.9878	FALSE	0	GS34	19461954	0.119456	GS Ingretion
3.7814	0	0.264452	0	1	6	FALSE	GYS1	105	0	1	0	0.98055	FALSE	0	GYS1	0	0	Gane name
3.7814	0	0.264452	0	1	6	FALSE	PPP1CA	105	0	1	0	0.98055	FALSE	0	PPP1CA	0	0	Gane name
3.7814	0	0.264452	0	1	6	FALSE	HTR1D	105	0	1	0	0.98055	FALSE	0	HTR1D	0	0	Gane name
3.7814	0	0.264452	0	1	6	FALSE	ICMT	105	0	1	0	0.98055	FALSE	0	ICMT	0	0	Gane name
2.7821	0.0145835	0.359441	0	105	5	FALSE	GS33	26.381	0	105	0	0.987538	FALSE	0	GS33	18463360	0.125648	GS Ingretion
3.76197	6.45334e-07	0.265818	0	2	5	FALSE	GS32	35	0	2	0	0.980686	FALSE	0	GS32	1068	0.755556	GS Ingretion
3.76197	6.45334e-07	0.265818	0	2	5	FALSE	GS31	35	0	2	0	0.980686	FALSE	0	GS31	1068	0.755556	GS Ingretion
3.75226	0	0.266506	0	1	6	FALSE	NQO1	106	0	1	0	0.980753	FALSE	0	NQO1	0	0	Gane name
2.75295	0.0116368	0.363247	0	106	5	FALSE	GS30	26.283	0	106	0	0.987742	FALSE	0	GS30	16273470	0.117595	GS Ingretion
3.72172	0	0.268693	0	1	6	FALSE	PGA5	107	0	1	0	0.980967	FALSE	0	PGA5	0	0	Gane name
3.72172	0	0.268693	0	1	6	FALSE	PGC	107	0	1	0	0.980967	FALSE	0	PGC	0	0	Gane name
3.72172	0	0.268693	0	1	6	FALSE	LSS	107	0	1	0	0.980967	FALSE	0	LSS	0	0	Gane name
3.65649	1.21189e-05	0.273486	0	2	6	FALSE	P2RY12	74	0	2	0	0.981423	FALSE	0	P2RY12	8154	0.521429	Gane name
2.72241	0.014711	0.367321	0	107	5	FALSE	GS28	28.0748	0	107	0	0.987955	FALSE	0	GS28	16556426	0.114724	GS Ingretion
3.52186	2.85287e-05	0.283941	0	2	6	FALSE	CETP	125.5	0	2	0	0.982365	FALSE	0	CETP	17790	0.548458	Gane name
3.7009	0	0.270204	0	1	6	FALSE	OGT	141	0	1	0	0.981113	FALSE	0	OGT	0	0	Gane name
3.63567	8.0044e-06	0.275052	0	2	6	FALSE	BRS3	90	0	2	0	0.981569	FALSE	0	BRS3	4426	0.532934	Gane name
2.7016	0.0379977	0.370152	0	141	5	FALSE	GS26	19.6667	0	141	0	0.988101	FALSE	0	GS26	35049962	0.0848485	GS Ingretion
3.57183	1.92324e-05	0.279969	0	4	6	FALSE	KCNQ1	114.25	0	4	0	0.982015	FALSE	0	KCNQ1	19366	0.514773	Gane name
3.75503	0	0.266309	0	1	6	FALSE	QRFPR	105	0	1	0	0.980734	FALSE	0	QRFPR	0	0	Gane name
3.57183	1.92324e-05	0.279969	0	4	6	FALSE	KCNE1	114.25	0	4	0	0.982015	FALSE	0	KCNE1	19366	0.514773	Gane name
3.46218	0.000118427	0.288835	0	7	6	FALSE	SSTR3	70	0	7	0	0.982782	FALSE	0	SSTR3	134530	0.267442	Gane name
3.66482	2.53995e-06	0.272865	0	2	6	FALSE	PPOX	123	0	2	0	0.981365	FALSE	0	PPOX	2018	0.739394	Gane name
2.75573	0.0132632	0.362881	0	105	5	FALSE	GS25	26.3048	0	105	0	0.987722	FALSE	0	GS25	19269198	0.116077	GS Ingretion
3.73421	0	0.267794	0	1	6	FALSE	GPR18	96	0	1	0	0.98088	FALSE	0	GPR18	0	0	Gane name
3.73421	0	0.267794	0	1	6	FALSE	CYP27B1	96	0	1	0	0.98088	FALSE	0	CYP27B1	0	0	Gane name
2.73491	0.0102212	0.365643	0	96	5	FALSE	GS22	29.4167	0	96	0	0.987868	FALSE	0	GS22	12727270	0.119398	GS Ingretion
3.64122	6.03501e-06	0.274633	0	2	6	FALSE	CSNK2A2	107.5	0	2	0	0.98153	FALSE	0	CSNK2A2	5626	0.591667	Gane name
3.64261	3.25562e-06	0.274528	0	2	6	FALSE	NMT1	108	0	2	0	0.98152	FALSE	0	NMT1	4164	0.633136	Gane name
3.54684	1.27435e-05	0.281941	0	3	6	FALSE	PAK1	108	0	3	0	0.98219	FALSE	0	PAK1	16256	0.488584	Gane name
3.6662	3.14281e-06	0.272762	0	2	6	FALSE	VHL	107.5	0	2	0	0.981355	FALSE	0	VHL	3860	0.633929	Gane name
3.7814	0	0.264452	0	1	6	FALSE	MAPK12	110	0	1	0	0.98055	FALSE	0	MAPK12	0	0	Gane name
3.7814	0	0.264452	0	1	6	FALSE	MAP2K7	110	0	1	0	0.98055	FALSE	0	MAP2K7	0	0	Gane name
3.7814	0	0.264452	0	1	6	FALSE	MAPK13	110	0	1	0	0.98055	FALSE	0	MAPK13	0	0	Gane name
2.7821	0.0158223	0.359441	0	110	5	FALSE	GS21	23.5636	0	110	0	0.987538	FALSE	0	GS21	18513700	0.112818	GS Ingretion
3.60236	2.67218e-06	0.277596	0	2	6	FALSE	AKT3	107.5	0	2	0	0.981802	FALSE	0	AKT3	4140	0.598315	Gane name
3.58154	7.48546e-06	0.279209	0	3	6	FALSE	BRPF1	105.667	0	3	0	0.981947	FALSE	0	BRPF1	10622	0.539519	Gane name
3.74115	0	0.267297	0	1	6	FALSE	AVPR1B	106	0	1	0	0.980831	FALSE	0	AVPR1B	0	0	Gane name
3.57876	1.02593e-05	0.279426	0	3	6	FALSE	VAV1	83.6667	0	3	0	0.981967	FALSE	0	VAV1	10946	0.442068	Gane name
3.57599	1.22725e-05	0.279643	0	2	6	FALSE	CACNA1H	108	0	2	0	0.981986	FALSE	0	CACNA1H	11510	0.578378	Gane name
2.74185	0.0160006	0.364718	0	106	5	FALSE	GS20	23.5566	0	106	0	0.987819	FALSE	0	GS20	17283482	0.100699	GS Ingretion
3.76197	6.45334e-07	0.265818	0	2	5	FALSE	GS19	35	0	2	0	0.980686	FALSE	0	GS19	1068	0.755556	GS Ingretion
3.76197	6.45334e-07	0.265818	0	2	5	FALSE	GS18	35	0	2	0	0.980686	FALSE	0	GS18	1068	0.755556	GS Ingretion
3.5857	8.44085e-06	0.278885	0	3	6	FALSE	CCNH	118.333	0	3	0	0.981918	FALSE	0	CCNH	9792	0.556082	Gane name
3.322	0.000144073	0.301024	0	9	6	FALSE	PER2	103	0	9	0	0.983762	FALSE	0	PER2	160724	0.280992	Gane name
3.65926	1.25534e-06	0.273279	0	2	6	FALSE	KLK5	107	0	2	0	0.981404	FALSE	0	KLK5	2298	0.658385	Gane name
3.63151	4.22523e-06	0.275368	0	3	6	FALSE	ABCC9	106.667	0	3	0	0.981598	FALSE	0	ABCC9	6148	0.590317	Gane name
3.46218	9.86997e-05	0.288835	0	6	6	FALSE	AMPD3	99.5	0	6	0	0.982782	FALSE	0	AMPD3	58056	0.360806	Gane name
3.33727	9.38459e-05	0.299646	0	7	6	FALSE	IL6ST	110.429	0	7	0	0.983655	FALSE	0	IL6ST	125994	0.298985	Gane name
2.77932	0.0119355	0.3598	0	109	5	FALSE	GS17	24.6697	0	109	0	0.987557	FALSE	0	GS17	17850400	0.119544	GS Ingretion
2.84872	0.0194809	0.351035	0	103	5	FALSE	GS16	16.8252	0	103	0	0.987072	FALSE	0	GS16	28334032	0.0899162	GS Ingretion
3.76197	6.45334e-07	0.265818	0	2	5	FALSE	GS15	35	0	2	0	0.980686	FALSE	0	GS15	1068	0.755556	GS Ingretion
3.80222	0	0.263004	0	1	6	FALSE	NPY2R	109	0	1	0	0.980404	FALSE	0	NPY2R	0	0	Gane name
3.69951	1.37677e-06	0.270306	0	2	6	FALSE	GPR88	109	0	2	0	0.981122	FALSE	0	GPR88	2050	0.710526	Gane name
3.45663	8.73416e-05	0.289299	0	6	6	FALSE	CASP8	80.6667	0	6	0	0.982821	FALSE	0	CASP8	79558	0.286571	Gane name
3.80222	0	0.263004	0	1	6	FALSE	LIPE	109	0	1	0	0.980404	FALSE	0	LIPE	0	0	Gane name
3.41499	5.16264e-05	0.292827	0	5	6	FALSE	SMO	115.2	0	5	0	0.983112	FALSE	0	SMO	59674	0.378146	Gane name
3.53158	1.2398e-05	0.28316	0	3	6	FALSE	CTSE	108.333	0	3	0	0.982297	FALSE	0	CTSE	17530	0.456738	Gane name
2.80291	0.0143652	0.356771	0	109	5	FALSE	GS14	23.9174	0	109	0	0.987392	FALSE	0	GS14	18171934	0.116926	GS Ingretion
3.74393	0	0.267099	0	1	6	FALSE	MAP3K6	114	0	1	0	0.980812	FALSE	0	MAP3K6	0	0	Gane name
3.74393	0	0.267099	0	1	6	FALSE	PRPF4	114	0	1	0	0.980812	FALSE	0	PRPF4	0	0	Gane name
3.74393	0	0.267099	0	1	6	FALSE	CDKL3	114	0	1	0	0.980812	FALSE	0	CDKL3	0	0	Gane name
3.74393	0	0.267099	0	1	6	FALSE	CDKL5	114	0	1	0	0.980812	FALSE	0	CDKL5	0	0	Gane name
3.74393	0	0.267099	0	1	6	FALSE	MAK	114	0	1	0	0.980812	FALSE	0	MAK	0	0	Gane name
3.5857	1.23203e-05	0.278885	0	3	6	FALSE	SMYD2	110	0	3	0	0.981918	FALSE	0	SMYD2	12738	0.534314	Gane name
3.74393	0	0.267099	0	1	6	FALSE	SELE	114	0	1	0	0.980812	FALSE	0	SELE	0	0	Gane name
3.74393	0	0.267099	0	1	6	FALSE	VCAM1	114	0	1	0	0.980812	FALSE	0	VCAM1	0	0	Gane name
2.74462	0.0258263	0.364349	0	114	5	FALSE	GS13	24.4211	0	114	0	0.9878	FALSE	0	GS13	24972766	0.107931	GS Ingretion
3.84663	9.35764e-09	0.259968	0	2	6	FALSE	PKN2	103	0	2	0	0.980093	FALSE	0	PKN2	2	1	Gane name
3.64539	2.35646e-05	0.274319	0	3	6	FALSE	PAK3	103.667	0	3	0	0.981501	FALSE	0	PAK3	21810	0.56102	Gane name
3.84663	9.35764e-09	0.259968	0	2	6	FALSE	CAMK2D	103	0	2	0	0.980093	FALSE	0	CAMK2D	2	1	Gane name
3.84663	9.35764e-09	0.259968	0	2	6	FALSE	MYLK2	103	0	2	0	0.980093	FALSE	0	MYLK2	2	1	Gane name
3.59264	2.84881e-05	0.278347	0	3	6	FALSE	MAP3K11	104	0	3	0	0.98187	FALSE	0	MAP3K11	55262	0.528205	Gane name
3.84663	9.35764e-09	0.259968	0	2	6	FALSE	PRKD3	103	0	2	0	0.980093	FALSE	0	PRKD3	2	1	Gane name
3.84663	9.35764e-09	0.259968	0	2	6	FALSE	CAMK4	103	0	2	0	0.980093	FALSE	0	CAMK4	2	1	Gane name
3.84663	9.35764e-09	0.259968	0	2	6	FALSE	CAMK1	103	0	2	0	0.980093	FALSE	0	CAMK1	2	1	Gane name
3.84663	9.35764e-09	0.259968	0	2	6	FALSE	MAP2K6	103	0	2	0	0.980093	FALSE	0	MAP2K6	2	1	Gane name
3.84663	9.35764e-09	0.259968	0	2	6	FALSE	PRKAA2	103	0	2	0	0.980093	FALSE	0	PRKAA2	2	1	Gane name
3.84663	9.35764e-09	0.259968	0	2	6	FALSE	SNRK	103	0	2	0	0.980093	FALSE	0	SNRK	2	1	Gane name
3.84663	9.35764e-09	0.259968	0	2	6	FALSE	PRPF4B	103	0	2	0	0.980093	FALSE	0	PRPF4B	2	1	Gane name
3.84663	9.35764e-09	0.259968	0	2	6	FALSE	HUNK	103	0	2	0	0.980093	FALSE	0	HUNK	2	1	Gane name
3.63289	1.65144e-05	0.275263	0	3	6	FALSE	SBK1	106.667	0	3	0	0.981588	FALSE	0	SBK1	25894	0.583794	Gane name
3.63289	1.65144e-05	0.275263	0	3	6	FALSE	MAST1	106.667	0	3	0	0.981588	FALSE	0	MAST1	25894	0.583794	Gane name
3.63289	1.65144e-05	0.275263	0	3	6	FALSE	MAP3K15	106.667	0	3	0	0.981588	FALSE	0	MAP3K15	25894	0.583794	Gane name
3.63289	1.65144e-05	0.275263	0	3	6	FALSE	ICK	106.667	0	3	0	0.981588	FALSE	0	ICK	25894	0.583794	Gane name
3.63289	1.65144e-05	0.275263	0	3	6	FALSE	MAP3K13	106.667	0	3	0	0.981588	FALSE	0	MAP3K13	25894	0.583794	Gane name
3.63289	1.65144e-05	0.275263	0	3	6	FALSE	STK39	106.667	0	3	0	0.981588	FALSE	0	STK39	25894	0.583794	Gane name
3.63289	1.65144e-05	0.275263	0	3	6	FALSE	OXSR1	106.667	0	3	0	0.981588	FALSE	0	OXSR1	25894	0.583794	Gane name
3.63289	1.65144e-05	0.275263	0	3	6	FALSE	STK38	106.667	0	3	0	0.981588	FALSE	0	STK38	25894	0.583794	Gane name
3.84663	9.35764e-09	0.259968	0	2	6	FALSE	PDE11A	103	0	2	0	0.980093	FALSE	0	PDE11A	2	1	Gane name
3.61207	4.16645e-05	0.276849	0	4	6	FALSE	TRPV4	87.75	0	4	0	0.981734	FALSE	0	TRPV4	47234	0.451823	Gane name
3.47883	6.08025e-05	0.287453	0	5	6	FALSE	PDE6A	106	0	5	0	0.982665	FALSE	0	PDE6A	104088	0.402299	Gane name
2.84872	0.0194809	0.351035	0	103	5	FALSE	GS12	16.8252	0	103	0	0.987072	FALSE	0	GS12	28334032	0.0899162	GS Ingretion
2.74462	0.0119072	0.364349	0	112	5	FALSE	GS11	25.9732	0	112	0	0.9878	FALSE	0	GS11	18191852	0.115617	GS Ingretion
3.00972	0.000577227	0.332257	0	20	5	FALSE	GS9	26.15	0	20	0	0.985946	FALSE	0	GS9	725410	0.158176	GS Ingretion
4.3102	0	0.232008	0	1	6	FALSE	EBP	19	0	1	0	0.976852	FALSE	0	EBP	0	0	Gane name
4.3102	0	0.232008	0	1	6	FALSE	MAN2A1	19	0	1	0	0.976852	FALSE	0	MAN2A1	0	0	Gane name
4.3102	0	0.232008	0	1	6	FALSE	SI	19	0	1	0	0.976852	FALSE	0	SI	0	0	Gane name
4.3102	0	0.232008	0	1	6	FALSE	MTAP	19	0	1	0	0.976852	FALSE	0	MTAP	0	0	Gane name
4.3102	0	0.232008	0	1	6	FALSE	AGL	19	0	1	0	0.976852	FALSE	0	AGL	0	0	Gane name
3.3109	0.00760616	0.302033	0	19	5	FALSE	GS8	8.31579	0	19	0	0.98384	FALSE	0	GS8	8500226	0.0840895	GS Ingretion
2.79042	0.00283652	0.358369	0	63	5	FALSE	GS4	35.2381	0	63	0	0.98748	FALSE	0	GS4	5498992	0.146317	GS Ingretion
3.76197	6.45334e-07	0.265818	0	2	5	FALSE	GS3	35	0	2	0	0.980686	FALSE	0	GS3	1068	0.755556	GS Ingretion
3.49827	3.36469e-05	0.285856	0	4	6	FALSE	NAMPT	109.75	0	4	0	0.98253	FALSE	0	NAMPT	40840	0.456933	Gane name
3.74254	2.26e-08	0.267198	0	2	6	FALSE	MAP2K5	110	0	2	0	0.980821	FALSE	0	MAP2K5	54	0.981982	Gane name
3.58432	1.03114e-05	0.278993	0	4	6	FALSE	PDE9A	109.5	0	4	0	0.981928	FALSE	0	PDE9A	18774	0.565104	Gane name
3.74254	2.26e-08	0.267198	0	2	6	FALSE	ERBB4	110	0	2	0	0.980821	FALSE	0	ERBB4	54	0.981982	Gane name
3.41915	4.52474e-05	0.29247	0	6	6	FALSE	PDE3A	109.5	0	6	0	0.983083	FALSE	0	PDE3A	70914	0.375433	Gane name
3.45385	5.98897e-05	0.289532	0	7	6	FALSE	CX3CR1	112.286	0	7	0	0.98284	FALSE	0	CX3CR1	85456	0.387755	Gane name
3.41777	0.000106682	0.292589	0	7	6	FALSE	CHRM3	94.7143	0	7	0	0.983093	FALSE	0	CHRM3	174182	0.316602	Gane name
3.644	3.83207e-06	0.274424	0	3	6	FALSE	BRD3	108.667	0	3	0	0.981511	FALSE	0	BRD3	5812	0.652525	Gane name
3.644	3.83207e-06	0.274424	0	3	6	FALSE	BRD2	108.667	0	3	0	0.981511	FALSE	0	BRD2	5812	0.652525	Gane name
3.43858	3.93853e-05	0.290817	0	6	6	FALSE	SORD	108.833	0	6	0	0.982947	FALSE	0	SORD	62920	0.382388	Gane name
3.74254	2.26e-08	0.267198	0	2	6	FALSE	IKBKE	110	0	2	0	0.980821	FALSE	0	IKBKE	54	0.981982	Gane name
2.77516	0.0105774	0.36034	0	108	5	FALSE	GS2	25.1759	0	108	0	0.987586	FALSE	0	GS2	16275558	0.117359	GS Ingretion
2.81124	0.00222034	0.355715	0	54	5	FALSE	GS1	35.0741	0	54	0	0.987334	FALSE	0	GS1	4236470	0.148795	GS Ingretion
3.76475	0	0.265622	0	1	6	FALSE	GHSR	111	0	1	0	0.980666	FALSE	0	GHSR	0	0	Gane name
3.57876	1.57132e-05	0.279426	0	2	6	FALSE	GPR139	110.5	0	2	0	0.981967	FALSE	0	GPR139	10112	0.582447	Gane name
3.53019	2.62828e-05	0.283271	0	3	6	FALSE	PARP3	110	0	3	0	0.982306	FALSE	0	PARP3	25610	0.461864	Gane name
3.76475	0	0.265622	0	1	6	FALSE	CYP26A1	111	0	1	0	0.980666	FALSE	0	CYP26A1	0	0	Gane name
3.76475	0	0.265622	0	1	6	FALSE	MLX	111	0	1	0	0.980666	FALSE	0	MLX	0	0	Gane name
3.57876	1.57132e-05	0.279426	0	2	6	FALSE	TRPC6	110.5	0	2	0	0.981967	FALSE	0	TRPC6	10112	0.582447	Gane name
3.76475	0	0.265622	0	1	6	FALSE	FPR1	111	0	1	0	0.980666	FALSE	0	FPR1	0	0	Gane name
3.76475	0	0.265622	0	1	6	FALSE	NPEPPS	111	0	1	0	0.980666	FALSE	0	NPEPPS	0	0	Gane name
3.76475	0	0.265622	0	1	6	FALSE	SLC27A1	111	0	1	0	0.980666	FALSE	0	SLC27A1	0	0	Gane name
2.76544	0.0253298	0.361606	0	111	5	FALSE	BX21	21.5495	0	111	0	0.987654	FALSE	0	BX21	23321400	0.102237	BX Ingretion
3.84386	0	0.260155	0	1	6	FALSE	SLC47A1	41	0	1	0	0.980113	FALSE	0	SLC47A1	0	0	Gane name
3.84386	0	0.260155	0	1	6	FALSE	SLC22A2	41	0	1	0	0.980113	FALSE	0	SLC22A2	0	0	Gane name
3.84386	0	0.260155	0	1	6	FALSE	MC5R	41	0	1	0	0.980113	FALSE	0	MC5R	0	0	Gane name
3.84386	0	0.260155	0	1	6	FALSE	TPSAB1	41	0	1	0	0.980113	FALSE	0	TPSAB1	0	0	Gane name
3.84386	0	0.260155	0	1	6	FALSE	PBK	41	0	1	0	0.980113	FALSE	0	PBK	0	0	Gane name
3.63151	0.000174044	0.275368	0	7	6	FALSE	SSTR4	50.7143	0	7	0	0.981598	FALSE	0	SSTR4	68322	0.347652	Gane name
3.65232	0.000121665	0.273798	0	6	6	FALSE	SSTR2	52.3333	0	6	0	0.981452	FALSE	0	SSTR2	51638	0.397933	Gane name
3.84386	0	0.260155	0	1	6	FALSE	TLR8	41	0	1	0	0.980113	FALSE	0	TLR8	0	0	Gane name
3.84386	0	0.260155	0	1	6	FALSE	NISCH	41	0	1	0	0.980113	FALSE	0	NISCH	0	0	Gane name
3.84386	0	0.260155	0	1	6	FALSE	PAOX	41	0	1	0	0.980113	FALSE	0	PAOX	0	0	Gane name
2.84455	0.0134906	0.351549	0	41	5	FALSE	BX20	24.2195	0	41	0	0.987101	FALSE	0	BX20	4579562	0.102289	BX Ingretion
3.54268	0.000268062	0.282272	0	3	6	FALSE	HRH1	72.6667	0	3	0	0.982219	FALSE	0	HRH1	206244	0.347896	Gane name
4.0229	1.84816e-05	0.248577	0	2	5	FALSE	BX19	13.5	0	2	0	0.978861	FALSE	0	BX19	2258	0.5	BX Ingretion
4.7238	0	0.211694	0	1	6	FALSE	SLC6A13	12	0	1	0	0.973959	FALSE	0	SLC6A13	0	0	Gane name
4.7238	0	0.211694	0	1	6	FALSE	SLC6A11	12	0	1	0	0.973959	FALSE	0	SLC6A11	0	0	Gane name
4.7238	0	0.211694	0	1	6	FALSE	GABRR1	12	0	1	0	0.973959	FALSE	0	GABRR1	0	0	Gane name
4.7238	0	0.211694	0	1	6	FALSE	SLC6A1	12	0	1	0	0.973959	FALSE	0	SLC6A1	0	0	Gane name
3.7245	0.0067517	0.268493	0	12	5	FALSE	BX18	6.83333	0	12	0	0.980948	FALSE	0	BX18	12224900	0.157658	BX Ingretion
4.72241	4.86461e-06	0.211756	0	2	6	FALSE	GABBR2	7.5	0	2	0	0.973969	FALSE	0	GABBR2	2062	0.590909	Gane name
4.07287	0.000293246	0.245527	0	3	5	FALSE	BX17	10.3333	0	3	0	0.978511	FALSE	0	BX17	521140	0.358974	BX Ingretion
3.15545	5.32661e-05	0.316912	0	6	5	FALSE	BX16	36.5	0	6	0	0.984927	FALSE	0	BX16	85104	0.251773	BX Ingretion
3.76197	9.7718e-06	0.265818	0	2	6	FALSE	PPP1CC	35	0	2	0	0.980686	FALSE	0	PPP1CC	2530	0.507463	Gane name
3.76197	9.7718e-06	0.265818	0	2	6	FALSE	PPM1B	35	0	2	0	0.980686	FALSE	0	PPM1B	2530	0.507463	Gane name
3.84525	0	0.260061	0	1	6	FALSE	PTPN13	39	0	1	0	0.980103	FALSE	0	PTPN13	0	0	Gane name
3.64122	1.92071e-05	0.274633	0	2	6	FALSE	PAM	75	0	2	0	0.98153	FALSE	0	PAM	8576	0.506849	Gane name
2.84594	0.00606728	0.351378	0	39	5	FALSE	BX15	26.9744	0	39	0	0.987091	FALSE	0	BX15	3474872	0.112932	BX Ingretion
4.08675	0	0.244693	0	1	6	FALSE	AOC3	24	0	1	0	0.978414	FALSE	0	AOC3	0	0	Gane name
3.08744	0.00259363	0.323893	0	24	5	FALSE	BX14	18.1667	0	24	0	0.985403	FALSE	0	BX14	2736696	0.105317	BX Ingretion
3.36919	0.000184736	0.296807	0	7	5	FALSE	CHRM5	82.8571	0	7	0	0.983432	FALSE	0	CHRM5	194224	0.255007	Gane name
3.10826	0.0005266	0.321724	0	11	5	FALSE	BX13	27.3636	0	11	0	0.985257	FALSE	0	BX13	346102	0.173445	BX Ingretion
3.46634	6.22454e-05	0.288488	0	5	5	FALSE	BX12	51.6	0	5	0	0.982753	FALSE	0	BX12	73396	0.436207	BX Ingretion
3.39139	0.000161775	0.294864	0	13	5	FALSE	BX11	52.2308	0	13	0	0.983277	FALSE	0	BX11	223342	0.403392	BX Ingretion
2.86398	0.00152409	0.349164	0	42	5	FALSE	BX10	37	0	42	0	0.986965	FALSE	0	BX10	2725230	0.162896	BX Ingretion
2.75434	0.00364796	0.363064	0	83	5	FALSE	BX9	34.1325	0	83	0	0.987732	FALSE	0	BX9	8278144	0.141592	BX Ingretion
2.89313	0.000749033	0.345646	0	27	5	FALSE	BX8	43.2593	0	27	0	0.986761	FALSE	0	BX8	1416820	0.192965	BX Ingretion
3.1721	4.95413e-05	0.315248	0	5	5	FALSE	BX7	47	0	5	0	0.98481	FALSE	0	BX7	83688	0.377049	BX Ingretion
3.74809	0	0.266802	0	1	6	FALSE	CHRNA2	107	0	1	0	0.980783	FALSE	0	CHRNA2	0	0	Gane name
3.74809	0	0.266802	0	1	6	FALSE	TDP2	107	0	1	0	0.980783	FALSE	0	TDP2	0	0	Gane name
3.59264	1.91835e-05	0.278347	0	3	6	FALSE	TBK1	109	0	3	0	0.98187	FALSE	0	TBK1	19752	0.553846	Gane name
3.74809	0	0.266802	0	1	6	FALSE	PARP2	107	0	1	0	0.980783	FALSE	0	PARP2	0	0	Gane name
3.42887	4.6561e-05	0.291641	0	4	6	FALSE	CCNC	108	0	4	0	0.983015	FALSE	0	CCNC	47398	0.378092	Gane name
3.73282	8.08733e-06	0.267894	0	2	6	FALSE	SLC18A2	65.5	0	2	0	0.980889	FALSE	0	SLC18A2	14068	0.56087	Gane name
3.74809	0	0.266802	0	1	6	FALSE	KCNN2	107	0	1	0	0.980783	FALSE	0	KCNN2	0	0	Gane name
3.74809	0	0.266802	0	1	6	FALSE	KCNN3	107	0	1	0	0.980783	FALSE	0	KCNN3	0	0	Gane name
3.74809	0	0.266802	0	1	6	FALSE	KCNN1	107	0	1	0	0.980783	FALSE	0	KCNN1	0	0	Gane name
3.74809	0	0.266802	0	1	6	FALSE	RBBP9	107	0	1	0	0.980783	FALSE	0	RBBP9	0	0	Gane name
3.74809	0	0.266802	0	1	6	FALSE	XBP1	107	0	1	0	0.980783	FALSE	0	XBP1	0	0	Gane name
3.55517	6.0883e-05	0.28128	0	5	5	FALSE	CHRNA3	55.4	0	5	0	0.982132	FALSE	0	CHRNA3	90420	0.278974	Gane name
3.56766	4.52323e-05	0.280296	0	4	5	FALSE	CHRNB4	62.5	0	4	0	0.982044	FALSE	0	CHRNB4	77566	0.328877	Gane name
3.74809	0	0.266802	0	1	6	FALSE	ADRB3	107	0	1	0	0.980783	FALSE	0	ADRB3	0	0	Gane name
3.66759	2.46432e-05	0.272658	0	3	5	FALSE	ADRA1D	60	0	3	0	0.981346	FALSE	0	ADRA1D	19668	0.433824	Gane name
3.25954	0.000253716	0.306792	0	8	5	FALSE	CHRM4	97.75	0	8	0	0.984199	FALSE	0	CHRM4	292658	0.244318	Gane name
2.74879	0.028573	0.363797	0	107	5	FALSE	BX6	21.3271	0	107	0	0.987771	FALSE	0	BX6	20772220	0.094107	BX Ingretion
2.81957	0.00225587	0.354664	0	46	5	FALSE	B	35.5217	0	46	0	0.987276	FALSE	0	B	3442220	0.145661	Ingretion
3.63289	6.92934e-05	0.275263	0	5	6	FALSE	HK1	63.8	0	5	0	0.981588	FALSE	0	HK1	58854	0.436111	Gane name
3.63289	6.92934e-05	0.275263	0	5	6	FALSE	HK2	63.8	0	5	0	0.981588	FALSE	0	HK2	58854	0.436111	Gane name
3.92436	0	0.254819	0	1	6	FALSE	RNASE1	44	0	1	0	0.97955	FALSE	0	RNASE1	0	0	Gane name
3.92436	0	0.254819	0	1	6	FALSE	RNASE2	44	0	1	0	0.97955	FALSE	0	RNASE2	0	0	Gane name
3.59681	0.000357218	0.278024	0	7	6	FALSE	FUCA1	54.5714	0	7	0	0.981841	FALSE	0	FUCA1	417234	0.332742	Gane name
3.92436	0	0.254819	0	1	6	FALSE	CDC42	44	0	1	0	0.97955	FALSE	0	CDC42	0	0	Gane name
3.92436	0	0.254819	0	1	6	FALSE	EHMT2	44	0	1	0	0.97955	FALSE	0	EHMT2	0	0	Gane name
3.92436	0	0.254819	0	1	6	FALSE	EHMT1	44	0	1	0	0.97955	FALSE	0	EHMT1	0	0	Gane name
3.61346	9.91005e-05	0.276743	0	6	6	FALSE	OGA	60	0	6	0	0.981724	FALSE	0	OGA	77956	0.375796	Gane name
3.92436	0	0.254819	0	1	6	FALSE	HEXB	44	0	1	0	0.97955	FALSE	0	HEXB	0	0	Gane name
3.92436	0	0.254819	0	1	6	FALSE	HEXA	44	0	1	0	0.97955	FALSE	0	HEXA	0	0	Gane name
3.92436	0	0.254819	0	1	6	FALSE	EIF4E	44	0	1	0	0.97955	FALSE	0	EIF4E	0	0	Gane name
3.63567	0.000159734	0.275052	0	4	6	FALSE	PNP	47.5	0	4	0	0.981569	FALSE	0	PNP	194064	0.341912	Gane name
3.69535	2.9728e-05	0.27061	0	3	6	FALSE	GAPDH	49.3333	0	3	0	0.981151	FALSE	0	GAPDH	19060	0.427729	Gane name
3.74115	6.82527e-06	0.267297	0	2	6	FALSE	AHCY	53.5	0	2	0	0.980831	FALSE	0	AHCY	7812	0.625	Gane name
3.92436	0	0.254819	0	1	6	FALSE	HPRT1	44	0	1	0	0.97955	FALSE	0	HPRT1	0	0	Gane name
3.65094	6.3353e-05	0.273902	0	2	6	FALSE	PYGM	77	0	2	0	0.981462	FALSE	0	PYGM	33430	0.503311	Gane name
3.62595	8.18951e-05	0.275789	0	5	6	FALSE	HSPA8	59.2	0	5	0	0.981637	FALSE	0	HSPA8	58994	0.38543	Gane name
3.66343	4.47002e-05	0.272968	0	2	6	FALSE	TYMP	75	0	2	0	0.981375	FALSE	0	TYMP	31136	0.517483	Gane name
3.39001	0.000377487	0.294985	0	8	6	FALSE	TK1	95.25	0	8	0	0.983287	FALSE	0	TK1	293808	0.308007	Gane name
3.74115	6.82527e-06	0.267297	0	2	6	FALSE	CDA	53.5	0	2	0	0.980831	FALSE	0	CDA	7812	0.625	Gane name
3.49965	0.000139892	0.285743	0	5	6	FALSE	ADA	86.6	0	5	0	0.98252	FALSE	0	ADA	128950	0.365812	Gane name
2.92505	0.0166502	0.341874	0	44	5	FALSE	BX5	18.5455	0	44	0	0.986538	FALSE	0	BX5	12466208	0.0948403	BX Ingretion
4.08675	0	0.244693	0	1	6	FALSE	NMUR2	15	0	1	0	0.978414	FALSE	0	NMUR2	0	0	Gane name
3.08744	0.00166389	0.323893	0	15	5	FALSE	BX4	30.2667	0	15	0	0.985403	FALSE	0	BX4	2147618	0.177374	BX Ingretion
2.70437	0.00737226	0.369772	0	105	5	FALSE	A	41.6762	0	105	0	0.988081	FALSE	0	A	17836458	0.164017	Ingretion
3.84108	0	0.260343	0	1	6	FALSE	CCR5	47	0	1	0	0.980132	FALSE	0	CCR5	0	0	Gane name
2.84178	0.00278713	0.351893	0	47	5	FALSE	BX3	38.0426	0	47	0	0.98712	FALSE	0	BX3	4013784	0.163183	BX Ingretion
2.92228	0.000631014	0.342199	0	31	5	FALSE	BX2	38.3871	0	31	0	0.986558	FALSE	0	BX2	1385564	0.181491	BX Ingretion
3.74254	0	0.267198	0	1	6	FALSE	SLC15A1	110	0	1	0	0.980821	FALSE	0	SLC15A1	0	0	Gane name
3.58709	1.78435e-05	0.278777	0	2	6	FALSE	GRB2	109.5	0	2	0	0.981908	FALSE	0	GRB2	11438	0.54798	Gane name
3.74254	0	0.267198	0	1	6	FALSE	PDF	110	0	1	0	0.980821	FALSE	0	PDF	0	0	Gane name
3.17488	0.000370876	0.314973	0	9	6	FALSE	OXTR	112.556	0	9	0	0.984791	FALSE	0	OXTR	322834	0.243571	Gane name
3.74254	0	0.267198	0	1	6	FALSE	CBX4	110	0	1	0	0.980821	FALSE	0	CBX4	0	0	Gane name
3.74254	0	0.267198	0	1	6	FALSE	HLA-DRB1	110	0	1	0	0.980821	FALSE	0	HLA-DRB1	0	0	Gane name
3.62734	1.23438e-05	0.275684	0	2	6	FALSE	FURIN	110.5	0	2	0	0.981627	FALSE	0	FURIN	7336	0.615169	Gane name
3.64677	4.01263e-05	0.274215	0	2	6	FALSE	MC4R	75.5	0	2	0	0.981491	FALSE	0	MC4R	9696	0.520979	Gane name
3.74254	0	0.267198	0	1	6	FALSE	TRHR	110	0	1	0	0.980821	FALSE	0	TRHR	0	0	Gane name
3.62734	1.23438e-05	0.275684	0	2	6	FALSE	HLA-A	110.5	0	2	0	0.981627	FALSE	0	HLA-A	7336	0.615169	Gane name
3.74254	0	0.267198	0	1	6	FALSE	ACKR3	110	0	1	0	0.980821	FALSE	0	ACKR3	0	0	Gane name
3.74254	0	0.267198	0	1	6	FALSE	NPY4R	110	0	1	0	0.980821	FALSE	0	NPY4R	0	0	Gane name
3.19431	0.000422578	0.313057	0	11	6	FALSE	CASP1	93.1818	0	11	0	0.984655	FALSE	0	CASP1	362304	0.208556	Gane name
3.74254	0	0.267198	0	1	6	FALSE	BIRC3	110	0	1	0	0.980821	FALSE	0	BIRC3	0	0	Gane name
3.74254	0	0.267198	0	1	6	FALSE	NTSR1	110	0	1	0	0.980821	FALSE	0	NTSR1	0	0	Gane name
3.62734	1.23438e-05	0.275684	0	2	6	FALSE	NTSR2	110.5	0	2	0	0.981627	FALSE	0	NTSR2	7336	0.615169	Gane name
3.62734	1.23438e-05	0.275684	0	2	6	FALSE	CBX7	110.5	0	2	0	0.981627	FALSE	0	CBX7	7336	0.615169	Gane name
3.64677	4.01263e-05	0.274215	0	2	6	FALSE	MC1R	75.5	0	2	0	0.981491	FALSE	0	MC1R	9696	0.520979	Gane name
3.74254	0	0.267198	0	1	6	FALSE	MC3R	110	0	1	0	0.980821	FALSE	0	MC3R	0	0	Gane name
3.74254	0	0.267198	0	1	6	FALSE	YARS	110	0	1	0	0.980821	FALSE	0	YARS	0	0	Gane name
3.74254	0	0.267198	0	1	6	FALSE	PDYN	110	0	1	0	0.980821	FALSE	0	PDYN	0	0	Gane name
3.48716	4.58628e-05	0.286766	0	3	6	FALSE	GALR2	120	0	3	0	0.982607	FALSE	0	GALR2	32340	0.449057	Gane name
3.48716	4.58628e-05	0.286766	0	3	6	FALSE	GALR1	120	0	3	0	0.982607	FALSE	0	GALR1	32340	0.449057	Gane name
3.74254	0	0.267198	0	1	6	FALSE	MLNR	110	0	1	0	0.980821	FALSE	0	MLNR	0	0	Gane name
3.74254	0	0.267198	0	1	6	FALSE	CHRND	110	0	1	0	0.980821	FALSE	0	CHRND	0	0	Gane name
2.74323	0.0340722	0.364533	0	110	5	FALSE	BX1	20.4273	0	110	0	0.98781	FALSE	0	BX1	23421704	0.0891159	BX Ingretion
3.26232	5.52271e-06	0.306531	0	3	5	FALSE	GC136	75	0	3	0	0.98418	FALSE	0	GC136	16486	0.45122	GC Ingretion
2.77516	0.00955355	0.36034	0	105	5	FALSE	GC99	29.2	0	105	0	0.987586	FALSE	0	GC99	16130324	0.129358	GC Ingretion
3.62179	1.04903e-05	0.276107	0	3	6	FALSE	FCER2	105	0	3	0	0.981666	FALSE	0	FCER2	14170	0.571429	Gane name
3.77307	9.1794e-09	0.265036	0	2	6	FALSE	EDNRB	105	0	2	0	0.980608	FALSE	0	EDNRB	2	1	Gane name
3.4372	3.04187e-05	0.290935	0	5	6	FALSE	DUT	106.6	0	5	0	0.982957	FALSE	0	DUT	51540	0.375801	Gane name
3.16655	0.000310249	0.315801	0	12	6	FALSE	BDKRB1	110.5	0	12	0	0.984849	FALSE	0	BDKRB1	412990	0.238043	Gane name
3.77307	9.1794e-09	0.265036	0	2	6	FALSE	CACNA1C	105	0	2	0	0.980608	FALSE	0	CACNA1C	2	1	Gane name
3.45246	7.19354e-05	0.289648	0	5	6	FALSE	MAP3K12	105.6	0	5	0	0.98285	FALSE	0	MAP3K12	112424	0.388848	Gane name
2.77516	0.00955355	0.36034	0	105	5	FALSE	GC98	29.2	0	105	0	0.987586	FALSE	0	GC98	16130324	0.129358	GC Ingretion
2.96947	0.000540468	0.336761	0	19	5	FALSE	GC97	39.6316	0	19	0	0.986228	FALSE	0	GC97	753154	0.190303	GC Ingretion
3.89244	0	0.256909	0	1	6	FALSE	KDM5A	41	0	1	0	0.979773	FALSE	0	KDM5A	0	0	Gane name
2.89313	0.00387709	0.345646	0	41	5	FALSE	GC96	34.1707	0	41	0	0.986761	FALSE	0	GC96	3735514	0.157956	GC Ingretion
3.11797	3.21942e-06	0.320721	0	3	5	FALSE	GC95	104.333	0	3	0	0.985189	FALSE	0	GC95	14548	0.570902	GC Ingretion
3.14018	1.02465e-06	0.318453	0	2	5	FALSE	GC94	132	0	2	0	0.985034	FALSE	0	GC94	5588	0.748571	GC Ingretion
3.14018	1.02465e-06	0.318453	0	2	5	FALSE	GC93	132	0	2	0	0.985034	FALSE	0	GC93	5588	0.748571	GC Ingretion
2.71825	0.00431117	0.367884	0	104	5	FALSE	GC92	41.9712	0	104	0	0.987984	FALSE	0	GC92	15160958	0.166549	GC Ingretion
3.80222	2.13513e-05	0.263004	0	2	6	FALSE	GBA2	22.5	0	2	0	0.980404	FALSE	0	GBA2	42544	0.52439	Gane name
3.61207	0.000160087	0.276849	0	3	6	FALSE	UGCG	52.3333	0	3	0	0.981734	FALSE	0	UGCG	138354	0.339956	Gane name
2.8501	0.00225417	0.350864	0	26	5	FALSE	GC91	41.7308	0	26	0	0.987062	FALSE	0	GC91	1799528	0.178644	GC Ingretion
3.43303	0.00010772	0.291288	0	5	6	FALSE	ADCY1	83	0	5	0	0.982986	FALSE	0	ADCY1	56722	0.291815	Gane name
3.68702	6.08673e-06	0.271222	0	2	6	FALSE	F9	83.5	0	2	0	0.98121	FALSE	0	F9	4494	0.580986	Gane name
3.86884	0	0.258475	0	1	6	FALSE	PRSS3	62	0	1	0	0.979938	FALSE	0	PRSS3	0	0	Gane name
3.86884	0	0.258475	0	1	6	FALSE	TMPRSS11D	62	0	1	0	0.979938	FALSE	0	TMPRSS11D	0	0	Gane name
3.75503	9.64655e-06	0.266309	0	2	6	FALSE	PPP5C	46.5	0	2	0	0.980734	FALSE	0	PPP5C	3376	0.522989	Gane name
2.86954	0.00805272	0.348489	0	62	5	FALSE	GC90	29.4516	0	62	0	0.986926	FALSE	0	GC90	7963550	0.140156	GC Ingretion
2.92089	0.00022081	0.342362	0	15	5	FALSE	GC89	54	0	15	0	0.986567	FALSE	0	GC89	562740	0.242009	GC Ingretion
2.77516	0.00377886	0.36034	0	68	5	FALSE	GC88	42.2059	0	68	0	0.987586	FALSE	0	GC88	6954284	0.168187	GC Ingretion
3.80222	0	0.263004	0	1	6	FALSE	ADCY5	72	0	1	0	0.980404	FALSE	0	ADCY5	0	0	Gane name
3.80222	0	0.263004	0	1	6	FALSE	GLI1	72	0	1	0	0.980404	FALSE	0	GLI1	0	0	Gane name
3.80222	0	0.263004	0	1	6	FALSE	GLI2	72	0	1	0	0.980404	FALSE	0	GLI2	0	0	Gane name
2.80291	0.00699692	0.356771	0	72	5	FALSE	GC87	39.8889	0	72	0	0.987392	FALSE	0	GC87	8580812	0.16982	GC Ingretion
3.13324	1.11384e-05	0.319158	0	5	5	FALSE	GC86	81.4	0	5	0	0.985082	FALSE	0	GC86	36662	0.425397	GC Ingretion
2.91395	0.000474206	0.343177	0	23	5	FALSE	GC85	49	0	23	0	0.986616	FALSE	0	GC85	1178290	0.221198	GC Ingretion
3.2068	5.38615e-06	0.311837	0	3	5	FALSE	GC84	65.3333	0	3	0	0.984568	FALSE	0	GC84	11904	0.420479	GC Ingretion
2.73352	0.0127616	0.365829	0	109	5	FALSE	GC83	30.156	0	109	0	0.987877	FALSE	0	GC83	15440892	0.122504	GC Ingretion
2.73213	0.00465395	0.366015	0	91	5	FALSE	GC82	42.2747	0	91	0	0.987887	FALSE	0	GC82	12172778	0.165099	GC Ingretion
3.71339	0	0.269295	0	1	6	FALSE	SCN4A	114	0	1	0	0.981025	FALSE	0	SCN4A	0	0	Gane name
3.48161	2.75602e-05	0.287223	0	3	6	FALSE	HRH4	112	0	3	0	0.982646	FALSE	0	HRH4	23988	0.437008	Gane name
2.71409	0.0140472	0.368448	0	114	5	FALSE	GC81	28.9737	0	114	0	0.988013	FALSE	0	GC81	18120518	0.119037	GC Ingretion
3.08744	9.24349e-05	0.323893	0	5	5	FALSE	GC80	84.2	0	5	0	0.985403	FALSE	0	GC80	66742	0.440212	GC Ingretion
2.71964	0.0043312	0.367696	0	104	5	FALSE	GC79	42.2885	0	104	0	0.987975	FALSE	0	GC79	15194768	0.168524	GC Ingretion
3.71201	0	0.269396	0	1	6	FALSE	RPS6KB2	105	0	1	0	0.981035	FALSE	0	RPS6KB2	0	0	Gane name
3.44552	3.67288e-05	0.290232	0	5	6	FALSE	AURKC	109.8	0	5	0	0.982898	FALSE	0	AURKC	61974	0.395636	Gane name
2.7127	0.0114518	0.368636	0	105	5	FALSE	GC78	35.8	0	105	0	0.988023	FALSE	0	GC78	17834428	0.139759	GC Ingretion
3.60375	8.42698e-06	0.277489	0	2	6	FALSE	GABRA6	110	0	2	0	0.981792	FALSE	0	GABRA6	8354	0.57672	Gane name
3.75364	0	0.266408	0	1	6	FALSE	STK10	106	0	1	0	0.980744	FALSE	0	STK10	0	0	Gane name
3.75364	0	0.266408	0	1	6	FALSE	FGFR4	106	0	1	0	0.980744	FALSE	0	FGFR4	0	0	Gane name
3.61346	1.36693e-05	0.276743	0	2	6	FALSE	MAP3K1	105.5	0	2	0	0.981724	FALSE	0	MAP3K1	9512	0.574176	Gane name
3.75364	0	0.266408	0	1	6	FALSE	STK16	106	0	1	0	0.980744	FALSE	0	STK16	0	0	Gane name
3.75364	0	0.266408	0	1	6	FALSE	MAP3K20	106	0	1	0	0.980744	FALSE	0	MAP3K20	0	0	Gane name
3.5288	2.50995e-05	0.283382	0	3	6	FALSE	MARK2	108	0	3	0	0.982316	FALSE	0	MARK2	24182	0.49537	Gane name
3.75364	0	0.266408	0	1	6	FALSE	AAK1	106	0	1	0	0.980744	FALSE	0	AAK1	0	0	Gane name
3.3567	0.000124999	0.297912	0	5	6	FALSE	TYK2	109.2	0	5	0	0.98352	FALSE	0	TYK2	97304	0.315452	Gane name
3.75364	0	0.266408	0	1	6	FALSE	IRAK1	106	0	1	0	0.980744	FALSE	0	IRAK1	0	0	Gane name
3.64677	1.66316e-05	0.274215	0	3	6	FALSE	RPS6KA4	104	0	3	0	0.981491	FALSE	0	RPS6KA4	25394	0.624242	Gane name
3.54268	5.38561e-05	0.282272	0	4	6	FALSE	DAPK2	104.25	0	4	0	0.982219	FALSE	0	DAPK2	56714	0.450873	Gane name
3.27897	0.000345637	0.304974	0	8	6	FALSE	CDK7	110.125	0	8	0	0.984063	FALSE	0	CDK7	301110	0.267463	Gane name
3.64677	1.66316e-05	0.274215	0	3	6	FALSE	MAP2K2	104	0	3	0	0.981491	FALSE	0	MAP2K2	25394	0.624242	Gane name
3.54962	4.52667e-05	0.28172	0	4	6	FALSE	MAP2K4	105.5	0	4	0	0.982171	FALSE	0	MAP2K4	56626	0.450431	Gane name
3.75364	0	0.266408	0	1	6	FALSE	PRKG2	106	0	1	0	0.980744	FALSE	0	PRKG2	0	0	Gane name
3.37335	0.000305462	0.296441	0	7	6	FALSE	MAP3K9	90	0	7	0	0.983403	FALSE	0	MAP3K9	288284	0.280757	Gane name
3.64677	1.66316e-05	0.274215	0	3	6	FALSE	FGFR3	104	0	3	0	0.981491	FALSE	0	FGFR3	25394	0.624242	Gane name
3.64677	1.66316e-05	0.274215	0	3	6	FALSE	CSNK1G2	104	0	3	0	0.981491	FALSE	0	CSNK1G2	25394	0.624242	Gane name
3.54268	5.38561e-05	0.282272	0	4	6	FALSE	DAPK3	104.25	0	4	0	0.982219	FALSE	0	DAPK3	56714	0.450873	Gane name
3.64677	1.66316e-05	0.274215	0	3	6	FALSE	PHKG2	104	0	3	0	0.981491	FALSE	0	PHKG2	25394	0.624242	Gane name
3.64677	1.66316e-05	0.274215	0	3	6	FALSE	MAP2K3	104	0	3	0	0.981491	FALSE	0	MAP2K3	25394	0.624242	Gane name
3.64677	1.66316e-05	0.274215	0	3	6	FALSE	DSTYK	104	0	3	0	0.981491	FALSE	0	DSTYK	25394	0.624242	Gane name
3.75364	0	0.266408	0	1	6	FALSE	PIP5K1C	106	0	1	0	0.980744	FALSE	0	PIP5K1C	0	0	Gane name
3.75364	0	0.266408	0	1	6	FALSE	CASK	106	0	1	0	0.980744	FALSE	0	CASK	0	0	Gane name
3.61346	1.36693e-05	0.276743	0	2	6	FALSE	PIP4K2C	105.5	0	2	0	0.981724	FALSE	0	PIP4K2C	9512	0.574176	Gane name
3.49827	3.91059e-05	0.285856	0	3	6	FALSE	PIK3C2G	108.333	0	3	0	0.98253	FALSE	0	PIK3C2G	30772	0.431058	Gane name
3.56905	1.62854e-05	0.280187	0	2	6	FALSE	TAOK2	110	0	2	0	0.982035	FALSE	0	TAOK2	13638	0.545	Gane name
3.52186	4.94221e-05	0.283941	0	4	6	FALSE	HIPK4	106.5	0	4	0	0.982365	FALSE	0	HIPK4	64924	0.454741	Gane name
3.52186	4.94221e-05	0.283941	0	4	6	FALSE	GRK7	106.5	0	4	0	0.982365	FALSE	0	GRK7	64924	0.454741	Gane name
2.75434	0.0296844	0.363064	0	106	5	FALSE	GC77	21.8585	0	106	0	0.987732	FALSE	0	GC77	23632402	0.0935358	GC Ingretion
2.77516	0.00377886	0.36034	0	68	5	FALSE	GC76	42.2059	0	68	0	0.987586	FALSE	0	GC76	6954284	0.168187	GC Ingretion
3.50659	1.7776e-05	0.285177	0	3	6	FALSE	DYRK2	104.667	0	3	0	0.982471	FALSE	0	DYRK2	27584	0.428375	Gane name
3.50659	1.7776e-05	0.285177	0	3	6	FALSE	CLK3	104.667	0	3	0	0.982471	FALSE	0	CLK3	27584	0.428375	Gane name
3.59403	4.27372e-06	0.278239	0	2	6	FALSE	DGAT1	104	0	2	0	0.98186	FALSE	0	DGAT1	9558	0.565934	Gane name
3.65232	8.31514e-07	0.273798	0	2	6	FALSE	MBD2	106	0	2	0	0.981452	FALSE	0	MBD2	1424	0.714286	Gane name
3.58432	7.35313e-06	0.278993	0	3	6	FALSE	TUBB3	91.6667	0	3	0	0.981928	FALSE	0	TUBB3	9394	0.487455	Gane name
2.72935	0.012226	0.366387	0	103	5	FALSE	GC75	32.6602	0	103	0	0.987907	FALSE	0	GC75	16879120	0.13137	GC Ingretion
2.74185	0.00349151	0.364718	0	88	5	FALSE	GC135	40.3864	0	88	0	0.987819	FALSE	0	GC135	10850024	0.160761	GC Ingretion
3.89938	0	0.256451	0	1	6	FALSE	PTPRA	28	0	1	0	0.979725	FALSE	0	PTPRA	0	0	Gane name
3.78834	2.64388e-06	0.263968	0	2	6	FALSE	KDM6B	32.5	0	2	0	0.980501	FALSE	0	KDM6B	2090	0.605769	Gane name
3.78834	2.64388e-06	0.263968	0	2	6	FALSE	KDM3A	32.5	0	2	0	0.980501	FALSE	0	KDM3A	2090	0.605769	Gane name
3.89938	0	0.256451	0	1	6	FALSE	TH	28	0	1	0	0.979725	FALSE	0	TH	0	0	Gane name
3.89938	0	0.256451	0	1	6	FALSE	CPA3	28	0	1	0	0.979725	FALSE	0	CPA3	0	0	Gane name
3.78279	9.06723e-06	0.264355	0	2	6	FALSE	CPA1	29.5	0	2	0	0.98054	FALSE	0	CPA1	2462	0.548077	Gane name
2.90007	0.00666291	0.344819	0	28	5	FALSE	GC134	34.1786	0	28	0	0.986713	FALSE	0	GC134	4252150	0.141185	GC Ingretion
2.85704	0.00171507	0.350012	0	28	5	FALSE	GC133	31.9286	0	28	0	0.987014	FALSE	0	GC133	1582042	0.136249	GC Ingretion
2.839	0.0019203	0.352237	0	50	5	FALSE	GC132	37.82	0	50	0	0.98714	FALSE	0	GC132	3279392	0.163644	GC Ingretion
2.75017	0.00513555	0.363613	0	93	5	FALSE	GC131	34.3763	0	93	0	0.987761	FALSE	0	GC131	10949024	0.142027	GC Ingretion
2.90007	0.00102476	0.344819	0	34	5	FALSE	GC130	36.0588	0	34	0	0.986713	FALSE	0	GC130	1433232	0.163064	GC Ingretion
3.65649	4.10227e-06	0.273486	0	3	6	FALSE	GC	74	0	3	0	0.981423	FALSE	0	GC	5084	0.51773	Gane name
2.9653	0.00051729	0.337234	0	19	5	FALSE	GC129	53.6842	0	19	0	0.986257	FALSE	0	GC129	774298	0.247344	GC Ingretion
2.80985	0.00175461	0.35589	0	49	5	FALSE	GC128	42.1429	0	49	0	0.987344	FALSE	0	GC128	3674240	0.16793	GC Ingretion
3.78557	0	0.264161	0	1	6	FALSE	ITGA5	67	0	1	0	0.980521	FALSE	0	ITGA5	0	0	Gane name
3.77863	2.50854e-07	0.264646	0	2	6	FALSE	UBLCP1	50.5	0	2	0	0.980569	FALSE	0	UBLCP1	404	0.707143	Gane name
2.78626	0.00625304	0.358904	0	67	5	FALSE	GC127	35.4478	0	67	0	0.987509	FALSE	0	GC127	6853348	0.141179	GC Ingretion
3.66204	2.56242e-06	0.273072	0	2	6	FALSE	AMPD2	76	0	2	0	0.981384	FALSE	0	AMPD2	3628	0.520833	Gane name
3.54823	3.55122e-05	0.281831	0	7	6	FALSE	PLA2G4A	63.5714	0	7	0	0.98218	FALSE	0	PLA2G4A	54022	0.316017	Gane name
3.64816	5.7647e-06	0.274111	0	2	6	FALSE	ACE	78.5	0	2	0	0.981481	FALSE	0	ACE	5556	0.516667	Gane name
2.86121	0.00203023	0.349503	0	46	5	FALSE	GC126	39.3043	0	46	0	0.986985	FALSE	0	GC126	3031454	0.172542	GC Ingretion
2.75434	0.0051635	0.363064	0	92	5	FALSE	GC125	33.5435	0	92	0	0.987732	FALSE	0	GC125	10473274	0.139075	GC Ingretion
2.76128	0.00485934	0.362151	0	90	5	FALSE	GC124	33.9	0	90	0	0.987683	FALSE	0	GC124	10157110	0.142424	GC Ingretion
3.62457	1.49039e-05	0.275895	0	2	6	FALSE	PTK2B	99	0	2	0	0.981646	FALSE	0	PTK2B	7582	0.553672	Gane name
3.78279	0	0.264355	0	1	6	FALSE	ASAH1	88	0	1	0	0.98054	FALSE	0	ASAH1	0	0	Gane name
3.78279	0	0.264355	0	1	6	FALSE	LRP6	88	0	1	0	0.98054	FALSE	0	LRP6	0	0	Gane name
3.78279	0	0.264355	0	1	6	FALSE	PTPRC	88	0	1	0	0.98054	FALSE	0	PTPRC	0	0	Gane name
3.59403	1.42809e-05	0.278239	0	2	6	FALSE	SCN5A	99	0	2	0	0.98186	FALSE	0	SCN5A	8224	0.547486	Gane name
3.78279	0	0.264355	0	1	6	FALSE	TLR7	88	0	1	0	0.98054	FALSE	0	TLR7	0	0	Gane name
3.74393	3.04503e-06	0.267099	0	2	6	FALSE	BCL2A1	64.5	0	2	0	0.980812	FALSE	0	BCL2A1	1986	0.577273	Gane name
3.59403	1.42809e-05	0.278239	0	2	6	FALSE	SCN2A	99	0	2	0	0.98186	FALSE	0	SCN2A	8224	0.547486	Gane name
3.49549	4.23632e-05	0.286083	0	3	6	FALSE	CTSV	111.333	0	3	0	0.982549	FALSE	0	CTSV	29836	0.419518	Gane name
3.65094	7.69559e-06	0.273902	0	2	6	FALSE	CHUK	96.5	0	2	0	0.981462	FALSE	0	CHUK	6482	0.596875	Gane name
2.78348	0.0149733	0.359262	0	88	5	FALSE	GC123	27.4773	0	88	0	0.987528	FALSE	0	GC123	14422968	0.12315	GC Ingretion
3.74809	0	0.266802	0	1	6	FALSE	CCR3	105	0	1	0	0.980783	FALSE	0	CCR3	0	0	Gane name
3.74809	0	0.266802	0	1	6	FALSE	GZMB	105	0	1	0	0.980783	FALSE	0	GZMB	0	0	Gane name
3.74809	0	0.266802	0	1	6	FALSE	NPY1R	105	0	1	0	0.980783	FALSE	0	NPY1R	0	0	Gane name
3.74809	0	0.266802	0	1	6	FALSE	BAX	105	0	1	0	0.980783	FALSE	0	BAX	0	0	Gane name
2.74879	0.0139593	0.363797	0	105	5	FALSE	GC122	28.6381	0	105	0	0.987771	FALSE	0	GC122	15545074	0.12122	GC Ingretion
3.38029	1.37706e-06	0.295832	0	2	5	FALSE	GC121	86.5	0	2	0	0.983355	FALSE	0	GC121	2792	0.597902	GC Ingretion
2.75295	0.0111507	0.363247	0	106	5	FALSE	GC120	26.8962	0	106	0	0.987742	FALSE	0	GC120	13351598	0.11358	GC Ingretion
2.87092	0.000946013	0.34832	0	35	5	FALSE	GC119	49.8857	0	35	0	0.986917	FALSE	0	GC119	1909494	0.221202	GC Ingretion
3.18598	0.000381387	0.313875	0	10	6	FALSE	MAPK9	107.7	0	10	0	0.984713	FALSE	0	MAPK9	431984	0.237639	Gane name
3.71478	0	0.269195	0	1	6	FALSE	S1PR5	112	0	1	0	0.981016	FALSE	0	S1PR5	0	0	Gane name
3.43997	0.000396096	0.2907	0	7	6	FALSE	PABPC1	70.2857	0	7	0	0.982937	FALSE	0	PABPC1	546104	0.251035	Gane name
3.53713	6.95123e-05	0.282715	0	6	6	FALSE	EIF4H	64.6667	0	6	0	0.982258	FALSE	0	EIF4H	54624	0.30609	Gane name
3.47051	2.53707e-05	0.288142	0	4	6	FALSE	ROS1	108.25	0	4	0	0.982724	FALSE	0	ROS1	32694	0.41092	Gane name
3.71478	0	0.269195	0	1	6	FALSE	DMPK	112	0	1	0	0.981016	FALSE	0	DMPK	0	0	Gane name
3.45385	3.27218e-05	0.289532	0	5	6	FALSE	TNK2	108	0	5	0	0.98284	FALSE	0	TNK2	50664	0.370242	Gane name
2.71548	0.0152586	0.36826	0	112	5	FALSE	GC118	26.875	0	112	0	0.988004	FALSE	0	GC118	17525076	0.10964	GC Ingretion
3.87023	0	0.258383	0	1	6	FALSE	CTNNB1	37	0	1	0	0.979928	FALSE	0	CTNNB1	0	0	Gane name
3.87023	0	0.258383	0	1	6	FALSE	KLKB1	37	0	1	0	0.979928	FALSE	0	KLKB1	0	0	Gane name
2.87092	0.00457116	0.34832	0	37	5	FALSE	GC117	36.6486	0	37	0	0.986917	FALSE	0	GC117	3095748	0.159146	GC Ingretion
2.96808	7.1876e-05	0.336918	0	12	5	FALSE	GC116	61.9167	0	12	0	0.986237	FALSE	0	GC116	227406	0.282022	GC Ingretion
2.77238	0.0016252	0.360701	0	63	5	FALSE	GC115	50.127	0	63	0	0.987606	FALSE	0	GC115	6114886	0.198093	GC Ingretion
3.09022	2.14342e-05	0.323602	0	8	5	FALSE	GC114	78.25	0	8	0	0.985383	FALSE	0	GC114	108692	0.388191	GC Ingretion
3.19847	1.93809e-06	0.312649	0	2	5	FALSE	GC113	86.5	0	2	0	0.984626	FALSE	0	GC113	5958	0.558824	GC Ingretion
3.82859	0	0.261193	0	1	6	FALSE	GAK	58	0	1	0	0.98022	FALSE	0	GAK	0	0	Gane name
2.82929	0.00520072	0.353446	0	58	5	FALSE	GC112	33.3966	0	58	0	0.987208	FALSE	0	GC112	5974918	0.143348	GC Ingretion
3.56766	1.43468e-05	0.280296	0	4	6	FALSE	JUN	93.25	0	4	0	0.982044	FALSE	0	JUN	19968	0.465909	Gane name
3.27065	0.000137872	0.30575	0	9	6	FALSE	CNR2	83	0	9	0	0.984121	FALSE	0	CNR2	185812	0.210797	Gane name
2.87231	0.00232504	0.348152	0	44	5	FALSE	GC111	36.25	0	44	0	0.986907	FALSE	0	GC111	3057506	0.159502	GC Ingretion
3.50937	1.4911e-05	0.284952	0	5	5	FALSE	NTRK2	105.2	0	5	0	0.982452	FALSE	0	NTRK2	49984	0.482407	Gane name
2.71548	0.0051243	0.36826	0	104	5	FALSE	GC110	44.2596	0	104	0	0.988004	FALSE	0	GC110	15463132	0.174434	GC Ingretion
3.19847	1.93809e-06	0.312649	0	2	5	FALSE	GC109	86.5	0	2	0	0.984626	FALSE	0	GC109	5958	0.558824	GC Ingretion
3.88272	0	0.257551	0	1	6	FALSE	CACNA2D1	28	0	1	0	0.979841	FALSE	0	CACNA2D1	0	0	Gane name
3.88272	0	0.257551	0	1	6	FALSE	HNMT	28	0	1	0	0.979841	FALSE	0	HNMT	0	0	Gane name
3.88272	0	0.257551	0	1	6	FALSE	CHRNE	28	0	1	0	0.979841	FALSE	0	CHRNE	0	0	Gane name
3.84247	2.96543e-06	0.260249	0	2	6	FALSE	HRH3	19.5	0	2	0	0.980123	FALSE	0	HRH3	1490	0.544118	Gane name
2.88341	0.00629198	0.346811	0	28	5	FALSE	GC108	28.75	0	28	0	0.986829	FALSE	0	GC108	3181502	0.12907	GC Ingretion
3.72866	2.45648e-07	0.268193	0	2	6	FALSE	SLC10A1	75	0	2	0	0.980918	FALSE	0	SLC10A1	336	0.698113	Gane name
3.61069	1.81914e-05	0.276956	0	4	6	FALSE	RASGRP3	69.75	0	4	0	0.981743	FALSE	0	RASGRP3	20590	0.402047	Gane name
2.74046	0.00780028	0.364903	0	100	5	FALSE	GC107	32.54	0	100	0	0.987829	FALSE	0	GC107	13211020	0.134213	GC Ingretion
3.50243	2.57516e-05	0.285516	0	4	6	FALSE	CALCRL	99.25	0	4	0	0.9825	FALSE	0	CALCRL	30770	0.391434	Gane name
3.63983	8.83048e-06	0.274738	0	3	6	FALSE	ATP2A1	76.6667	0	3	0	0.98154	FALSE	0	ATP2A1	6928	0.458586	Gane name
3.59542	1.54622e-05	0.278132	0	3	6	FALSE	LIMK1	72.3333	0	3	0	0.98185	FALSE	0	LIMK1	11080	0.379433	Gane name
3.66065	2.39854e-06	0.273175	0	2	6	FALSE	PDCD4	95.5	0	2	0	0.981394	FALSE	0	PDCD4	2678	0.621711	Gane name
3.66065	2.39854e-06	0.273175	0	2	6	FALSE	PPP2CA	95.5	0	2	0	0.981394	FALSE	0	PPP2CA	2678	0.621711	Gane name
3.78973	0	0.263871	0	1	6	FALSE	INCENP	85	0	1	0	0.980491	FALSE	0	INCENP	0	0	Gane name
3.59264	7.25007e-06	0.278347	0	3	6	FALSE	ATP12A	97.3333	0	3	0	0.98187	FALSE	0	ATP12A	10050	0.5097	Gane name
3.78973	0	0.263871	0	1	6	FALSE	IARS	85	0	1	0	0.980491	FALSE	0	IARS	0	0	Gane name
3.66065	2.39854e-06	0.273175	0	2	6	FALSE	GSTM1	95.5	0	2	0	0.981394	FALSE	0	GSTM1	2678	0.621711	Gane name
3.66065	2.39854e-06	0.273175	0	2	6	FALSE	PCSK7	95.5	0	2	0	0.981394	FALSE	0	PCSK7	2678	0.621711	Gane name
3.66065	2.39854e-06	0.273175	0	2	6	FALSE	F2RL1	95.5	0	2	0	0.981394	FALSE	0	F2RL1	2678	0.621711	Gane name
3.6093	1.54473e-05	0.277062	0	2	6	FALSE	IL1B	97.5	0	2	0	0.981753	FALSE	0	IL1B	9282	0.551429	Gane name
2.79042	0.0128777	0.358369	0	85	5	FALSE	GC106	28.9412	0	85	0	0.98748	FALSE	0	GC106	13075210	0.119407	GC Ingretion
3.55795	6.30476e-06	0.281061	0	3	6	FALSE	HTT	105	0	3	0	0.982112	FALSE	0	HTT	9176	0.507317	Gane name
3.71756	0	0.268994	0	1	6	FALSE	UQCRB	103	0	1	0	0.980996	FALSE	0	UQCRB	0	0	Gane name
3.71756	0	0.268994	0	1	6	FALSE	DPP7	103	0	1	0	0.980996	FALSE	0	DPP7	0	0	Gane name
3.56905	5.95913e-06	0.280187	0	2	6	FALSE	MGLL	106	0	2	0	0.982035	FALSE	0	MGLL	10418	0.538462	Gane name
3.58015	9.10727e-06	0.279318	0	2	6	FALSE	METAP1	104	0	2	0	0.981957	FALSE	0	METAP1	12328	0.547872	Gane name
3.55795	0.000291489	0.281061	0	4	6	FALSE	GAA	57.25	0	4	0	0.982112	FALSE	0	GAA	275686	0.305707	Gane name
2.71825	0.0141431	0.367884	0	103	5	FALSE	GC105	29.8058	0	103	0	0.987984	FALSE	0	GC105	15990578	0.118542	GC Ingretion
3.14851	0.000568994	0.317611	0	11	6	FALSE	F2R	98.7273	0	11	0	0.984975	FALSE	0	F2R	521096	0.207049	Gane name
3.31645	0.00032041	0.301528	0	8	5	FALSE	HTR6	81.375	0	8	0	0.983801	FALSE	0	HTR6	230754	0.226408	Gane name
3.71478	6.87546e-07	0.269195	0	2	6	FALSE	NLRP3	74.5	0	2	0	0.981016	FALSE	0	NLRP3	962	0.644737	Gane name
3.60652	6.89964e-06	0.277275	0	3	6	FALSE	CYP24A1	95.3333	0	3	0	0.981773	FALSE	0	CYP24A1	9134	0.532957	Gane name
3.58154	0.000107144	0.279209	0	3	6	FALSE	POLA1	62.6667	0	3	0	0.981947	FALSE	0	POLA1	51356	0.358527	Gane name
2.73074	0.0109184	0.366201	0	105	5	FALSE	GC104	31.2952	0	105	0	0.987897	FALSE	0	GC104	15715768	0.127828	GC Ingretion
2.90423	0.0014975	0.344325	0	31	5	FALSE	GC103	38.0645	0	31	0	0.986684	FALSE	0	GC103	1774214	0.182584	GC Ingretion
2.90423	0.000759942	0.344325	0	24	5	FALSE	GC102	41.6667	0	24	0	0.986684	FALSE	0	GC102	1029546	0.189147	GC Ingretion
3.26232	0.000447044	0.306531	0	13	6	FALSE	PRKCG	71.9231	0	13	0	0.98418	FALSE	0	PRKCG	357492	0.183739	Gane name
2.92783	0.00039919	0.34155	0	17	5	FALSE	GC101	48.7647	0	17	0	0.986519	FALSE	0	GC101	700594	0.221133	GC Ingretion
2.88758	0.000778246	0.346311	0	25	5	FALSE	GC100	44.32	0	25	0	0.9868	FALSE	0	GC100	1269636	0.19426	GC Ingretion
3.68008	9.11036e-06	0.271733	0	8	6	FALSE	GLRA1	42.625	0	8	0	0.981258	FALSE	0	GLRA1	12596	0.420455	Gane name
3.54545	7.72496e-05	0.282051	0	7	6	FALSE	DHCR7	57.4286	0	7	0	0.9822	FALSE	0	DHCR7	64438	0.293899	Gane name
3.72588	1.19465e-06	0.268393	0	5	6	FALSE	NR1H2	50.2	0	5	0	0.980938	FALSE	0	NR1H2	2048	0.702857	Gane name
2.82512	0.00221893	0.353967	0	46	5	FALSE	E2	38.1087	0	46	0	0.987237	FALSE	0	E2	3463880	0.152711	Ingretion
3.69951	2.61541e-05	0.270306	0	6	6	FALSE	FABP2	28.1667	0	6	0	0.981122	FALSE	0	FABP2	38386	0.280069	Gane name
3.69951	0.000365623	0.270306	0	5	6	FALSE	GABBR1	24	0	5	0	0.981122	FALSE	0	GABBR1	449138	0.252747	Gane name
3.53019	0.00010708	0.283271	0	15	6	FALSE	VDR	49	0	15	0	0.982306	FALSE	0	VDR	132364	0.248705	Gane name
3.57876	0.000115619	0.279426	0	10	6	FALSE	UGT2B7	46.9	0	10	0	0.981967	FALSE	0	UGT2B7	143852	0.279878	Gane name
2.80014	0.00376702	0.357125	0	55	5	FALSE	E1	33.0364	0	55	0	0.987412	FALSE	0	E1	4669836	0.132382	Ingretion
2.72103	0.00450418	0.367508	0	105	5	FALSE	C3	41.5238	0	105	0	0.987965	FALSE	0	C3	15869646	0.162746	Ingretion
2.71131	0.00749598	0.368825	0	101	5	FALSE	C2	38.0297	0	101	0	0.988033	FALSE	0	C2	16791178	0.146943	Ingretion
3.09299	3.44833e-06	0.323312	0	4	5	FALSE	GC74	113.5	0	4	0	0.985364	FALSE	0	GC74	14736	0.601604	GC Ingretion
3.2304	1.22731e-06	0.30956	0	2	5	FALSE	GC73	131	0	2	0	0.984403	FALSE	0	GC73	4208	0.742857	GC Ingretion
3.67592	1.20189e-05	0.272041	0	5	6	FALSE	SLC28A3	58.4	0	5	0	0.981287	FALSE	0	SLC28A3	14732	0.494828	Gane name
2.82651	0.00188163	0.353793	0	36	5	FALSE	GC72	46.5	0	36	0	0.987227	FALSE	0	GC72	2518590	0.191983	GC Ingretion
2.88064	0.000585292	0.347145	0	22	5	FALSE	GC71	46.5	0	22	0	0.986849	FALSE	0	GC71	919250	0.201327	GC Ingretion
3.50659	4.36419e-05	0.285177	0	4	6	FALSE	WNT3A	78.25	0	4	0	0.982471	FALSE	0	WNT3A	27724	0.332974	Gane name
3.90076	0	0.25636	0	1	6	FALSE	WDR5	28	0	1	0	0.979715	FALSE	0	WDR5	0	0	Gane name
3.44691	6.95699e-05	0.290115	0	6	6	FALSE	CDC42BPA	87.5	0	6	0	0.982889	FALSE	0	CDC42BPA	62832	0.314545	Gane name
3.38029	0.000104016	0.295832	0	5	6	FALSE	FKBP1A	92.2	0	5	0	0.983355	FALSE	0	FKBP1A	66526	0.285893	Gane name
2.90146	0.00234884	0.344654	0	28	5	FALSE	GC70	29.0357	0	28	0	0.986703	FALSE	0	GC70	1606112	0.135438	GC Ingretion
3.01943	0.000117178	0.331188	0	6	5	FALSE	GC69	66.5	0	6	0	0.985878	FALSE	0	GC69	145912	0.321078	GC Ingretion
2.83484	0.00110507	0.352754	0	35	5	FALSE	GC68	48.8857	0	35	0	0.987169	FALSE	0	GC68	2092254	0.202906	GC Ingretion
3.66898	8.32644e-07	0.272555	0	2	6	FALSE	ABAT	107	0	2	0	0.981336	FALSE	0	ABAT	1330	0.716216	Gane name
3.57321	4.21579e-06	0.27986	0	2	6	FALSE	FGFR2	107	0	2	0	0.982006	FALSE	0	FGFR2	7792	0.549223	Gane name
2.73768	0.0100727	0.365272	0	108	5	FALSE	GC67	29.0926	0	108	0	0.987848	FALSE	0	GC67	14051186	0.122675	GC Ingretion
2.84872	0.00198324	0.351035	0	49	5	FALSE	GC66	39.1633	0	49	0	0.987072	FALSE	0	GC66	3603298	0.167383	GC Ingretion
3.00278	4.47755e-05	0.333025	0	11	5	FALSE	GC65	59.7273	0	11	0	0.985995	FALSE	0	GC65	143602	0.295112	GC Ingretion
3.01388	2.91957e-05	0.331798	0	8	5	FALSE	GC64	79.5	0	8	0	0.985917	FALSE	0	GC64	101220	0.3925	GC Ingretion
3.14018	1.02465e-06	0.318453	0	2	5	FALSE	GC63	132	0	2	0	0.985034	FALSE	0	GC63	5588	0.748571	GC Ingretion
3.64816	3.92414e-06	0.274111	0	2	6	FALSE	DDX3X	92.5	0	2	0	0.981481	FALSE	0	DDX3X	3276	0.590323	Gane name
3.68702	4.77189e-06	0.271222	0	2	6	FALSE	STK17A	65.5	0	2	0	0.98121	FALSE	0	STK17A	4232	0.52439	Gane name
3.67176	3.35221e-06	0.272349	0	2	6	FALSE	SLC8A1	89	0	2	0	0.981316	FALSE	0	SLC8A1	2950	0.615385	Gane name
3.47328	5.41623e-05	0.287912	0	4	6	FALSE	GPR119	101.75	0	4	0	0.982704	FALSE	0	GPR119	40638	0.366364	Gane name
3.39972	0.000107414	0.294142	0	4	6	FALSE	TTK	92.75	0	4	0	0.983219	FALSE	0	TTK	58936	0.29886	Gane name
3.46218	3.9256e-05	0.288835	0	4	6	FALSE	GPR55	92.25	0	4	0	0.982782	FALSE	0	GPR55	36550	0.335478	Gane name
3.68286	9.43472e-05	0.271528	0	3	6	FALSE	NOS3	39.6667	0	3	0	0.981239	FALSE	0	NOS3	105068	0.358025	Gane name
3.79251	0	0.263678	0	1	6	FALSE	SLC2A2	73	0	1	0	0.980472	FALSE	0	SLC2A2	0	0	Gane name
3.79251	0	0.263678	0	1	6	FALSE	SLC2A3	73	0	1	0	0.980472	FALSE	0	SLC2A3	0	0	Gane name
3.74393	3.22907e-06	0.267099	0	2	6	FALSE	QPCTL	57	0	2	0	0.980812	FALSE	0	QPCTL	2078	0.56	Gane name
2.7932	0.0126179	0.358012	0	73	5	FALSE	GC62	28.2466	0	73	0	0.98746	FALSE	0	GC62	10059308	0.123288	GC Ingretion
2.69327	0.00537351	0.371296	0	106	5	FALSE	D	42.3019	0	106	0	0.988159	FALSE	0	D	17148272	0.158853	Ingretion
3.59542	4.25056e-06	0.278132	0	4	6	FALSE	CYP1A1	94	0	4	0	0.98185	FALSE	0	CYP1A1	10444	0.567073	Gane name
2.71964	0.00520152	0.367696	0	104	5	FALSE	GC61	41.3942	0	104	0	0.987975	FALSE	0	GC61	15007992	0.164874	GC Ingretion
2.72519	0.00714523	0.366947	0	105	5	FALSE	GC60	37.2476	0	105	0	0.987936	FALSE	0	GC60	15567678	0.149167	GC Ingretion
2.72103	0.00453305	0.367508	0	105	5	FALSE	C1	41.4286	0	105	0	0.987965	FALSE	0	C1	15861448	0.162364	Ingretion
3.28591	1.38542e-06	0.304329	0	2	5	FALSE	GC59	100.5	0	2	0	0.984015	FALSE	0	GC59	5380	0.621875	GC Ingretion
3.07495	3.22279e-05	0.325209	0	6	5	FALSE	GC58	66.6667	0	6	0	0.98549	FALSE	0	GC58	66118	0.349291	GC Ingretion
2.7932	0.00300731	0.358012	0	71	5	FALSE	GC57	41.7183	0	71	0	0.98746	FALSE	0	GC57	6495646	0.178589	GC Ingretion
2.71548	0.00465045	0.36826	0	104	5	FALSE	GC56	42.4808	0	104	0	0.988004	FALSE	0	GC56	15599408	0.167261	GC Ingretion
2.82235	0.00176429	0.354315	0	47	5	FALSE	GC55	39.6383	0	47	0	0.987256	FALSE	0	GC55	3597958	0.162346	GC Ingretion
3.64122	6.67997e-06	0.274633	0	3	6	FALSE	DCTPP1	65	0	3	0	0.98153	FALSE	0	DCTPP1	6544	0.453901	Gane name
3.5399	0.000118956	0.282494	0	6	5	FALSE	ADRA1A	50	0	6	0	0.982238	FALSE	0	ADRA1A	95482	0.241379	Gane name
3.53296	6.27739e-05	0.283049	0	5	5	FALSE	HTR2B	62.4	0	5	0	0.982287	FALSE	0	HTR2B	58022	0.292381	Gane name
3.79251	0	0.263678	0	1	6	FALSE	PAK4	68	0	1	0	0.980472	FALSE	0	PAK4	0	0	Gane name
2.7932	0.00767267	0.358012	0	68	5	FALSE	GC54	30.4265	0	68	0	0.98746	FALSE	0	GC54	7586090	0.123123	GC Ingretion
3.22484	0.00159404	0.310093	0	17	4	FALSE	CHRM2	69.1176	0	17	0	0.984442	FALSE	0	CHRM2	1877642	0.167777	Gane name
2.76683	0.00326718	0.361425	0	77	5	FALSE	GC53	36.2338	0	77	0	0.987645	FALSE	0	GC53	7702716	0.149931	GC Ingretion
3.61346	9.12e-07	0.276743	0	2	6	FALSE	MMP25	107.5	0	2	0	0.981724	FALSE	0	MMP25	2316	0.641566	Gane name
3.46495	1.19005e-05	0.288604	0	3	6	FALSE	SLC9A1	107.667	0	3	0	0.982763	FALSE	0	SLC9A1	24468	0.410256	Gane name
2.70576	0.00891427	0.369582	0	106	5	FALSE	GC52	37.1509	0	106	0	0.988072	FALSE	0	GC52	16732716	0.145185	GC Ingretion
2.82235	0.000850077	0.354315	0	39	5	FALSE	GC51	51.1538	0	39	0	0.987256	FALSE	0	GC51	2165424	0.206394	GC Ingretion
3	7.63372e-05	0.333333	0	13	5	FALSE	GC50	65	0	13	0	0.986014	FALSE	0	GC50	214560	0.313725	GC Ingretion
3.61069	7.00778e-05	0.276956	0	8	6	FALSE	ADRB1	33.375	0	8	0	0.981743	FALSE	0	ADRB1	68520	0.202344	Gane name
3.58015	0.000354375	0.279318	0	9	6	FALSE	ADRB2	31.7778	0	9	0	0.981957	FALSE	0	ADRB2	408596	0.175873	Gane name
2.96947	0.000540468	0.336761	0	19	5	FALSE	GC49	39.6316	0	19	0	0.986228	FALSE	0	GC49	753154	0.190303	GC Ingretion
3.36919	7.93532e-06	0.296807	0	3	5	FALSE	GC48	61	0	3	0	0.983432	FALSE	0	GC48	12038	0.410959	GC Ingretion
3.00278	0.000824044	0.333025	0	21	5	FALSE	GC47	32.5714	0	21	0	0.985995	FALSE	0	GC47	805544	0.157857	GC Ingretion
3.28314	0.00030449	0.304587	0	7	6	FALSE	CSNK1A1	94.2857	0	7	0	0.984034	FALSE	0	CSNK1A1	243560	0.244844	Gane name
3.47328	5.84714e-05	0.287912	0	4	6	FALSE	MCHR1	104.5	0	4	0	0.982704	FALSE	0	MCHR1	79946	0.395038	Gane name
3.74948	0	0.266704	0	1	6	FALSE	NCOR1	106	0	1	0	0.980773	FALSE	0	NCOR1	0	0	Gane name
3.33033	0.00016462	0.300271	0	8	6	FALSE	SF3B3	107.125	0	8	0	0.983704	FALSE	0	SF3B3	245808	0.298104	Gane name
3.74948	0	0.266704	0	1	6	FALSE	KDM5B	106	0	1	0	0.980773	FALSE	0	KDM5B	0	0	Gane name
3.74948	0	0.266704	0	1	6	FALSE	KDM4B	106	0	1	0	0.980773	FALSE	0	KDM4B	0	0	Gane name
3.43858	0.000178905	0.290817	0	7	6	FALSE	PTAFR	62.8571	0	7	0	0.982947	FALSE	0	PTAFR	135088	0.223311	Gane name
3.68286	2.91873e-06	0.271528	0	3	6	FALSE	HTR3A	70.3333	0	3	0	0.981239	FALSE	0	HTR3A	3658	0.521303	Gane name
2.75017	0.0166559	0.363613	0	106	5	FALSE	GC46	27.3679	0	106	0	0.987761	FALSE	0	GC46	16332962	0.115144	GC Ingretion
3.19709	0.000216381	0.312785	0	10	6	FALSE	BRD4	106.3	0	10	0	0.984636	FALSE	0	BRD4	292434	0.240411	Gane name
3.4025	3.5005e-05	0.293902	0	7	6	FALSE	TUBB1	87.4286	0	7	0	0.983199	FALSE	0	TUBB1	63542	0.287138	Gane name
2.73491	0.00888126	0.365643	0	109	5	FALSE	GC45	30.2294	0	109	0	0.987868	FALSE	0	GC45	14558928	0.127639	GC Ingretion
2.85566	0.00222409	0.350182	0	50	5	FALSE	GC44	35.8	0	50	0	0.987023	FALSE	0	GC44	3497298	0.158182	GC Ingretion
3.70507	9.92569e-07	0.269901	0	2	6	FALSE	ALOX15B	74.5	0	2	0	0.981083	FALSE	0	ALOX15B	1134	0.583333	Gane name
2.90701	0.00137143	0.343996	0	40	5	FALSE	GC43	34.075	0	40	0	0.986664	FALSE	0	GC43	1981924	0.159783	GC Ingretion
3.65232	2.61359e-06	0.273798	0	2	6	FALSE	ME1	105.5	0	2	0	0.981452	FALSE	0	ME1	3244	0.629518	Gane name
3.4941	2.48511e-05	0.286197	0	3	6	FALSE	CPT2	109	0	3	0	0.982559	FALSE	0	CPT2	21788	0.439024	Gane name
3.71062	1.59353e-06	0.269497	0	2	6	FALSE	MT-ND4	73	0	2	0	0.981045	FALSE	0	MT-ND4	1740	0.590164	Gane name
3.27759	0.000158526	0.305103	0	9	6	FALSE	ANPEP	105.111	0	9	0	0.984073	FALSE	0	ANPEP	173368	0.271123	Gane name
3.27759	0.000137167	0.305103	0	7	6	FALSE	TGM2	99.7143	0	7	0	0.984073	FALSE	0	TGM2	137898	0.257068	Gane name
3.37613	7.33865e-05	0.296197	0	7	6	FALSE	LIPG	99.2857	0	7	0	0.983384	FALSE	0	LIPG	107694	0.305235	Gane name
3.71062	1.59353e-06	0.269497	0	2	6	FALSE	LIPC	73	0	2	0	0.981045	FALSE	0	LIPC	1740	0.590164	Gane name
3.03192	0.00056532	0.329824	0	14	6	FALSE	NCOR2	110.357	0	14	0	0.985791	FALSE	0	NCOR2	725882	0.19704	Gane name
3.26371	0.00050992	0.3064	0	10	6	FALSE	MME	82.5	0	10	0	0.98417	FALSE	0	MME	319172	0.20529	Gane name
3.30951	0.00018458	0.30216	0	7	4	FALSE	STAT3	80.8571	0	7	0	0.98385	FALSE	0	STAT3	194252	0.22495	Gane name
3.45802	7.48279e-05	0.289183	0	5	6	FALSE	CASP6	81.4	0	5	0	0.982811	FALSE	0	CASP6	64706	0.296679	Gane name
2.74601	0.0110562	0.364165	0	105	5	FALSE	GC42	33.5429	0	105	0	0.98779	FALSE	0	GC42	15721726	0.139072	GC Ingretion
3.04025	2.01227e-05	0.32892	0	6	5	FALSE	GC41	82.5	0	6	0	0.985733	FALSE	0	GC41	58690	0.415816	GC Ingretion
3.50798	7.52231e-05	0.285064	0	4	6	FALSE	GRIN2B	72.75	0	4	0	0.982462	FALSE	0	GRIN2B	28940	0.314693	Gane name
3.48161	1.83649e-05	0.287223	0	5	6	FALSE	TNNI3	92.8	0	5	0	0.982646	FALSE	0	TNNI3	33598	0.3672	Gane name
3.48161	1.83649e-05	0.287223	0	5	6	FALSE	TNNT2	92.8	0	5	0	0.982646	FALSE	0	TNNT2	33598	0.3672	Gane name
3.53019	3.05262e-05	0.283271	0	3	6	FALSE	STK17B	95.6667	0	3	0	0.982306	FALSE	0	STK17B	21436	0.40113	Gane name
3.56766	5.22516e-06	0.280296	0	3	6	FALSE	ACVR1	107.667	0	3	0	0.982044	FALSE	0	ACVR1	8544	0.493827	Gane name
3.5982	1.74928e-05	0.277917	0	3	6	FALSE	PLEC	80.6667	0	3	0	0.981831	FALSE	0	PLEC	12480	0.450094	Gane name
3.36919	6.06729e-05	0.296807	0	13	4	FALSE	GRK6	98.9231	0	13	0	0.983432	FALSE	0	GRK6	212746	0.32001	Gane name
3.27897	0.000190038	0.304974	0	12	6	FALSE	COMT	81.25	0	12	0	0.984063	FALSE	0	COMT	281654	0.207902	Gane name
3.48161	1.83649e-05	0.287223	0	5	6	FALSE	TNNC1	92.8	0	5	0	0.982646	FALSE	0	TNNC1	33598	0.3672	Gane name
3.62595	5.22559e-06	0.275789	0	3	6	FALSE	BMP4	90.6667	0	3	0	0.981637	FALSE	0	BMP4	6550	0.518304	Gane name
3.33588	7.64276e-05	0.299771	0	7	6	FALSE	MERTK	109.571	0	7	0	0.983665	FALSE	0	MERTK	119676	0.31746	Gane name
2.74879	0.0112992	0.363797	0	108	5	FALSE	GC40	30.213	0	108	0	0.987771	FALSE	0	GC40	15206572	0.128127	GC Ingretion
3.70784	9.6477e-06	0.269699	0	3	6	FALSE	HTR1B	46.6667	0	3	0	0.981064	FALSE	0	HTR1B	13572	0.452145	Gane name
3.805	0	0.262812	0	1	6	FALSE	RARG	67	0	1	0	0.980385	FALSE	0	RARG	0	0	Gane name
2.80569	0.00582311	0.356419	0	67	5	FALSE	GC39	35.4478	0	67	0	0.987373	FALSE	0	GC39	6729212	0.154474	GC Ingretion
3.62595	2.64019e-05	0.275789	0	3	6	FALSE	FTO	59	0	3	0	0.981637	FALSE	0	FTO	19362	0.384106	Gane name
3.56766	1.26593e-05	0.280296	0	3	6	FALSE	FADS1	79.6667	0	3	0	0.982044	FALSE	0	FADS1	12150	0.420677	Gane name
3.55933	1.22101e-05	0.280951	0	2	6	FALSE	FAP	111.5	0	2	0	0.982103	FALSE	0	FAP	13284	0.558081	Gane name
3.69674	0	0.270509	0	1	6	FALSE	COQ8B	112	0	1	0	0.981142	FALSE	0	COQ8B	0	0	Gane name
3.32894	8.91302e-05	0.300396	0	7	6	FALSE	TYRO3	110.143	0	7	0	0.983714	FALSE	0	TYRO3	127038	0.314533	Gane name
3.38168	0.000116302	0.295711	0	6	6	FALSE	BTK	89.8333	0	6	0	0.983345	FALSE	0	BTK	106852	0.27935	Gane name
3.69674	0	0.270509	0	1	6	FALSE	EPHA6	112	0	1	0	0.981142	FALSE	0	EPHA6	0	0	Gane name
3.58432	3.70448e-06	0.278993	0	2	6	FALSE	TXK	108.5	0	2	0	0.981928	FALSE	0	TXK	5342	0.574866	Gane name
3.57738	1.19449e-05	0.279534	0	2	6	FALSE	BMX	109	0	2	0	0.981976	FALSE	0	BMX	10926	0.571429	Gane name
3.69674	0	0.270509	0	1	6	FALSE	GSTA1	112	0	1	0	0.981142	FALSE	0	GSTA1	0	0	Gane name
3.57738	1.19449e-05	0.279534	0	2	6	FALSE	CSK	109	0	2	0	0.981976	FALSE	0	CSK	10926	0.571429	Gane name
3.48855	6.11877e-05	0.286652	0	4	6	FALSE	BLK	106	0	4	0	0.982598	FALSE	0	BLK	88780	0.432099	Gane name
3.32894	0.000174778	0.300396	0	7	6	FALSE	YES1	106.429	0	7	0	0.983714	FALSE	0	YES1	223476	0.297821	Gane name
3.05135	0.00124689	0.327723	0	16	4	FALSE	FYN	91.6875	0	16	0	0.985655	FALSE	0	FYN	1224796	0.170465	Gane name
3.53574	1.04495e-05	0.282826	0	2	6	FALSE	MAP3K5	111.5	0	2	0	0.982268	FALSE	0	MAP3K5	11274	0.541667	Gane name
2.69743	0.0209409	0.370723	0	112	5	FALSE	GC38	32.5893	0	112	0	0.98813	FALSE	0	GC38	20735318	0.127376	GC Ingretion
3.60097	4.14141e-05	0.277703	0	4	6	FALSE	LDHA	48	0	4	0	0.981811	FALSE	0	LDHA	35794	0.299363	Gane name
3.2762	0.000321996	0.305232	0	14	6	FALSE	PRKCB	72.9286	0	14	0	0.984083	FALSE	0	PRKCB	315554	0.190287	Gane name
3.66343	1.35543e-05	0.272968	0	4	6	FALSE	RARA	39	0	4	0	0.981375	FALSE	0	RARA	13400	0.283582	Gane name
2.90146	0.0014653	0.344654	0	26	5	FALSE	GC37	33.7692	0	26	0	0.986703	FALSE	0	GC37	1223990	0.152415	GC Ingretion
3.62595	1.05585e-05	0.275789	0	4	6	FALSE	NFKB1	51	0	4	0	0.981637	FALSE	0	NFKB1	13326	0.306748	Gane name
2.84872	0.000712577	0.351035	0	28	5	FALSE	GC36	49.3214	0	28	0	0.987072	FALSE	0	GC36	1335788	0.205623	GC Ingretion
3.2304	0.000409651	0.30956	0	12	6	FALSE	PRKCE	64	0	12	0	0.984403	FALSE	0	PRKCE	273652	0.153659	Gane name
3.2873	0.000396426	0.304201	0	13	6	FALSE	CHEK2	64.5385	0	13	0	0.984005	FALSE	0	CHEK2	450216	0.169436	Gane name
3.71617	1.29785e-05	0.269094	0	3	6	FALSE	KISS1R	35	0	3	0	0.981006	FALSE	0	KISS1R	12306	0.377778	Gane name
3.21929	0.000251098	0.310627	0	11	4	FALSE	IKBKB	100.273	0	11	0	0.98448	FALSE	0	IKBKB	423868	0.238636	Gane name
2.79459	0.00347605	0.357835	0	55	5	FALSE	GC35	43.5636	0	55	0	0.98745	FALSE	0	GC35	4990778	0.173729	GC Ingretion
3.74532	1.63291e-06	0.267	0	2	6	FALSE	PRKCI	46	0	2	0	0.980802	FALSE	0	PRKCI	1648	0.6	Gane name
3.78695	0	0.264065	0	1	6	FALSE	CALCA	55	0	1	0	0.980511	FALSE	0	CALCA	0	0	Gane name
2.78765	0.00535278	0.358725	0	55	5	FALSE	GC34	43.6364	0	55	0	0.987499	FALSE	0	GC34	5768378	0.174739	GC Ingretion
3.40666	0.000116985	0.293542	0	14	6	FALSE	CYP2C19	65.9286	0	14	0	0.98317	FALSE	0	CYP2C19	178268	0.22943	Gane name
3.16933	0.000494161	0.315524	0	17	6	FALSE	CNR1	83.9412	0	17	0	0.98483	FALSE	0	CNR1	653148	0.184314	Gane name
2.77099	0.00292694	0.360882	0	78	5	FALSE	GC33	35.3333	0	78	0	0.987615	FALSE	0	GC33	7110924	0.146099	GC Ingretion
3.81055	0	0.262429	0	1	6	FALSE	FEN1	56	0	1	0	0.980346	FALSE	0	FEN1	0	0	Gane name
3.81055	0	0.262429	0	1	6	FALSE	ERCC5	56	0	1	0	0.980346	FALSE	0	ERCC5	0	0	Gane name
3.54684	1.47385e-05	0.281941	0	6	6	FALSE	STS	76.6667	0	6	0	0.98219	FALSE	0	STS	26782	0.367314	Gane name
2.81124	0.00427749	0.355715	0	56	5	FALSE	GC32	48.0893	0	56	0	0.987334	FALSE	0	GC32	6961238	0.193783	GC Ingretion
3.0916	2.76926e-06	0.323457	0	3	5	FALSE	GC31	111	0	3	0	0.985373	FALSE	0	GC31	11342	0.597826	GC Ingretion
3.5635	4.25005e-06	0.280623	0	2	6	FALSE	CAPNS1	113	0	2	0	0.982073	FALSE	0	CAPNS1	6830	0.580311	Gane name
3.24705	0.000202139	0.307972	0	8	6	FALSE	TSPO	92.5	0	8	0	0.984286	FALSE	0	TSPO	197288	0.225369	Gane name
3.63012	8.10875e-06	0.275473	0	3	6	FALSE	PCNA	68	0	3	0	0.981608	FALSE	0	PCNA	8302	0.41875	Gane name
3.44691	1.57876e-05	0.290115	0	4	6	FALSE	NR4A1	108	0	4	0	0.982889	FALSE	0	NR4A1	23904	0.379433	Gane name
3.25399	0.00104735	0.307315	0	9	6	FALSE	NOS1	69.8889	0	9	0	0.984238	FALSE	0	NOS1	819308	0.173088	Gane name
3.28869	0.000113019	0.304073	0	7	6	FALSE	TACR3	108.571	0	7	0	0.983995	FALSE	0	TACR3	137274	0.283083	Gane name
3.47328	8.65616e-05	0.287912	0	4	6	FALSE	MARS	92.25	0	4	0	0.982704	FALSE	0	MARS	50622	0.360672	Gane name
3.36364	8.0065e-05	0.297297	0	7	6	FALSE	LDLR	94.7143	0	7	0	0.983471	FALSE	0	LDLR	91090	0.286588	Gane name
3.6093	1.4417e-05	0.277062	0	4	6	FALSE	LDHB	48	0	4	0	0.981753	FALSE	0	LDHB	23318	0.313333	Gane name
2.99167	0.00114345	0.334261	0	19	4	FALSE	DRD2	81.3158	0	19	0	0.986072	FALSE	0	DRD2	1369436	0.140412	Gane name
3.31506	4.79864e-05	0.301654	0	6	6	FALSE	CYP11B2	108	0	6	0	0.983811	FALSE	0	CYP11B2	84162	0.289189	Gane name
3.35947	3.35168e-05	0.297666	0	5	6	FALSE	CYP11B1	108.6	0	5	0	0.9835	FALSE	0	CYP11B1	56552	0.317404	Gane name
3.35115	7.54792e-05	0.298405	0	5	6	FALSE	CREBBP	109.2	0	5	0	0.983558	FALSE	0	CREBBP	80166	0.324925	Gane name
3.33865	8.3305e-05	0.299522	0	8	6	FALSE	ADAMTS4	104.125	0	8	0	0.983646	FALSE	0	ADAMTS4	106110	0.293803	Gane name
3.7009	0	0.270204	0	1	6	FALSE	ADAM9	114	0	1	0	0.981113	FALSE	0	ADAM9	0	0	Gane name
3.41777	4.03865e-05	0.292589	0	4	6	FALSE	ADAM10	110.5	0	4	0	0.983093	FALSE	0	ADAM10	52438	0.365	Gane name
2.7016	0.0136994	0.370152	0	114	5	FALSE	GC30	35.8333	0	114	0	0.988101	FALSE	0	GC30	19062606	0.143347	GC Ingretion
3.79251	0	0.263678	0	1	6	FALSE	MT-CO2	82	0	1	0	0.980472	FALSE	0	MT-CO2	0	0	Gane name
2.88064	0.00145369	0.347145	0	24	6	FALSE	ROCK2	97.9583	0	24	0	0.986849	FALSE	0	ROCK2	2094586	0.147802	Gane name
3.60514	7.69393e-06	0.277382	0	2	6	FALSE	ADRA1B	94.5	0	2	0	0.981782	FALSE	0	ADRA1B	8804	0.543605	Gane name
3.36641	5.7863e-05	0.297052	0	6	5	FALSE	MAP4K4	91.8333	0	6	0	0.983452	FALSE	0	MAP4K4	75972	0.28654	Gane name
2.95975	0.00127822	0.337866	0	17	6	FALSE	KIF11	97.7647	0	17	0	0.986295	FALSE	0	KIF11	940336	0.160739	Gane name
3.27203	9.24256e-05	0.30562	0	9	6	FALSE	HPGDS	84.7778	0	9	0	0.984112	FALSE	0	HPGDS	153918	0.215922	Gane name
3.61763	9.30472e-06	0.276424	0	2	6	FALSE	CXCR4	96	0	2	0	0.981695	FALSE	0	CXCR4	8306	0.549133	Gane name
2.7932	0.00757459	0.358012	0	82	5	FALSE	GC29	36.061	0	82	0	0.98746	FALSE	0	GC29	10154790	0.151779	GC Ingretion
3.35115	8.20951e-05	0.298405	0	9	6	FALSE	HDAC9	85.7778	0	9	0	0.983558	FALSE	0	HDAC9	133886	0.248615	Gane name
2.71825	0.00761097	0.367884	0	102	5	FALSE	GC28	36.951	0	102	0	0.987984	FALSE	0	GC28	16185278	0.144381	GC Ingretion
2.90146	0.000197565	0.344654	0	23	5	FALSE	GC27	60.0435	0	23	0	0.986703	FALSE	0	GC27	734450	0.256711	GC Ingretion
3.51214	1.88192e-05	0.284726	0	4	6	FALSE	DRD5	92	0	4	0	0.982433	FALSE	0	DRD5	30442	0.402655	Gane name
3.40805	5.168e-05	0.293423	0	7	5	FALSE	CYP3A4	85.7143	0	7	0	0.98316	FALSE	0	CYP3A4	83578	0.290117	Gane name
3.30951	0.000123552	0.30216	0	8	6	FALSE	CYP2C9	94.75	0	8	0	0.98385	FALSE	0	CYP2C9	235236	0.258978	Gane name
3.47606	1.61858e-05	0.287682	0	7	6	FALSE	CALM1	100.714	0	7	0	0.982685	FALSE	0	CALM1	54488	0.398857	Gane name
3.5857	7.12048e-06	0.278885	0	5	6	FALSE	YWHAG	92	0	5	0	0.981918	FALSE	0	YWHAG	17404	0.502762	Gane name
3.34282	0.000158363	0.299149	0	7	4	FALSE	NQO2	85.7143	0	7	0	0.983617	FALSE	0	NQO2	207280	0.255934	Gane name
3.1499	0.000494882	0.317471	0	17	5	FALSE	BCL2L1	74.7647	0	17	0	0.984966	FALSE	0	BCL2L1	634128	0.16001	Gane name
3.51214	1.6341e-05	0.284726	0	6	6	FALSE	HSD17B14	93.8333	0	6	0	0.982433	FALSE	0	HSD17B14	35284	0.398426	Gane name
2.71409	0.00695861	0.368448	0	103	5	FALSE	GC26	40.5534	0	103	0	0.988013	FALSE	0	GC26	16652396	0.158214	GC Ingretion
3.56489	2.20273e-05	0.280514	0	4	6	FALSE	EIF2AK3	82.75	0	4	0	0.982064	FALSE	0	EIF2AK3	20102	0.421392	Gane name
2.98057	0.000108011	0.335506	0	10	5	FALSE	GC25	51.6	0	10	0	0.98615	FALSE	0	GC25	175340	0.260825	GC Ingretion
3.34421	0.000416821	0.299025	0	10	4	FALSE	CHRNA4	50.6	0	10	0	0.983607	FALSE	0	CHRNA4	411014	0.151682	Gane name
3.48022	0.000178966	0.287338	0	7	5	FALSE	CHRNB2	48.2857	0	7	0	0.982656	FALSE	0	CHRNB2	240044	0.198679	Gane name
3.4483	3.94063e-05	0.289998	0	4	6	FALSE	MKNK1	98.25	0	4	0	0.982879	FALSE	0	MKNK1	39264	0.369772	Gane name
3.76752	0	0.265426	0	1	6	FALSE	BDKRB2	70	0	1	0	0.980647	FALSE	0	BDKRB2	0	0	Gane name
3.52602	9.74057e-05	0.283606	0	5	5	FALSE	CYP2D6	55.2	0	5	0	0.982335	FALSE	0	CYP2D6	69448	0.25933	Gane name
2.92089	0.00361232	0.342362	0	22	4	FALSE	CHRM1	87.3182	0	22	0	0.986567	FALSE	0	CHRM1	3447074	0.139223	Gane name
3.69257	4.75967e-05	0.270814	0	2	6	FALSE	SETD7	57	0	2	0	0.981171	FALSE	0	SETD7	18156	0.513761	Gane name
3.45108	3.24966e-05	0.289765	0	6	6	FALSE	RPS6KA2	100.833	0	6	0	0.98286	FALSE	0	RPS6KA2	45212	0.361715	Gane name
3.43997	4.58704e-05	0.2907	0	4	6	FALSE	HPGD	99.75	0	4	0	0.982937	FALSE	0	HPGD	42734	0.355216	Gane name
3.59681	2.62854e-05	0.278024	0	2	6	FALSE	SLC27A4	90	0	2	0	0.981841	FALSE	0	SLC27A4	10320	0.523529	Gane name
3.76752	0	0.265426	0	1	6	FALSE	PARP10	70	0	1	0	0.980647	FALSE	0	PARP10	0	0	Gane name
3.322	9.8776e-05	0.301024	0	9	6	FALSE	EZR	104.333	0	9	0	0.983762	FALSE	0	EZR	138238	0.287037	Gane name
3.22484	0.000398669	0.310093	0	9	6	FALSE	CPT1A	85.2222	0	9	0	0.984442	FALSE	0	CPT1A	289074	0.19817	Gane name
3.59126	9.89145e-06	0.278454	0	3	6	FALSE	GSTM2	94	0	3	0	0.981879	FALSE	0	GSTM2	8532	0.513812	Gane name
3.59126	9.89145e-06	0.278454	0	3	6	FALSE	GSTP1	94	0	3	0	0.981879	FALSE	0	GSTP1	8532	0.513812	Gane name
3.76752	0	0.265426	0	1	6	FALSE	CHRNA5	70	0	1	0	0.980647	FALSE	0	CHRNA5	0	0	Gane name
3.72311	9.13054e-06	0.268593	0	2	6	FALSE	PNMT	47	0	2	0	0.980957	FALSE	0	PNMT	10544	0.522727	Gane name
3.66759	8.83324e-06	0.272658	0	2	6	FALSE	GRK5	71.5	0	2	0	0.981346	FALSE	0	GRK5	4864	0.538168	Gane name
3.66759	8.83324e-06	0.272658	0	2	6	FALSE	GRK3	71.5	0	2	0	0.981346	FALSE	0	GRK3	4864	0.538168	Gane name
3.76752	0	0.265426	0	1	6	FALSE	BCAT2	70	0	1	0	0.980647	FALSE	0	BCAT2	0	0	Gane name
3.63567	1.05816e-05	0.275052	0	2	6	FALSE	SLC1A3	88.5	0	2	0	0.981569	FALSE	0	SLC1A3	6900	0.595238	Gane name
2.76822	0.0151579	0.361243	0	70	5	FALSE	GC24	28.9571	0	70	0	0.987635	FALSE	0	GC24	9624010	0.115525	GC Ingretion
2.81402	0.0019716	0.355364	0	23	4	FALSE	APH1B	102.696	0	23	0	0.987315	FALSE	0	APH1B	2246294	0.146114	Gane name
2.73491	0.00261243	0.365643	0	26	4	FALSE	PSEN1	103.269	0	26	0	0.987868	FALSE	0	PSEN1	2928040	0.136359	Gane name
2.81402	0.0019716	0.355364	0	23	4	FALSE	APH1A	102.696	0	23	0	0.987315	FALSE	0	APH1A	2246294	0.146114	Gane name
2.81402	0.0019716	0.355364	0	23	4	FALSE	NCSTN	102.696	0	23	0	0.987315	FALSE	0	NCSTN	2246294	0.146114	Gane name
2.81402	0.0019716	0.355364	0	23	4	FALSE	PSENEN	102.696	0	23	0	0.987315	FALSE	0	PSENEN	2246294	0.146114	Gane name
3.19292	0.000280554	0.313193	0	8	6	FALSE	GABRA5	96.125	0	8	0	0.984665	FALSE	0	GABRA5	253682	0.214729	Gane name
3.14851	0.00165685	0.317611	0	10	6	FALSE	GABRA3	84.4	0	10	0	0.984975	FALSE	0	GABRA3	2987398	0.17707	Gane name
3.25677	0.000356525	0.307053	0	7	6	FALSE	GRIN1	88.2857	0	7	0	0.984218	FALSE	0	GRIN1	180232	0.219311	Gane name
3.6898	0	0.271017	0	1	6	FALSE	PGK1	114	0	1	0	0.98119	FALSE	0	PGK1	0	0	Gane name
3.35115	7.45019e-05	0.298405	0	6	6	FALSE	DHODH	95	0	6	0	0.983558	FALSE	0	DHODH	103962	0.278107	Gane name
2.81402	0.0019716	0.355364	0	23	4	FALSE	PSEN2	102.696	0	23	0	0.987315	FALSE	0	PSEN2	2246294	0.146114	Gane name
3.6898	0	0.271017	0	1	6	FALSE	KAT2B	114	0	1	0	0.98119	FALSE	0	KAT2B	0	0	Gane name
3.05968	0.000575642	0.326831	0	12	6	FALSE	FLT1	103.917	0	12	0	0.985597	FALSE	0	FLT1	796294	0.192368	Gane name
3.57876	1.1035e-05	0.279426	0	2	6	FALSE	TGFB1	110.5	0	2	0	0.981967	FALSE	0	TGFB1	9318	0.582447	Gane name
3.46357	3.50425e-05	0.28872	0	3	6	FALSE	QPCT	111	0	3	0	0.982772	FALSE	0	QPCT	29478	0.416667	Gane name
2.92644	0.000938045	0.341712	0	17	6	FALSE	MAPK10	105.294	0	17	0	0.986528	FALSE	0	MAPK10	1222504	0.166073	Gane name
2.77516	0.00257937	0.36034	0	26	4	FALSE	DYRK1A	102.269	0	26	0	0.987586	FALSE	0	DYRK1A	3450116	0.140457	Gane name
3.56766	1.08498e-05	0.280296	0	2	6	FALSE	KCNK9	112	0	2	0	0.982044	FALSE	0	KCNK9	11170	0.590426	Gane name
3.29285	0.000157853	0.303688	0	8	6	FALSE	KCNK3	110.375	0	8	0	0.983966	FALSE	0	KCNK3	189896	0.293231	Gane name
3.44136	0.000488865	0.290583	0	4	6	FALSE	GRIA2	88.25	0	4	0	0.982928	FALSE	0	GRIA2	324966	0.321956	Gane name
3.26093	0.00112685	0.306661	0	8	6	FALSE	GABRA2	77.75	0	8	0	0.984189	FALSE	0	GABRA2	2009556	0.195791	Gane name
3.15684	0.00041924	0.316773	0	9	6	FALSE	GABRB3	94.8889	0	9	0	0.984917	FALSE	0	GABRB3	311390	0.201478	Gane name
3.39833	0.000224573	0.294262	0	5	6	FALSE	GRIN2A	81.4	0	5	0	0.983228	FALSE	0	GRIN2A	88774	0.268896	Gane name
3.30534	0.000184352	0.30254	0	7	5	FALSE	TRPA1	89.8571	0	7	0	0.983879	FALSE	0	TRPA1	186454	0.246142	Gane name
2.90423	0.00149188	0.344325	0	21	5	FALSE	NTRK1	103	0	21	0	0.986684	FALSE	0	NTRK1	1804162	0.16063	Gane name
3.4483	0.000148817	0.289998	0	5	5	FALSE	DHFR	65.6	0	5	0	0.982879	FALSE	0	DHFR	84764	0.241045	Gane name
2.97085	0.000836644	0.336604	0	16	4	FALSE	CDK9	103.562	0	16	0	0.986218	FALSE	0	CDK9	917272	0.173835	Gane name
3.61069	1.6851e-05	0.276956	0	4	6	FALSE	SHH	54.75	0	4	0	0.981743	FALSE	0	SHH	22652	0.351307	Gane name
3.45524	2.57038e-05	0.289416	0	4	6	FALSE	AGPAT2	98	0	4	0	0.98283	FALSE	0	AGPAT2	30226	0.360595	Gane name
3.6898	0	0.271017	0	1	6	FALSE	PROKR1	114	0	1	0	0.98119	FALSE	0	PROKR1	0	0	Gane name
3.20541	0.000209074	0.311972	0	8	4	FALSE	SIRT2	99	0	8	0	0.984578	FALSE	0	SIRT2	257052	0.228438	Gane name
3.56766	1.08498e-05	0.280296	0	2	6	FALSE	EPHX1	112	0	2	0	0.982044	FALSE	0	EPHX1	11170	0.590426	Gane name
3.32061	0.000951253	0.301149	0	7	6	FALSE	GRM1	79.8571	0	7	0	0.983772	FALSE	0	GRM1	573358	0.224026	Gane name
3.05135	0.00078982	0.327723	0	15	6	FALSE	LRRK2	100.933	0	15	0	0.985655	FALSE	0	LRRK2	941120	0.18575	Gane name
3.12075	0.000371561	0.320436	0	12	6	FALSE	TGFBR1	96.8333	0	12	0	0.98517	FALSE	0	TGFBR1	396788	0.19518	Gane name
3.30257	0.000177813	0.302795	0	8	6	FALSE	PRKCQ	80.125	0	8	0	0.983898	FALSE	0	PRKCQ	152750	0.218577	Gane name
3.49688	1.12609e-05	0.285969	0	3	6	FALSE	DBF4	110.333	0	3	0	0.982539	FALSE	0	DBF4	15484	0.451791	Gane name
3.36225	0.00014221	0.29742	0	6	5	FALSE	KDM4C	76.1667	0	6	0	0.983481	FALSE	0	KDM4C	117218	0.234896	Gane name
3.6898	0	0.271017	0	1	6	FALSE	KDM4D	114	0	1	0	0.98119	FALSE	0	KDM4D	0	0	Gane name
3.41638	0.000110649	0.292708	0	5	5	FALSE	KDM4A	79.4	0	5	0	0.983102	FALSE	0	KDM4A	87808	0.275088	Gane name
3.50659	4.64079e-05	0.285177	0	3	6	FALSE	KDM5C	86	0	3	0	0.982471	FALSE	0	KDM5C	44002	0.369565	Gane name
2.69049	0.0226978	0.371679	0	114	5	FALSE	GC23	28.6228	0	114	0	0.988178	FALSE	0	GC23	22158104	0.112288	GC Ingretion
3.53158	1.85225e-05	0.28316	0	17	5	FALSE	SLC22A12	98.5882	0	17	0	0.982297	FALSE	0	SLC22A12	62640	0.510933	Gane name
3.53296	2.80818e-05	0.283049	0	13	6	FALSE	MPG	96.5385	0	13	0	0.982287	FALSE	0	MPG	57632	0.487441	Gane name
3.23456	0.0003379	0.309161	0	21	4	FALSE	AXL	105.524	0	21	0	0.984374	FALSE	0	AXL	1092754	0.264617	Gane name
3.0916	0.000546554	0.323457	0	23	5	FALSE	CXCR1	100.478	0	23	0	0.985373	FALSE	0	CXCR1	1379022	0.199756	Gane name
3.63567	2.24367e-06	0.275052	0	5	6	FALSE	IGFBP1	86.2	0	5	0	0.981569	FALSE	0	IGFBP1	5696	0.556863	Gane name
3.63567	2.24367e-06	0.275052	0	5	6	FALSE	IGFBP2	86.2	0	5	0	0.981569	FALSE	0	IGFBP2	5696	0.556863	Gane name
3.63567	2.24367e-06	0.275052	0	5	6	FALSE	IGFBP5	86.2	0	5	0	0.981569	FALSE	0	IGFBP5	5696	0.556863	Gane name
3.63567	2.24367e-06	0.275052	0	5	6	FALSE	IGFBP4	86.2	0	5	0	0.981569	FALSE	0	IGFBP4	5696	0.556863	Gane name
3.63567	2.24367e-06	0.275052	0	5	6	FALSE	IGFBP6	86.2	0	5	0	0.981569	FALSE	0	IGFBP6	5696	0.556863	Gane name
3.29008	0.000106283	0.303944	0	8	6	FALSE	CDC7	97.875	0	8	0	0.983985	FALSE	0	CDC7	155356	0.252279	Gane name
3.67314	1.31733e-07	0.272246	0	2	6	FALSE	PLAT	95	0	2	0	0.981307	FALSE	0	PLAT	382	0.728682	Gane name
3.45108	8.77163e-05	0.289765	0	9	6	FALSE	IGFBP3	83.4444	0	9	0	0.98286	FALSE	0	IGFBP3	141174	0.311111	Gane name
3.56072	6.84858e-06	0.280842	0	6	6	FALSE	PON1	81.3333	0	6	0	0.982093	FALSE	0	PON1	17468	0.409864	Gane name
2.73629	0.00634055	0.365458	0	96	5	FALSE	GC22	38.5312	0	96	0	0.987858	FALSE	0	GC22	12670798	0.153817	GC Ingretion
3.56211	5.08087e-06	0.280733	0	3	6	FALSE	PITRM1	93.6667	0	3	0	0.982083	FALSE	0	PITRM1	7724	0.449838	Gane name
2.83761	0.00177821	0.352409	0	26	6	FALSE	MMP7	96.6923	0	26	0	0.98715	FALSE	0	MMP7	2122932	0.140517	Gane name
3.59681	3.64399e-06	0.278024	0	3	6	FALSE	GUSB	100.333	0	3	0	0.981841	FALSE	0	GUSB	5462	0.561205	Gane name
2.70992	0.00762066	0.369014	0	104	5	FALSE	GC21	41.25	0	104	0	0.988042	FALSE	0	GC21	17137260	0.159722	GC Ingretion
3.76613	3.55486e-07	0.265524	0	2	6	FALSE	CNOT7	52.5	0	2	0	0.980656	FALSE	0	CNOT7	414	0.780303	Gane name
3.60097	1.80248e-05	0.277703	0	4	6	FALSE	MPI	51	0	4	0	0.981811	FALSE	0	MPI	16520	0.297619	Gane name
3.27897	0.000189025	0.304974	0	15	5	FALSE	DUSP3	75.2	0	15	0	0.984063	FALSE	0	DUSP3	268708	0.196817	Gane name
3.63567	3.79564e-05	0.275052	0	5	6	FALSE	FBP1	48	0	5	0	0.981569	FALSE	0	FBP1	18206	0.361538	Gane name
3.55101	1.16502e-05	0.28161	0	4	6	FALSE	BAD	69.5	0	4	0	0.982161	FALSE	0	BAD	17152	0.344221	Gane name
3.35115	0.000261416	0.298405	0	17	5	FALSE	IL2	50.8235	0	17	0	0.983558	FALSE	0	IL2	367784	0.156678	Gane name
2.80847	0.00299152	0.356066	0	50	5	FALSE	GC20	45.04	0	50	0	0.987353	FALSE	0	GC20	4105364	0.184268	GC Ingretion
3.43581	2.17057e-05	0.291052	0	6	6	FALSE	CCND2	107.667	0	6	0	0.982966	FALSE	0	CCND2	46490	0.379597	Gane name
3.44136	4.03893e-05	0.290583	0	7	6	FALSE	PDE4C	90.5714	0	7	0	0.982928	FALSE	0	PDE4C	57174	0.311012	Gane name
2.80153	0.00213262	0.356948	0	25	6	FALSE	PDE4B	101.48	0	25	0	0.987402	FALSE	0	PDE4B	2605768	0.141921	Gane name
3.29979	0.000129024	0.303049	0	9	6	FALSE	PDE4A	90	0	9	0	0.983918	FALSE	0	PDE4A	145464	0.237333	Gane name
2.87786	0.00143595	0.34748	0	25	6	FALSE	CXCR2	96.92	0	25	0	0.986868	FALSE	0	CXCR2	1772112	0.146443	Gane name
3.59681	4.76421e-06	0.278024	0	2	6	FALSE	CTSG	107.5	0	2	0	0.981841	FALSE	0	CTSG	8218	0.554688	Gane name
3.11103	0.000456076	0.321437	0	13	6	FALSE	MMP14	101.462	0	13	0	0.985238	FALSE	0	MMP14	460198	0.200923	Gane name
3.37058	9.93083e-05	0.296685	0	11	6	FALSE	SREBF2	73.3636	0	11	0	0.983423	FALSE	0	SREBF2	185686	0.228276	Gane name
2.7696	0.00253761	0.361062	0	28	6	FALSE	JAK2	97.4643	0	28	0	0.987625	FALSE	0	JAK2	2950766	0.132871	Gane name
3.55239	8.94218e-06	0.2815	0	3	6	FALSE	PLK3	108	0	3	0	0.982151	FALSE	0	PLK3	15578	0.52451	Gane name
3.20264	0.000195595	0.312243	0	9	6	FALSE	S1PR1	106.333	0	9	0	0.984597	FALSE	0	S1PR1	236900	0.241037	Gane name
3.13046	0.000216594	0.319441	0	10	6	FALSE	S1PR3	108.1	0	10	0	0.985102	FALSE	0	S1PR3	316554	0.219918	Gane name
3.03609	0.000692217	0.329371	0	15	6	FALSE	IRAK4	100.333	0	15	0	0.985762	FALSE	0	IRAK4	790834	0.180935	Gane name
3.41221	0.000169199	0.293065	0	6	6	FALSE	CSNK1D	93.3333	0	6	0	0.983131	FALSE	0	CSNK1D	178810	0.319493	Gane name
3.20958	0.000618171	0.311568	0	11	6	FALSE	RPS6KA3	81.8182	0	11	0	0.984548	FALSE	0	RPS6KA3	556316	0.188387	Gane name
3.23456	0.000261345	0.309161	0	13	6	FALSE	EP300	87.9231	0	13	0	0.984374	FALSE	0	EP300	312110	0.212008	Gane name
3.29702	0.00015034	0.303305	0	11	6	FALSE	MELK	74.9091	0	11	0	0.983937	FALSE	0	MELK	143450	0.197091	Gane name
3.66065	9.75198e-07	0.273175	0	2	6	FALSE	ATM	107	0	2	0	0.981394	FALSE	0	ATM	1542	0.688312	Gane name
3.34698	4.991e-05	0.298777	0	5	6	FALSE	CDC25C	92.6	0	5	0	0.983588	FALSE	0	CDC25C	66882	0.27181	Gane name
3.63428	3.64798e-05	0.275158	0	2	6	FALSE	RAC1	75	0	2	0	0.981578	FALSE	0	RAC1	25106	0.510345	Gane name
3.43581	2.17057e-05	0.291052	0	6	6	FALSE	CCND3	107.667	0	6	0	0.982966	FALSE	0	CCND3	46490	0.379597	Gane name
3.53019	6.55202e-06	0.283271	0	3	6	FALSE	LTA4H	107.667	0	3	0	0.982306	FALSE	0	LTA4H	11568	0.491551	Gane name
3.25399	0.00125979	0.307315	0	8	6	FALSE	GRIA1	90	0	8	0	0.984238	FALSE	0	GRIA1	824068	0.219753	Gane name
2.74185	0.0122171	0.364718	0	106	5	FALSE	GC19	30.5377	0	106	0	0.987819	FALSE	0	GC19	16296162	0.128986	GC Ingretion
3.06523	0.00235709	0.32624	0	13	6	FALSE	GABRG2	81	0	13	0	0.985558	FALSE	0	GABRG2	3720476	0.151515	Gane name
3.46773	0.000479829	0.288373	0	5	6	FALSE	GABRB2	62	0	5	0	0.982743	FALSE	0	GABRB2	966176	0.235521	Gane name
3.5982	1.19244e-05	0.277917	0	2	6	FALSE	FPR2	107	0	2	0	0.981831	FALSE	0	FPR2	8552	0.538071	Gane name
3.6787	9.83189e-07	0.271836	0	2	6	FALSE	PTPsigma	105	0	2	0	0.981268	FALSE	0	PTPsigma	1396	0.748201	Gane name
3.47606	2.24777e-05	0.287682	0	3	6	FALSE	PPIA	109	0	3	0	0.982685	FALSE	0	PPIA	24124	0.423529	Gane name
3.22762	0.000246618	0.309826	0	14	6	FALSE	VCP	91.2143	0	14	0	0.984422	FALSE	0	VCP	333478	0.217384	Gane name
3.20402	0.000183738	0.312107	0	14	6	FALSE	BMP1	103.786	0	14	0	0.984587	FALSE	0	BMP1	356360	0.236833	Gane name
3.49549	1.43644e-05	0.286083	0	4	6	FALSE	CCR9	105.75	0	4	0	0.982549	FALSE	0	CCR9	30044	0.415675	Gane name
3.21096	0.00036332	0.311433	0	14	5	FALSE	EGLN1	68.5	0	14	0	0.984539	FALSE	0	EGLN1	348512	0.160333	Gane name
3.50382	1.21562e-05	0.285403	0	4	6	FALSE	NOX1	106.75	0	4	0	0.982491	FALSE	0	NOX1	20758	0.45	Gane name
3.31506	0.000110654	0.301654	0	6	6	FALSE	XIAP	107.5	0	6	0	0.983811	FALSE	0	XIAP	121104	0.290984	Gane name
3.14851	0.0018035	0.317611	0	11	6	FALSE	GABRA1	78.5455	0	11	0	0.984975	FALSE	0	GABRA1	3146332	0.16499	Gane name
3.61485	2.94271e-06	0.276637	0	3	6	FALSE	ENPP1	106.333	0	3	0	0.981714	FALSE	0	ENPP1	5264	0.581952	Gane name
3.52325	1.04561e-05	0.283829	0	4	6	FALSE	PRKACA	107.75	0	4	0	0.982355	FALSE	0	PRKACA	17462	0.458155	Gane name
3.40527	8.12323e-05	0.293662	0	6	6	FALSE	ATR	100.167	0	6	0	0.98318	FALSE	0	ATR	79724	0.328366	Gane name
3.73699	0	0.267595	0	1	6	FALSE	TGFBR2	104	0	1	0	0.98086	FALSE	0	TGFBR2	0	0	Gane name
3.39972	9.12533e-05	0.294142	0	6	6	FALSE	MPEG1	94.6667	0	6	0	0.983219	FALSE	0	MPEG1	117794	0.309131	Gane name
3.11659	0.000456419	0.320864	0	17	6	FALSE	HDAC8	94.3529	0	17	0	0.985199	FALSE	0	HDAC8	548900	0.190128	Gane name
3.65788	1.63299e-06	0.273383	0	2	6	FALSE	SMARCA2	105	0	2	0	0.981413	FALSE	0	SMARCA2	2648	0.679739	Gane name
3.16378	0.000320542	0.316078	0	10	4	FALSE	ELANE	88.3	0	10	0	0.984869	FALSE	0	ELANE	280696	0.191028	Gane name
3.02221	0.000670629	0.330884	0	17	4	FALSE	DRD3	91.3529	0	17	0	0.985859	FALSE	0	DRD3	991330	0.163683	Gane name
3.25815	0.000328636	0.306922	0	10	6	FALSE	HTR1A	82.7	0	10	0	0.984209	FALSE	0	HTR1A	376600	0.203234	Gane name
3.13046	0.000242033	0.319441	0	10	5	FALSE	CRHR1	105.5	0	10	0	0.985102	FALSE	0	CRHR1	380158	0.216805	Gane name
3.42193	2.30183e-05	0.292233	0	7	6	FALSE	MARK1	106	0	7	0	0.983063	FALSE	0	MARK1	57882	0.362069	Gane name
2.86676	0.00134648	0.348826	0	25	6	FALSE	GSK3A	100.24	0	25	0	0.986946	FALSE	0	GSK3A	1913280	0.149458	Gane name
3.24011	0.000171041	0.308631	0	10	6	FALSE	ADAMTS5	102.7	0	10	0	0.984335	FALSE	0	ADAMTS5	206192	0.246845	Gane name
3.19431	0.000169095	0.313057	0	11	6	FALSE	PTK6	106.545	0	11	0	0.984655	FALSE	0	PTK6	299236	0.238252	Gane name
3.01388	0.000634974	0.331798	0	16	5	FALSE	PIM3	94.8125	0	16	0	0.985917	FALSE	0	PIM3	739972	0.167224	Gane name
3.40805	4.1575e-05	0.293423	0	4	6	FALSE	PRF1	108.25	0	4	0	0.98316	FALSE	0	PRF1	46396	0.352796	Gane name
3.31228	0.000141123	0.301907	0	11	5	FALSE	PLAA	96	0	11	0	0.98383	FALSE	0	PLAA	199666	0.266106	Gane name
3.3567	7.86648e-05	0.297912	0	6	6	FALSE	PI4KB	105.833	0	6	0	0.98352	FALSE	0	PI4KB	107978	0.313872	Gane name
3.15128	0.000434931	0.317331	0	13	6	FALSE	HCK	106.154	0	13	0	0.984956	FALSE	0	HCK	750286	0.222784	Gane name
2.96114	0.000695075	0.337708	0	18	4	FALSE	PRKDC	106.667	0	18	0	0.986286	FALSE	0	PRKDC	1108208	0.177591	Gane name
2.92922	0.00106475	0.341388	0	25	5	FALSE	KIT	91.08	0	25	0	0.986509	FALSE	0	KIT	2433268	0.146949	Gane name
2.88203	0.00139291	0.346978	0	19	4	FALSE	FGFR1	93.1579	0	19	0	0.986839	FALSE	0	FGFR1	1404698	0.141564	Gane name
2.73768	0.0123516	0.365272	0	104	5	FALSE	GC18	30.1635	0	104	0	0.987848	FALSE	0	GC18	16604406	0.12791	GC Ingretion
3.36641	6.20407e-05	0.297052	0	4	6	FALSE	ITGB2	117.25	0	4	0	0.983452	FALSE	0	ITGB2	62352	0.351208	Gane name
3.27203	0.00011758	0.30562	0	5	6	FALSE	ICAM1	116.6	0	5	0	0.984112	FALSE	0	ICAM1	117988	0.295652	Gane name
3.34004	0.000106679	0.299397	0	5	6	FALSE	PSMB2	120.6	0	5	0	0.983636	FALSE	0	PSMB2	98000	0.339773	Gane name
3.34004	0.000106679	0.299397	0	5	6	FALSE	PSMB1	120.6	0	5	0	0.983636	FALSE	0	PSMB1	98000	0.339773	Gane name
3.09854	0.00085646	0.322732	0	13	6	FALSE	PSMB5	107.538	0	13	0	0.985325	FALSE	0	PSMB5	640910	0.210135	Gane name
3.41777	6.80241e-05	0.292589	0	4	6	FALSE	PSMB8	124	0	4	0	0.983093	FALSE	0	PSMB8	54722	0.39172	Gane name
3.57183	3.32254e-06	0.279969	0	2	6	FALSE	PSMB9	141	0	2	0	0.982015	FALSE	0	PSMB9	5700	0.682927	Gane name
3.57183	3.32254e-06	0.279969	0	2	6	FALSE	PSMB6	141	0	2	0	0.982015	FALSE	0	PSMB6	5700	0.682927	Gane name
3.57183	3.32254e-06	0.279969	0	2	6	FALSE	PSMA1	141	0	2	0	0.982015	FALSE	0	PSMA1	5700	0.682927	Gane name
3.57183	3.32254e-06	0.279969	0	2	6	FALSE	PSMA2	141	0	2	0	0.982015	FALSE	0	PSMA2	5700	0.682927	Gane name
3.57183	3.32254e-06	0.279969	0	2	6	FALSE	PSMA3	141	0	2	0	0.982015	FALSE	0	PSMA3	5700	0.682927	Gane name
3.57183	3.32254e-06	0.279969	0	2	6	FALSE	PSMA4	141	0	2	0	0.982015	FALSE	0	PSMA4	5700	0.682927	Gane name
3.57183	3.32254e-06	0.279969	0	2	6	FALSE	PSMA5	141	0	2	0	0.982015	FALSE	0	PSMA5	5700	0.682927	Gane name
3.57183	3.32254e-06	0.279969	0	2	6	FALSE	PSMA6	141	0	2	0	0.982015	FALSE	0	PSMA6	5700	0.682927	Gane name
3.57183	3.32254e-06	0.279969	0	2	6	FALSE	PSMA7	141	0	2	0	0.982015	FALSE	0	PSMA7	5700	0.682927	Gane name
3.57183	3.32254e-06	0.279969	0	2	6	FALSE	PSMA8	141	0	2	0	0.982015	FALSE	0	PSMA8	5700	0.682927	Gane name
3.57183	3.32254e-06	0.279969	0	2	6	FALSE	PSMB10	141	0	2	0	0.982015	FALSE	0	PSMB10	5700	0.682927	Gane name
3.57183	3.32254e-06	0.279969	0	2	6	FALSE	PSMB11	141	0	2	0	0.982015	FALSE	0	PSMB11	5700	0.682927	Gane name
3.57183	3.32254e-06	0.279969	0	2	6	FALSE	PSMB3	141	0	2	0	0.982015	FALSE	0	PSMB3	5700	0.682927	Gane name
3.57183	3.32254e-06	0.279969	0	2	6	FALSE	PSMB4	141	0	2	0	0.982015	FALSE	0	PSMB4	5700	0.682927	Gane name
3.57183	3.32254e-06	0.279969	0	2	6	FALSE	PSMB7	141	0	2	0	0.982015	FALSE	0	PSMB7	5700	0.682927	Gane name
3.57183	3.32254e-06	0.279969	0	2	6	FALSE	PSMD1	141	0	2	0	0.982015	FALSE	0	PSMD1	5700	0.682927	Gane name
3.57183	3.32254e-06	0.279969	0	2	6	FALSE	PSMD14	141	0	2	0	0.982015	FALSE	0	PSMD14	5700	0.682927	Gane name
3.57183	3.32254e-06	0.279969	0	2	6	FALSE	ADRM1	141	0	2	0	0.982015	FALSE	0	ADRM1	5700	0.682927	Gane name
3.57183	3.32254e-06	0.279969	0	2	6	FALSE	PSMC2	141	0	2	0	0.982015	FALSE	0	PSMC2	5700	0.682927	Gane name
3.57183	3.32254e-06	0.279969	0	2	6	FALSE	PSMC1	141	0	2	0	0.982015	FALSE	0	PSMC1	5700	0.682927	Gane name
3.57183	3.32254e-06	0.279969	0	2	6	FALSE	PSMC4	141	0	2	0	0.982015	FALSE	0	PSMC4	5700	0.682927	Gane name
3.57183	3.32254e-06	0.279969	0	2	6	FALSE	PSMC6	141	0	2	0	0.982015	FALSE	0	PSMC6	5700	0.682927	Gane name
3.57183	3.32254e-06	0.279969	0	2	6	FALSE	PSMC3	141	0	2	0	0.982015	FALSE	0	PSMC3	5700	0.682927	Gane name
3.57183	3.32254e-06	0.279969	0	2	6	FALSE	PSMC5	141	0	2	0	0.982015	FALSE	0	PSMC5	5700	0.682927	Gane name
3.57183	3.32254e-06	0.279969	0	2	6	FALSE	PSMD2	141	0	2	0	0.982015	FALSE	0	PSMD2	5700	0.682927	Gane name
3.57183	3.32254e-06	0.279969	0	2	6	FALSE	PSMD3	141	0	2	0	0.982015	FALSE	0	PSMD3	5700	0.682927	Gane name
3.57183	3.32254e-06	0.279969	0	2	6	FALSE	PSMD12	141	0	2	0	0.982015	FALSE	0	PSMD12	5700	0.682927	Gane name
3.57183	3.32254e-06	0.279969	0	2	6	FALSE	PSMD11	141	0	2	0	0.982015	FALSE	0	PSMD11	5700	0.682927	Gane name
3.57183	3.32254e-06	0.279969	0	2	6	FALSE	PSMD6	141	0	2	0	0.982015	FALSE	0	PSMD6	5700	0.682927	Gane name
3.57183	3.32254e-06	0.279969	0	2	6	FALSE	PSMD7	141	0	2	0	0.982015	FALSE	0	PSMD7	5700	0.682927	Gane name
3.57183	3.32254e-06	0.279969	0	2	6	FALSE	PSMD13	141	0	2	0	0.982015	FALSE	0	PSMD13	5700	0.682927	Gane name
3.57183	3.32254e-06	0.279969	0	2	6	FALSE	PSMD4	141	0	2	0	0.982015	FALSE	0	PSMD4	5700	0.682927	Gane name
3.57183	3.32254e-06	0.279969	0	2	6	FALSE	PSMD8	141	0	2	0	0.982015	FALSE	0	PSMD8	5700	0.682927	Gane name
3.57599	9.97e-06	0.279643	0	2	6	FALSE	SCARB1	125	0	2	0	0.981986	FALSE	0	SCARB1	10182	0.558559	Gane name
3.05829	0.000511813	0.32698	0	12	6	FALSE	GCK	111.25	0	12	0	0.985606	FALSE	0	GCK	588956	0.204926	Gane name
2.71131	0.00243165	0.368825	0	25	4	FALSE	PIK3CB	105.24	0	25	0	0.988033	FALSE	0	PIK3CB	2628756	0.135729	Gane name
3.57183	3.32254e-06	0.279969	0	2	6	FALSE	SEM1	141	0	2	0	0.982015	FALSE	0	SEM1	5700	0.682927	Gane name
3.15545	0.00027407	0.316912	0	7	6	FALSE	MTNR1B	106.143	0	7	0	0.984927	FALSE	0	MTNR1B	213622	0.22276	Gane name
3.13602	0.000375656	0.318876	0	7	6	FALSE	MTNR1A	106.714	0	7	0	0.985063	FALSE	0	MTNR1A	239320	0.217519	Gane name
3.71201	0	0.269396	0	1	6	FALSE	PLCG1	141	0	1	0	0.981035	FALSE	0	PLCG1	0	0	Gane name
2.9431	0.00120719	0.339778	0	14	6	FALSE	ITK	99.2857	0	14	0	0.986412	FALSE	0	ITK	983162	0.159296	Gane name
3.71201	0	0.269396	0	1	6	FALSE	PRKD1	141	0	1	0	0.981035	FALSE	0	PRKD1	0	0	Gane name
2.74185	0.00441628	0.364718	0	35	6	FALSE	PRKCA	84.8857	0	35	0	0.987819	FALSE	0	PRKCA	3940684	0.113512	Gane name
3.25954	0.000199306	0.306792	0	7	6	FALSE	CDK8	109.571	0	7	0	0.984199	FALSE	0	CDK8	177892	0.272109	Gane name
3.01943	0.000744394	0.331188	0	12	4	FALSE	CTSB	110.083	0	12	0	0.985878	FALSE	0	CTSB	805392	0.19514	Gane name
3.5982	5.45981e-06	0.277917	0	2	6	FALSE	MAST3	123	0	2	0	0.981831	FALSE	0	MAST3	7350	0.616162	Gane name
3.07356	0.000415957	0.325356	0	10	5	FALSE	CCNT1	100.7	0	10	0	0.9855	FALSE	0	CCNT1	419704	0.190267	Gane name
3.36086	9.60403e-05	0.297543	0	6	6	FALSE	C5AR1	107.167	0	6	0	0.98349	FALSE	0	C5AR1	98736	0.302469	Gane name
3.41083	6.06974e-05	0.293184	0	5	6	FALSE	CCKAR	106.6	0	5	0	0.983141	FALSE	0	CCKAR	63642	0.332075	Gane name
3.2526	0.000168368	0.307446	0	7	6	FALSE	PGGT1B	102.857	0	7	0	0.984248	FALSE	0	PGGT1B	163550	0.25088	Gane name
3.46079	2.751e-05	0.288951	0	3	6	FALSE	SLC16A1	117.667	0	3	0	0.982792	FALSE	0	SLC16A1	30420	0.436954	Gane name
3.07217	0.000600403	0.325503	0	12	6	FALSE	CASP7	99.5	0	12	0	0.985509	FALSE	0	CASP7	600178	0.187262	Gane name
3.22623	0.00023544	0.309959	0	7	6	FALSE	TACR1	113.143	0	7	0	0.984432	FALSE	0	TACR1	206296	0.263246	Gane name
3.21652	0.000158366	0.310895	0	8	5	FALSE	TACR2	104.625	0	8	0	0.9845	FALSE	0	TACR2	257834	0.244976	Gane name
2.8737	0.00394227	0.347984	0	41	4	FALSE	SLC6A2	60.4878	0	41	0	0.986897	FALSE	0	SLC6A2	3715348	0.0936816	Gane name
3.71201	0	0.269396	0	1	6	FALSE	P2RY1	141	0	1	0	0.981035	FALSE	0	P2RY1	0	0	Gane name
2.97502	0.00141503	0.336132	0	21	6	FALSE	CCR1	105.952	0	21	0	0.986189	FALSE	0	CCR1	1746410	0.1791	Gane name
3.23178	0.000232178	0.309427	0	7	6	FALSE	ACACB	99.5714	0	7	0	0.984393	FALSE	0	ACACB	164110	0.236951	Gane name
3.54268	2.87042e-05	0.282272	0	3	6	FALSE	CASR	82.6667	0	3	0	0.982219	FALSE	0	CASR	22818	0.374618	Gane name
3.0569	0.000615444	0.327128	0	13	6	FALSE	NPY5R	111.308	0	13	0	0.985616	FALSE	0	NPY5R	653504	0.205415	Gane name
2.98473	0.00196732	0.335038	0	21	6	FALSE	REN	98	0	21	0	0.986121	FALSE	0	REN	1385366	0.167241	Gane name
3.33588	0.000136304	0.299771	0	6	6	FALSE	CXCR3	106.667	0	6	0	0.983665	FALSE	0	CXCR3	125006	0.30277	Gane name
2.97779	0.00111615	0.335819	0	17	6	FALSE	HCRTR1	109.353	0	17	0	0.986169	FALSE	0	HCRTR1	1047284	0.183649	Gane name
2.97779	0.00111615	0.335819	0	17	6	FALSE	HCRTR2	109.353	0	17	0	0.986169	FALSE	0	HCRTR2	1047284	0.183649	Gane name
3.24844	0.000254193	0.30784	0	7	6	FALSE	IDH1	83.2857	0	7	0	0.984277	FALSE	0	IDH1	177476	0.203678	Gane name
3.43581	5.69e-05	0.291052	0	3	6	FALSE	EZH2	119.333	0	3	0	0.982966	FALSE	0	EZH2	38006	0.419622	Gane name
3.36919	7.46321e-05	0.296807	0	6	6	FALSE	PRCP	117.833	0	6	0	0.983432	FALSE	0	PRCP	100784	0.339632	Gane name
3.45802	4.95506e-05	0.289183	0	4	6	FALSE	CAPN2	93	0	4	0	0.982811	FALSE	0	CAPN2	46198	0.334545	Gane name
3.54823	1.62952e-05	0.281831	0	3	6	FALSE	DNTT	95	0	3	0	0.98218	FALSE	0	DNTT	15004	0.425339	Gane name
2.63081	0.00406338	0.380111	0	37	6	FALSE	MAPK14	101.784	0	37	0	0.988596	FALSE	0	MAPK14	4900812	0.123358	Gane name
3.00139	0.000977969	0.333179	0	14	6	FALSE	EPHX2	99.3571	0	14	0	0.986004	FALSE	0	EPHX2	838106	0.171056	Gane name
3.01804	0.00067216	0.331341	0	14	6	FALSE	AVPR1A	109.357	0	14	0	0.985888	FALSE	0	AVPR1A	744112	0.191783	Gane name
3.4372	9.09148e-05	0.290935	0	5	6	FALSE	CTRC	82.4	0	5	0	0.982957	FALSE	0	CTRC	50784	0.284615	Gane name
3.58848	9.77059e-06	0.27867	0	3	6	FALSE	EPAS1	96.6667	0	3	0	0.981899	FALSE	0	EPAS1	10408	0.468954	Gane name
2.7127	0.0398704	0.368636	0	141	5	FALSE	GC17	19.8652	0	141	0	0.988023	FALSE	0	GC17	32355752	0.0813157	GC Ingretion
3.23456	0.000177985	0.309161	0	10	6	FALSE	FASN	77.1	0	10	0	0.984374	FALSE	0	FASN	205128	0.182057	Gane name
2.53227	0.00742976	0.394903	0	48	6	FALSE	PDE10A	95.1875	0	48	0	0.989285	FALSE	0	PDE10A	8430250	0.107397	Gane name
3.55101	0.000372808	0.28161	0	11	6	FALSE	RELA	39.1818	0	11	0	0.982161	FALSE	0	RELA	456762	0.206388	Gane name
3.61069	1.01003e-05	0.276956	0	6	5	FALSE	SIRT1	46	0	6	0	0.981743	FALSE	0	SIRT1	19188	0.3	Gane name
3.19153	0.000341041	0.313329	0	26	5	FALSE	ESRRB	72.3462	0	26	0	0.984675	FALSE	0	ESRRB	625682	0.165536	Gane name
2.9653	0.00146878	0.337234	0	26	4	FALSE	HTR2C	77	0	26	0	0.986257	FALSE	0	HTR2C	2052062	0.130137	Gane name
2.91534	0.00215273	0.343014	0	27	4	FALSE	HTR2A	73.5926	0	27	0	0.986606	FALSE	0	HTR2A	2191214	0.117274	Gane name
3.16933	0.00206053	0.315524	0	23	5	FALSE	MGAM	67.4783	0	23	0	0.98483	FALSE	0	MGAM	2835684	0.149389	Gane name
3.07078	0.000717908	0.32565	0	24	5	FALSE	TBXAS1	75.2083	0	24	0	0.985519	FALSE	0	TBXAS1	1061880	0.143815	Gane name
3.12214	0.000931761	0.320293	0	24	5	FALSE	MIF	68.0417	0	24	0	0.98516	FALSE	0	MIF	940124	0.139962	Gane name
2.84316	0.00119511	0.351721	0	39	5	FALSE	GC16	45	0	39	0	0.987111	FALSE	0	GC16	2192594	0.191304	GC Ingretion
3.2762	0.000264045	0.305232	0	9	6	FALSE	PRSS1	67	0	9	0	0.984083	FALSE	0	PRSS1	169036	0.173684	Gane name
3.09299	0.000887771	0.323312	0	33	5	FALSE	ALDH2	61.9091	0	33	0	0.985364	FALSE	0	ALDH2	1263792	0.12507	Gane name
3.70507	1.03352e-05	0.269901	0	4	6	FALSE	XPO1	43.75	0	4	0	0.981083	FALSE	0	XPO1	8038	0.331395	Gane name
3.53019	5.39679e-05	0.283271	0	12	6	FALSE	HSP90B1	49.5	0	12	0	0.982306	FALSE	0	HSP90B1	76706	0.237745	Gane name
2.90423	0.000759942	0.344325	0	24	5	FALSE	GC15	41.6667	0	24	0	0.986684	FALSE	0	GC15	1029546	0.189147	GC Ingretion
3.14018	1.02465e-06	0.318453	0	2	5	FALSE	GC14	132	0	2	0	0.985034	FALSE	0	GC14	5588	0.748571	GC Ingretion
3.39833	0.000178179	0.294262	0	28	4	FALSE	PTPRS	78.5357	0	28	0	0.983228	FALSE	0	PTPRS	439948	0.287169	Gane name
2.75989	0.00326817	0.362333	0	45	4	FALSE	FLT3	98.1111	0	45	0	0.987693	FALSE	0	FLT3	7032092	0.136201	Gane name
3.52464	3.95055e-05	0.283717	0	15	5	FALSE	CFTR	93.2	0	15	0	0.982345	FALSE	0	CFTR	104610	0.465657	Gane name
3.22762	0.000549255	0.309826	0	40	5	FALSE	ESRRA	80.05	0	40	0	0.984422	FALSE	0	ESRRA	1411622	0.204264	Gane name
3.48855	9.54902e-05	0.286652	0	21	5	FALSE	AHR	91.9524	0	21	0	0.982598	FALSE	0	AHR	249534	0.417213	Gane name
3.07495	0.000878938	0.325209	0	41	4	FALSE	ALOX12	83.0976	0	41	0	0.98549	FALSE	0	ALOX12	2146402	0.167546	Gane name
2.85427	0.00226232	0.350353	0	37	4	FALSE	PFKFB3	92.1622	0	37	0	0.987033	FALSE	0	PFKFB3	3915704	0.139605	Gane name
3.59264	2.2439e-05	0.278347	0	9	5	FALSE	ST6GAL1	94	0	9	0	0.98187	FALSE	0	ST6GAL1	32224	0.6	Gane name
3.483	2.28476e-05	0.287109	0	12	6	FALSE	AKR1A1	104.25	0	12	0	0.982636	FALSE	0	AKR1A1	76552	0.432008	Gane name
3.46495	2.67668e-05	0.288604	0	13	5	FALSE	AKR1C4	103.385	0	13	0	0.982763	FALSE	0	AKR1C4	102810	0.417896	Gane name
3.58015	4.65345e-06	0.279318	0	10	6	FALSE	NUAK1	103.8	0	10	0	0.981957	FALSE	0	NUAK1	16018	0.60117	Gane name
3.61207	5.27764e-06	0.276849	0	12	6	FALSE	APEX1	103	0	12	0	0.981734	FALSE	0	APEX1	16714	0.671053	Gane name
3.57321	8.42346e-06	0.27986	0	14	6	FALSE	NEK6	102.714	0	14	0	0.982006	FALSE	0	NEK6	28118	0.591362	Gane name
3.56905	9.58186e-06	0.280187	0	15	6	FALSE	CAMK2B	102.8	0	15	0	0.982035	FALSE	0	CAMK2B	32046	0.585057	Gane name
3.56905	9.58186e-06	0.280187	0	15	6	FALSE	NEK2	102.8	0	15	0	0.982035	FALSE	0	NEK2	32046	0.585057	Gane name
3.56905	9.58186e-06	0.280187	0	15	6	FALSE	PKN1	102.8	0	15	0	0.982035	FALSE	0	PKN1	32046	0.585057	Gane name
3.01249	0.000963689	0.331951	0	25	4	FALSE	PTK2	105.6	0	25	0	0.985927	FALSE	0	PTK2	2781958	0.189837	Gane name
3.28036	0.000523316	0.304845	0	20	5	FALSE	DAPK1	103.15	0	20	0	0.984053	FALSE	0	DAPK1	1656198	0.279863	Gane name
3.11242	0.000520139	0.321293	0	24	5	FALSE	PIK3R1	102.792	0	24	0	0.985228	FALSE	0	PIK3R1	1257062	0.211186	Gane name
3.43303	6.86617e-05	0.291288	0	15	5	FALSE	MPO	103.267	0	15	0	0.982986	FALSE	0	MPO	193042	0.393333	Gane name
2.97502	0.00171022	0.336132	0	27	5	FALSE	MYLK	102.37	0	27	0	0.986189	FALSE	0	MYLK	3033672	0.175078	Gane name
2.8626	0.00149774	0.349333	0	31	4	FALSE	DRD4	104.516	0	31	0	0.986975	FALSE	0	DRD4	3454996	0.158524	Gane name
3.13463	0.000636003	0.319017	0	22	6	FALSE	AVPR2	104	0	22	0	0.985073	FALSE	0	AVPR2	1708774	0.2173	Gane name
3.37613	0.000178317	0.296197	0	20	4	FALSE	GPR35	96.2	0	20	0	0.983384	FALSE	0	GPR35	537084	0.32381	Gane name
3.3567	0.000511524	0.297912	0	22	5	FALSE	KDM4E	89.3636	0	22	0	0.98352	FALSE	0	KDM4E	855742	0.283217	Gane name
3.41499	6.70797e-05	0.292827	0	16	6	FALSE	MAPT	99.4375	0	16	0	0.983112	FALSE	0	MAPT	203636	0.349069	Gane name
3.46912	0.000215435	0.288258	0	17	5	FALSE	AMY1A	84.8235	0	17	0	0.982733	FALSE	0	AMY1A	400748	0.355184	Gane name
3.60791	5.11207e-06	0.277169	0	11	6	FALSE	NAE1	99	0	11	0	0.981763	FALSE	0	NAE1	14656	0.628205	Gane name
3.19431	0.000344216	0.313057	0	24	4	FALSE	CDK6	100.875	0	24	0	0.984655	FALSE	0	CDK6	910438	0.237233	Gane name
3.33033	0.000264179	0.300271	0	18	6	FALSE	PLG	85.6667	0	18	0	0.983704	FALSE	0	PLG	463898	0.246842	Gane name
3.10409	0.000919691	0.322155	0	41	5	FALSE	ALOX15	84.3415	0	41	0	0.985286	FALSE	0	ALOX15	2211862	0.175456	Gane name
3.52602	2.44588e-05	0.283606	0	19	5	FALSE	ARG1	100.842	0	19	0	0.982335	FALSE	0	ARG1	86214	0.517317	Gane name
3.4136	6.9288e-05	0.292946	0	15	4	FALSE	CD38	101.267	0	15	0	0.983122	FALSE	0	CD38	219976	0.368627	Gane name
3.42332	0.000181149	0.292114	0	19	5	FALSE	TTR	89.5789	0	19	0	0.983054	FALSE	0	TTR	419986	0.331756	Gane name
2.65579	0.00391952	0.376535	0	41	4	FALSE	PARP1	97.7317	0	41	0	0.988421	FALSE	0	PARP1	6041244	0.122136	Gane name
3.52186	2.69608e-05	0.283941	0	20	5	FALSE	GLO1	101	0	20	0	0.982365	FALSE	0	GLO1	95034	0.512821	Gane name
3.39556	0.000354034	0.294502	0	34	5	FALSE	XDH	77.3824	0	34	0	0.983248	FALSE	0	XDH	934192	0.280817	Gane name
3.13185	0.000781702	0.3193	0	21	4	FALSE	AKT1	91.7619	0	21	0	0.985092	FALSE	0	AKT1	1083410	0.193522	Gane name
2.72658	0.00434612	0.36676	0	105	5	FALSE	GC13	40.1048	0	105	0	0.987926	FALSE	0	GC13	14810808	0.158319	GC Ingretion
3.69396	2.5203e-06	0.270712	0	2	6	FALSE	TNNI3K	81	0	2	0	0.981161	FALSE	0	TNNI3K	2672	0.610687	Gane name
3.77585	0	0.264841	0	1	6	FALSE	MMP10	94	0	1	0	0.980588	FALSE	0	MMP10	0	0	Gane name
3.14712	0.000434769	0.317751	0	20	5	FALSE	TLR9	66.7	0	20	0	0.984985	FALSE	0	TLR9	512190	0.142826	Gane name
3.39972	6.34721e-05	0.294142	0	6	6	FALSE	OPRL1	110	0	6	0	0.983219	FALSE	0	OPRL1	78038	0.342767	Gane name
2.93893	0.00103961	0.34026	0	21	6	FALSE	P2RX3	99.0476	0	21	0	0.986441	FALSE	0	P2RX3	1328200	0.157633	Gane name
3.46912	2.86163e-05	0.288258	0	5	6	FALSE	MKNK2	93.6	0	5	0	0.982733	FALSE	0	MKNK2	43904	0.350758	Gane name
2.86676	0.00171839	0.348826	0	23	6	FALSE	PIK3CD	99.9565	0	23	0	0.986946	FALSE	0	PIK3CD	1708974	0.149256	Gane name
2.94032	0.00168919	0.340099	0	35	6	FALSE	HSP90AB1	70.6857	0	35	0	0.986431	FALSE	0	HSP90AB1	2088012	0.11595	Gane name
3.07911	0.000611486	0.324769	0	15	4	FALSE	HDAC4	89.8	0	15	0	0.985461	FALSE	0	HDAC4	594948	0.173099	Gane name
3.2873	0.000139083	0.304201	0	12	6	FALSE	HDAC7	85.5	0	12	0	0.984005	FALSE	0	HDAC7	226228	0.217784	Gane name
3.30673	0.000126486	0.302413	0	12	6	FALSE	HDAC5	80.0833	0	12	0	0.983869	FALSE	0	HDAC5	193270	0.211453	Gane name
2.74323	0.00283697	0.364533	0	23	6	FALSE	MAPK8	105.609	0	23	0	0.98781	FALSE	0	MAPK8	2660270	0.139107	Gane name
3.10826	0.000676575	0.321724	0	13	6	FALSE	HTR7	98	0	13	0	0.985257	FALSE	0	HTR7	534892	0.194389	Gane name
3.0111	0.000805967	0.332104	0	17	6	FALSE	IMPDH2	93.2353	0	17	0	0.985936	FALSE	0	IMPDH2	844756	0.163828	Gane name
3.11381	0.0004766	0.32115	0	13	6	FALSE	IMPDH1	88.6154	0	13	0	0.985218	FALSE	0	IMPDH1	465726	0.177001	Gane name
3.33171	6.82615e-05	0.300146	0	6	6	FALSE	STAT6	99.3333	0	6	0	0.983694	FALSE	0	STAT6	83298	0.276217	Gane name
2.70576	0.00326547	0.369582	0	31	6	FALSE	MAPK1	106.29	0	31	0	0.988072	FALSE	0	MAPK1	3945530	0.136563	Gane name
2.98473	0.000945499	0.335038	0	20	6	FALSE	ROCK1	98.6	0	20	0	0.986121	FALSE	0	ROCK1	1484906	0.166838	Gane name
3.37474	9.79344e-05	0.296319	0	6	6	FALSE	RPS6KA1	103	0	6	0	0.983393	FALSE	0	RPS6KA1	199406	0.319749	Gane name
3.37474	9.79344e-05	0.296319	0	6	6	FALSE	CSNK1G1	103	0	6	0	0.983393	FALSE	0	CSNK1G1	199406	0.319749	Gane name
3.10132	0.000440747	0.322443	0	12	6	FALSE	P2RX7	107.667	0	12	0	0.985305	FALSE	0	P2RX7	477470	0.21164	Gane name
2.83345	0.00176076	0.352927	0	27	5	FALSE	PIM2	98.7407	0	27	0	0.987179	FALSE	0	PIM2	2210562	0.143736	Gane name
2.61277	0.0052645	0.382736	0	52	4	FALSE	PIM1	100.731	0	52	0	0.988722	FALSE	0	PIM1	9169996	0.122821	Gane name
3.31506	7.23468e-05	0.301654	0	8	6	FALSE	SPHK1	103.875	0	8	0	0.983811	FALSE	0	SPHK1	117948	0.285764	Gane name
2.76683	0.00213592	0.361425	0	28	4	FALSE	PIK3CA	94.8929	0	28	0	0.987645	FALSE	0	PIK3CA	2612190	0.129507	Gane name
3.45385	1.48986e-05	0.289532	0	5	6	FALSE	SPHK2	105.2	0	5	0	0.98284	FALSE	0	SPHK2	31970	0.378909	Gane name
2.77238	0.00237445	0.360701	0	27	6	FALSE	CAPN1	99.2963	0	27	0	0.987606	FALSE	0	CAPN1	2549356	0.135208	Gane name
3.01527	0.000606725	0.331646	0	16	6	FALSE	CFD	109.938	0	16	0	0.985907	FALSE	0	CFD	774130	0.19281	Gane name
3.16378	0.00141219	0.316078	0	18	6	FALSE	TRPM8	77.7778	0	18	0	0.984869	FALSE	0	TRPM8	1508846	0.166908	Gane name
3.42748	2.17985e-05	0.291759	0	6	6	FALSE	SGK1	92.6667	0	6	0	0.983025	FALSE	0	SGK1	47294	0.320513	Gane name
2.92228	0.00147782	0.342199	0	38	4	FALSE	PLK1	100.737	0	38	0	0.986558	FALSE	0	PLK1	3464616	0.165401	Gane name
3.53158	8.3216e-06	0.28316	0	3	6	FALSE	EPHA1	104	0	3	0	0.982297	FALSE	0	EPHA1	11446	0.457778	Gane name
3.66065	9.61327e-07	0.273175	0	2	6	FALSE	EPHB1	100	0	2	0	0.981394	FALSE	0	EPHB1	1814	0.642857	Gane name
3.53158	8.3216e-06	0.28316	0	3	6	FALSE	EPHA3	104	0	3	0	0.982297	FALSE	0	EPHA3	11446	0.457778	Gane name
3.42609	2.60266e-05	0.291878	0	4	6	FALSE	EPHB3	105.25	0	4	0	0.983034	FALSE	0	EPHB3	37646	0.355802	Gane name
3.66065	9.61327e-07	0.273175	0	2	6	FALSE	EPHA7	100	0	2	0	0.981394	FALSE	0	EPHA7	1814	0.642857	Gane name
3.66065	9.61327e-07	0.273175	0	2	6	FALSE	EPHA8	100	0	2	0	0.981394	FALSE	0	EPHA8	1814	0.642857	Gane name
3.44136	3.79761e-05	0.290583	0	4	6	FALSE	EPHA4	104.5	0	4	0	0.982928	FALSE	0	EPHA4	38274	0.365724	Gane name
3.44136	3.79761e-05	0.290583	0	4	6	FALSE	EPHA5	104.5	0	4	0	0.982928	FALSE	0	EPHA5	38274	0.365724	Gane name
3.3109	0.000106428	0.302033	0	8	6	FALSE	EPHB2	105.25	0	8	0	0.98384	FALSE	0	EPHB2	144478	0.281757	Gane name
3.04025	0.000780556	0.32892	0	20	5	FALSE	DRD1	88.3	0	20	0	0.985733	FALSE	0	DRD1	1076688	0.16257	Gane name
2.77654	0.0118318	0.36016	0	94	5	FALSE	GC12	29.9149	0	94	0	0.987577	FALSE	0	GC12	13174648	0.123568	GC Ingretion
3.49133	4.58121e-05	0.286424	0	3	6	FALSE	ITGA4	108.333	0	3	0	0.982578	FALSE	0	ITGA4	34272	0.417639	Gane name
3.65649	3.4915e-06	0.273486	0	5	6	FALSE	ITGB3	80.4	0	5	0	0.981423	FALSE	0	ITGB3	6092	0.579562	Gane name
3.74115	0	0.267297	0	1	6	FALSE	CYSLTR1	104	0	1	0	0.980831	FALSE	0	CYSLTR1	0	0	Gane name
3.74115	0	0.267297	0	1	6	FALSE	CTSA	104	0	1	0	0.980831	FALSE	0	CTSA	0	0	Gane name
3.53296	2.57111e-05	0.283049	0	3	6	FALSE	ITGB1	94	0	3	0	0.982287	FALSE	0	ITGB1	25580	0.43662	Gane name
2.73629	0.0028779	0.365458	0	31	4	FALSE	F10	79.7742	0	31	0	0.987858	FALSE	0	F10	2693648	0.105879	Gane name
3.20402	0.000212009	0.312107	0	9	6	FALSE	TBXA2R	99.5556	0	9	0	0.984587	FALSE	0	TBXA2R	224326	0.2245	Gane name
3.6662	1.66094e-06	0.272762	0	4	6	FALSE	ITGA2B	83.75	0	4	0	0.981355	FALSE	0	ITGA2B	3180	0.631679	Gane name
3.3109	0.000225494	0.302033	0	14	6	FALSE	THRB	71.2143	0	14	0	0.98384	FALSE	0	THRB	272842	0.198345	Gane name
3.34282	0.000212532	0.299149	0	14	6	FALSE	THRA	71.0714	0	14	0	0.983617	FALSE	0	THRA	256532	0.20429	Gane name
3.58154	7.33813e-06	0.279209	0	2	6	FALSE	S1PR2	108	0	2	0	0.981947	FALSE	0	S1PR2	9882	0.540404	Gane name
3.10826	0.000455787	0.321724	0	16	6	FALSE	HDAC10	91.6875	0	16	0	0.985257	FALSE	0	HDAC10	569826	0.179936	Gane name
3.14851	0.000379388	0.317611	0	14	6	FALSE	HDAC11	89.2857	0	14	0	0.984975	FALSE	0	HDAC11	452432	0.185085	Gane name
2.73074	0.00242156	0.366201	0	29	6	FALSE	HDAC1	99.4483	0	29	0	0.987897	FALSE	0	HDAC1	2836616	0.130395	Gane name
3.74115	0	0.267297	0	1	6	FALSE	F11	104	0	1	0	0.980831	FALSE	0	F11	0	0	Gane name
2.99028	0.000763922	0.334416	0	19	5	FALSE	HDAC2	92.5263	0	19	0	0.986082	FALSE	0	HDAC2	934352	0.157532	Gane name
2.89452	0.00101413	0.345481	0	20	6	FALSE	HDAC6	104.1	0	20	0	0.986752	FALSE	0	HDAC6	1296254	0.159105	Gane name
2.9084	0.00151721	0.343832	0	29	5	FALSE	PDE5A	86	0	29	0	0.986655	FALSE	0	PDE5A	2241012	0.136218	Gane name
3.74115	0	0.267297	0	1	6	FALSE	OAT	104	0	1	0	0.980831	FALSE	0	OAT	0	0	Gane name
2.90701	0.00149856	0.343996	0	20	6	FALSE	CCKBR	104.9	0	20	0	0.986664	FALSE	0	CCKBR	1535662	0.163622	Gane name
3.22484	0.000202699	0.310093	0	8	6	FALSE	ITGAL	110.25	0	8	0	0.984442	FALSE	0	ITGAL	211636	0.254662	Gane name
2.93338	0.00152137	0.340904	0	20	6	FALSE	PDE2A	110.3	0	20	0	0.98648	FALSE	0	PDE2A	1841364	0.177435	Gane name
3.52602	0.000101361	0.283606	0	11	6	FALSE	SLC22A6	64.5455	0	11	0	0.982335	FALSE	0	SLC22A6	251358	0.316147	Gane name
3.68702	9.32775e-07	0.271222	0	2	6	FALSE	ITGAV	85.5	0	2	0	0.98121	FALSE	0	ITGAV	1340	0.710084	Gane name
3.44691	6.86624e-05	0.290115	0	12	6	FALSE	PTGIR	86.3333	0	12	0	0.982889	FALSE	0	PTGIR	107586	0.314883	Gane name
3.52325	4.03955e-05	0.283829	0	7	6	FALSE	PTGFR	84.8571	0	7	0	0.982355	FALSE	0	PTGFR	65446	0.403159	Gane name
3.61624	6.57555e-06	0.27653	0	6	6	FALSE	PTGDR	93.1667	0	6	0	0.981705	FALSE	0	PTGDR	11178	0.548611	Gane name
2.74185	0.014357	0.364718	0	104	5	FALSE	GC11	29.9327	0	104	0	0.987819	FALSE	0	GC11	15614010	0.124175	GC Ingretion
3.34976	9.11899e-05	0.298529	0	12	6	FALSE	UBA2	90.5	0	12	0	0.983568	FALSE	0	UBA2	211642	0.270393	Gane name
2.91395	0.00156266	0.343177	0	30	6	FALSE	FNTB	85.5333	0	30	0	0.986616	FALSE	0	FNTB	2168078	0.136344	Gane name
3.41499	0.000307208	0.292827	0	16	4	FALSE	FFAR1	61.0625	0	16	0	0.983112	FALSE	0	FFAR1	529276	0.222454	Gane name
2.91534	0.00136422	0.343014	0	23	6	FALSE	MDM2	96.7826	0	23	0	0.986606	FALSE	0	MDM2	1670200	0.153007	Gane name
3.21374	0.000328736	0.311164	0	12	6	FALSE	SLC10A2	92	0	12	0	0.984519	FALSE	0	SLC10A2	377038	0.209195	Gane name
3.68008	4.86732e-06	0.271733	0	4	6	FALSE	HAO1	74.5	0	4	0	0.981258	FALSE	0	HAO1	4958	0.650442	Gane name
3.18598	0.000404307	0.313875	0	18	5	FALSE	LTB4R	86.4444	0	18	0	0.984713	FALSE	0	LTB4R	621078	0.196424	Gane name
3.34976	9.11899e-05	0.298529	0	12	6	FALSE	SAE1	90.5	0	12	0	0.983568	FALSE	0	SAE1	211642	0.270393	Gane name
3.48022	3.4506e-05	0.287338	0	6	6	FALSE	GLUL	100	0	6	0	0.982656	FALSE	0	GLUL	50650	0.399194	Gane name
3.50104	2.43796e-05	0.285629	0	5	6	FALSE	IL6	100.8	0	5	0	0.98251	FALSE	0	IL6	37882	0.426496	Gane name
3.29008	0.000309828	0.303944	0	17	6	FALSE	AKR1C1	98.1176	0	17	0	0.983985	FALSE	0	AKR1C1	815002	0.260369	Gane name
3.20125	0.000317275	0.312378	0	19	5	FALSE	AKR1C2	101.053	0	19	0	0.984607	FALSE	0	AKR1C2	982718	0.233223	Gane name
3.22068	0.000471363	0.310493	0	12	6	FALSE	EPHA2	92.5	0	12	0	0.984471	FALSE	0	EPHA2	472546	0.212791	Gane name
3.56072	5.57112e-05	0.280842	0	7	6	FALSE	PTGDR2	72.4286	0	7	0	0.982093	FALSE	0	PTGDR2	45276	0.362582	Gane name
3.2179	0.000424721	0.310761	0	14	5	FALSE	ALOX5AP	71.7857	0	14	0	0.98449	FALSE	0	ALOX5AP	404178	0.168537	Gane name
3.32894	0.000480107	0.300396	0	19	6	FALSE	SLC6A4	73.2632	0	19	0	0.983714	FALSE	0	SLC6A4	490380	0.21766	Gane name
3.52047	0.000203915	0.284053	0	11	6	FALSE	SRD5A1	46.7273	0	11	0	0.982374	FALSE	0	SRD5A1	173488	0.217749	Gane name
3.31922	0.000240376	0.301275	0	14	6	FALSE	GPBAR1	77.5	0	14	0	0.983782	FALSE	0	GPBAR1	346042	0.221739	Gane name
3.42193	0.000135423	0.292233	0	21	4	FALSE	PTGER2	71.8095	0	21	0	0.983063	FALSE	0	PTGER2	349810	0.272344	Gane name
3.45802	0.000222692	0.289183	0	19	6	FALSE	FABP5	67.1053	0	19	0	0.982811	FALSE	0	FABP5	529854	0.274296	Gane name
3.45802	0.000222692	0.289183	0	19	6	FALSE	FABP3	67.1053	0	19	0	0.982811	FALSE	0	FABP3	529854	0.274296	Gane name
3.45802	0.000222692	0.289183	0	19	6	FALSE	FABP4	67.1053	0	19	0	0.982811	FALSE	0	FABP4	529854	0.274296	Gane name
3.14851	0.000533473	0.317611	0	20	6	FALSE	FAAH	87.85	0	20	0	0.984975	FALSE	0	FAAH	756458	0.186373	Gane name
2.87231	0.00410689	0.348152	0	39	6	FALSE	HMGCR	78.5128	0	39	0	0.986907	FALSE	0	HMGCR	4697750	0.120925	Gane name
3.27759	0.000520384	0.305103	0	32	4	FALSE	TOP2A	84.4062	0	32	0	0.984073	FALSE	0	TOP2A	1877190	0.236278	Gane name
3.53851	3.26092e-05	0.282604	0	14	6	FALSE	CD81	80.5714	0	14	0	0.982248	FALSE	0	CD81	56618	0.414435	Gane name
3.20125	0.00066086	0.312378	0	23	6	FALSE	PREP	79.6087	0	23	0	0.984607	FALSE	0	PREP	714776	0.186277	Gane name
3.07078	0.00136787	0.32565	0	33	4	FALSE	TOP1	88.1515	0	33	0	0.985519	FALSE	0	TOP1	2770234	0.173955	Gane name
3.42193	0.000372745	0.292233	0	27	6	FALSE	PPARD	62.7407	0	27	0	0.983063	FALSE	0	PPARD	808414	0.238381	Gane name
3.06801	0.0018297	0.325944	0	35	4	FALSE	PPARA	66.6	0	35	0	0.985538	FALSE	0	PPARA	2649396	0.130938	Gane name
3.34698	0.000723246	0.298777	0	17	4	FALSE	FDFT1	73.1765	0	17	0	0.983588	FALSE	0	FDFT1	574172	0.22697	Gane name
3.27897	0.000428426	0.304974	0	24	6	FALSE	CYP51A1	77.8333	0	24	0	0.984063	FALSE	0	CYP51A1	608370	0.210502	Gane name
3.44969	0.000134089	0.289881	0	19	6	FALSE	G6PD	77	0	19	0	0.982869	FALSE	0	G6PD	246430	0.306452	Gane name
3.08605	0.00115845	0.324039	0	23	6	FALSE	TNF	76.8261	0	23	0	0.985412	FALSE	0	TNF	1345196	0.149854	Gane name
3.42609	0.000619836	0.291878	0	24	6	FALSE	NR1I3	59.75	0	24	0	0.983034	FALSE	0	NR1I3	843824	0.226834	Gane name
3.09438	0.000776269	0.323167	0	22	6	FALSE	SCD	88.6364	0	22	0	0.985354	FALSE	0	SCD	1105712	0.175273	Gane name
3.29979	0.000398622	0.303049	0	13	6	FALSE	NR1I2	83.9231	0	13	0	0.983918	FALSE	0	NR1I2	592958	0.229704	Gane name
2.98196	0.00167167	0.33535	0	25	6	FALSE	NR3C2	91.64	0	25	0	0.98614	FALSE	0	NR3C2	1971174	0.157361	Gane name
3.3331	0.000397711	0.300021	0	24	6	FALSE	FABP1	73.0417	0	24	0	0.983685	FALSE	0	FABP1	726602	0.222351	Gane name
2.83206	0.00321143	0.3531	0	39	6	FALSE	PDE4D	80.1538	0	39	0	0.987188	FALSE	0	PDE4D	4408470	0.117788	Gane name
3.44275	0.000269053	0.290466	0	16	6	FALSE	SRD5A2	78.375	0	16	0	0.982918	FALSE	0	SRD5A2	301770	0.303431	Gane name
3.31367	0.000369042	0.30178	0	23	6	FALSE	ACP1	74.1304	0	23	0	0.98382	FALSE	0	ACP1	490034	0.214459	Gane name
3.47189	7.33918e-05	0.288027	0	19	6	FALSE	PTPRF	75.1579	0	19	0	0.982714	FALSE	0	PTPRF	129468	0.32103	Gane name
3.19015	0.000887688	0.313465	0	27	4	FALSE	RORC	73.4815	0	27	0	0.984684	FALSE	0	RORC	1196778	0.172165	Gane name
2.9084	0.00227741	0.343832	0	37	4	FALSE	CDC25B	78.0811	0	37	0	0.986655	FALSE	0	CDC25B	2989480	0.125539	Gane name
3.2415	0.00127625	0.308499	0	18	4	FALSE	IDO1	80.9444	0	18	0	0.984325	FALSE	0	IDO1	979738	0.203421	Gane name
3.42887	0.000163952	0.291641	0	24	6	FALSE	NR1H3	71.5	0	24	0	0.983015	FALSE	0	NR1H3	271916	0.274319	Gane name
3.42471	0.000134331	0.291996	0	22	6	FALSE	PTPN6	77	0	22	0	0.983044	FALSE	0	PTPN6	236144	0.290076	Gane name
3.12769	0.00137538	0.319725	0	22	6	FALSE	SLC6A3	80.0455	0	22	0	0.985121	FALSE	0	SLC6A3	1243164	0.165367	Gane name
3.09993	0.000647437	0.322588	0	23	5	FALSE	MAPK3	93.6087	0	23	0	0.985315	FALSE	0	MAPK3	1163262	0.187847	Gane name
3.45385	9.35052e-05	0.289532	0	19	6	FALSE	RORA	80.1053	0	19	0	0.98284	FALSE	0	RORA	170962	0.31516	Gane name
2.91395	0.00156266	0.343177	0	30	6	FALSE	FNTA	85.5333	0	30	0	0.986616	FALSE	0	FNTA	2168078	0.136344	Gane name
2.91534	0.00260409	0.343014	0	42	6	FALSE	CDC25A	76.5714	0	42	0	0.986606	FALSE	0	CDC25A	4338514	0.124091	Gane name
2.90978	0.00221531	0.343668	0	30	4	FALSE	PGR	86.0667	0	30	0	0.986645	FALSE	0	PGR	2563808	0.137204	Gane name
2.8737	0.00209548	0.347984	0	35	6	FALSE	CYP17A1	84.9714	0	35	0	0.986897	FALSE	0	CYP17A1	2917486	0.129987	Gane name
2.8848	0.00226101	0.346644	0	30	4	FALSE	SIGMAR1	85.5	0	30	0	0.98682	FALSE	0	SIGMAR1	2695702	0.132445	Gane name
3.23872	0.000751981	0.308764	0	26	6	FALSE	SERPINA6	75.5385	0	26	0	0.984345	FALSE	0	SERPINA6	1177456	0.190149	Gane name
3.44414	0.000114475	0.290349	0	20	6	FALSE	NPC1L1	76.35	0	20	0	0.982908	FALSE	0	NPC1L1	200246	0.293191	Gane name
3.16794	0.00079731	0.315663	0	29	6	FALSE	PTPN2	73.1034	0	29	0	0.98484	FALSE	0	PTPN2	992878	0.163871	Gane name
3.03192	0.00165106	0.329824	0	33	6	FALSE	PTGES	72.7273	0	33	0	0.985791	FALSE	0	PTGES	1614032	0.134321	Gane name
2.77654	0.00603095	0.36016	0	52	4	FALSE	HSD11B1	70.2885	0	52	0	0.987577	FALSE	0	HSD11B1	6911380	0.0998393	Gane name
3.45108	0.000111316	0.289765	0	21	6	FALSE	PTPN11	75.381	0	21	0	0.98286	FALSE	0	PTPN11	181366	0.30484	Gane name
3.2873	0.000615195	0.304201	0	30	6	FALSE	HSD11B2	70.9	0	30	0	0.984005	FALSE	0	HSD11B2	810774	0.198017	Gane name
2.98751	0.0023493	0.334727	0	34	6	FALSE	PRKCH	76.8529	0	34	0	0.986101	FALSE	0	PRKCH	2393236	0.13473	Gane name
2.75017	0.00513555	0.363613	0	93	5	FALSE	GC10	34.3763	0	93	0	0.987761	FALSE	0	GC10	10949024	0.142027	GC Ingretion
3.38862	9.20579e-05	0.295105	0	9	6	FALSE	CYP1A2	72.5556	0	9	0	0.983296	FALSE	0	CYP1A2	117740	0.230824	Gane name
3.5177	3.46024e-05	0.284277	0	6	6	FALSE	KCNMA1	55.6667	0	6	0	0.982394	FALSE	0	KCNMA1	34154	0.242963	Gane name
2.839	0.00233369	0.352237	0	42	5	FALSE	GC9	40.7857	0	42	0	0.98714	FALSE	0	GC9	3620016	0.170024	GC Ingretion
2.67939	0.00329297	0.373219	0	31	4	FALSE	CCNA1	98.3871	0	31	0	0.988256	FALSE	0	CCNA1	3516996	0.12406	Gane name
2.67939	0.00329297	0.373219	0	31	4	FALSE	CCNA2	98.3871	0	31	0	0.988256	FALSE	0	CCNA2	3516996	0.12406	Gane name
3.30118	0.000133183	0.302922	0	8	6	FALSE	LYN	88.75	0	8	0	0.983908	FALSE	0	LYN	159588	0.237162	Gane name
3.54823	1.93382e-05	0.281831	0	4	6	FALSE	FGR	69.75	0	4	0	0.98218	FALSE	0	FGR	20526	0.335366	Gane name
3.30396	0.000557814	0.302668	0	18	4	FALSE	SQLE	51.3889	0	18	0	0.983888	FALSE	0	SQLE	547438	0.144796	Gane name
3.58015	2.10592e-05	0.279318	0	5	6	FALSE	TEK	75.4	0	5	0	0.981957	FALSE	0	TEK	30964	0.381538	Gane name
3.54962	2.50946e-05	0.28172	0	4	6	FALSE	PLK4	72.5	0	4	0	0.982171	FALSE	0	PLK4	33426	0.342105	Gane name
3.1957	0.000501042	0.312921	0	24	4	FALSE	CSNK2A1	96	0	24	0	0.984645	FALSE	0	CSNK2A1	1109568	0.22619	Gane name
2.99445	0.00123245	0.333951	0	28	4	FALSE	INSR	97.4643	0	28	0	0.986053	FALSE	0	INSR	3105724	0.171951	Gane name
3.30396	0.00020991	0.302668	0	9	6	FALSE	FLT4	90.2222	0	9	0	0.983888	FALSE	0	FLT4	361862	0.243112	Gane name
2.77238	0.00225879	0.360701	0	32	6	FALSE	CCND1	88.6562	0	32	0	0.987606	FALSE	0	CCND1	2696036	0.121408	Gane name
3.69535	1.67158e-06	0.27061	0	3	6	FALSE	GSR	61.3333	0	3	0	0.981151	FALSE	0	GSR	3044	0.494536	Gane name
2.85704	0.00176287	0.350012	0	37	5	FALSE	GC8	39.4865	0	37	0	0.987014	FALSE	0	GC8	2616880	0.171051	GC Ingretion
3.3678	7.40505e-05	0.29693	0	9	5	FALSE	SNCA	81.4444	0	9	0	0.983442	FALSE	0	SNCA	130120	0.249827	Gane name
3.03609	5.25453e-05	0.329371	0	10	5	FALSE	GC7	63.4	0	10	0	0.985762	FALSE	0	GC7	122954	0.313568	GC Ingretion
2.87509	0.00232392	0.347816	0	48	4	FALSE	TERT	83.6667	0	48	0	0.986888	FALSE	0	TERT	5207954	0.131845	Gane name
3.12075	0.00109412	0.320436	0	29	4	FALSE	MCL1	75.1034	0	29	0	0.98517	FALSE	0	MCL1	1616692	0.158003	Gane name
2.96391	0.00248038	0.337392	0	49	4	FALSE	MAOA	75.5306	0	49	0	0.986266	FALSE	0	MAOA	3875800	0.132617	Gane name
3.13046	0.000954089	0.319441	0	21	4	FALSE	F3	67.9524	0	21	0	0.985102	FALSE	0	F3	868530	0.142452	Gane name
3.67731	1.62102e-05	0.271938	0	5	6	FALSE	GPR84	32.2	0	5	0	0.981278	FALSE	0	GPR84	15162	0.291589	Gane name
2.98612	0.00218178	0.334883	0	34	5	FALSE	CHRNA7	70.7941	0	34	0	0.986111	FALSE	0	CHRNA7	3207630	0.124189	Gane name
3.18737	0.000450804	0.313738	0	18	6	FALSE	KCNA3	62.2222	0	18	0	0.984704	FALSE	0	KCNA3	477488	0.139458	Gane name
3.64677	3.88371e-05	0.274215	0	8	6	FALSE	CCR4	32.125	0	8	0	0.981491	FALSE	0	CCR4	25968	0.210304	Gane name
3.02221	0.000866447	0.330884	0	20	6	FALSE	PDPK1	78	0	20	0	0.985859	FALSE	0	PDPK1	1209764	0.136525	Gane name
2.94726	0.00427275	0.339298	0	58	4	FALSE	AKR1B1	64.3966	0	58	0	0.986383	FALSE	0	AKR1B1	6111840	0.112206	Gane name
2.8848	0.00697335	0.346644	0	37	6	FALSE	PRKCD	69.1081	0	37	0	0.98682	FALSE	0	PRKCD	12981314	0.107088	Gane name
3.17904	0.000281266	0.31456	0	18	6	FALSE	BCL2	73	0	18	0	0.984762	FALSE	0	BCL2	453908	0.161074	Gane name
2.83067	0.00371168	0.353273	0	53	4	FALSE	NOS2	66.7925	0	53	0	0.987198	FALSE	0	NOS2	4729336	0.1006	Gane name
3.483	0.000144745	0.287109	0	9	6	FALSE	MAPKAPK5	62.2222	0	9	0	0.982636	FALSE	0	MAPKAPK5	178196	0.233673	Gane name
3.09993	0.00055479	0.322588	0	16	6	FALSE	MAPKAPK2	80.0625	0	16	0	0.985315	FALSE	0	MAPKAPK2	538728	0.157495	Gane name
2.88758	0.000778246	0.346311	0	25	5	FALSE	GC6	44.32	0	25	0	0.9868	FALSE	0	GC6	1269636	0.19426	GC Ingretion
3.19431	0.000232063	0.313057	0	15	6	FALSE	CDK3	92	0	15	0	0.984655	FALSE	0	CDK3	385204	0.207763	Gane name
3.42332	4.52364e-05	0.292114	0	4	6	FALSE	MDM4	104	0	4	0	0.983054	FALSE	0	MDM4	60768	0.338816	Gane name
3.49271	2.14369e-05	0.28631	0	4	6	FALSE	PLA2G7	108.5	0	4	0	0.982568	FALSE	0	PLA2G7	38870	0.444215	Gane name
2.70576	0.00386082	0.369582	0	46	4	FALSE	SYK	101.804	0	46	0	0.988072	FALSE	0	SYK	8493412	0.134227	Gane name
3.42332	6.53717e-05	0.292114	0	11	6	FALSE	PLAU	66.3636	0	11	0	0.983054	FALSE	0	PLAU	109780	0.233442	Gane name
2.95281	0.00239639	0.33866	0	50	4	FALSE	AKR1B10	83.98	0	50	0	0.986344	FALSE	0	AKR1B10	5992784	0.145835	Gane name
3.07634	0.000791306	0.325062	0	13	6	FALSE	KCNA5	97.0769	0	13	0	0.98548	FALSE	0	KCNA5	692838	0.184055	Gane name
3.02359	0.000933589	0.330732	0	16	6	FALSE	OPRM1	92.25	0	16	0	0.985849	FALSE	0	OPRM1	1072304	0.163238	Gane name
3.15684	0.000501637	0.316773	0	24	5	FALSE	TNKS	96.5	0	24	0	0.984917	FALSE	0	TNKS	1014370	0.210352	Gane name
3.12353	0.000648196	0.320151	0	28	5	FALSE	TNKS2	93.4643	0	28	0	0.98515	FALSE	0	TNKS2	1383284	0.195072	Gane name
3.32339	7.38974e-05	0.300898	0	6	6	FALSE	TKT	105.167	0	6	0	0.983753	FALSE	0	TKT	106236	0.296771	Gane name
3.11242	0.000990667	0.321293	0	44	5	FALSE	NOX4	88.0682	0	44	0	0.985228	FALSE	0	NOX4	2673610	0.186842	Gane name
3.43303	2.74255e-05	0.291288	0	5	6	FALSE	NEK1	96.4	0	5	0	0.982986	FALSE	0	NEK1	42068	0.335915	Gane name
2.99028	0.00129025	0.334416	0	23	4	FALSE	TRPV1	86.4783	0	23	0	0.986082	FALSE	0	TRPV1	1640536	0.150225	Gane name
2.85982	0.00407076	0.349672	0	61	4	FALSE	ALOX5	75.4754	0	61	0	0.986994	FALSE	0	ALOX5	8224612	0.119161	Gane name
3.20958	0.000240319	0.311568	0	8	6	FALSE	CMA1	107.375	0	8	0	0.984548	FALSE	0	CMA1	218998	0.243421	Gane name
3.03747	0.000948062	0.329221	0	22	6	FALSE	RET	97.1818	0	22	0	0.985752	FALSE	0	RET	1616364	0.17648	Gane name
2.64885	0.00708295	0.377522	0	56	4	FALSE	PTGS2	82.3214	0	56	0	0.98847	FALSE	0	PTGS2	9607010	0.103992	Gane name
3.46495	9.93403e-05	0.288604	0	6	5	FALSE	ADRA2B	63	0	6	0	0.982763	FALSE	0	ADRA2B	117990	0.246032	Gane name
3.46495	0.000109713	0.288604	0	6	5	FALSE	ADRA2C	61.5	0	6	0	0.982763	FALSE	0	ADRA2C	114598	0.240079	Gane name
3.48994	0.000132733	0.286538	0	7	5	FALSE	ADRA2A	60.5714	0	7	0	0.982588	FALSE	0	ADRA2A	207172	0.254579	Gane name
3.2415	0.000341639	0.308499	0	17	5	FALSE	DNM1	84.1765	0	17	0	0.984325	FALSE	0	DNM1	453696	0.206907	Gane name
2.95281	0.0012415	0.33866	0	31	6	FALSE	PDK1	78.9677	0	31	0	0.986344	FALSE	0	PDK1	1492226	0.130818	Gane name
3.43026	4.60865e-05	0.291523	0	4	6	FALSE	NAAA	98.25	0	4	0	0.983005	FALSE	0	NAAA	46616	0.34364	Gane name
3.11659	0.000674171	0.320864	0	16	6	FALSE	NR1H4	83.125	0	16	0	0.985199	FALSE	0	NR1H4	784410	0.167602	Gane name
2.65857	0.00306581	0.376142	0	34	6	FALSE	MTOR	100.559	0	34	0	0.988402	FALSE	0	MTOR	3874024	0.124449	Gane name
2.75156	0.00516773	0.36343	0	49	5	FALSE	HSP90AA1	62.5714	0	49	0	0.987751	FALSE	0	HSP90AA1	4847500	0.0858737	Gane name
2.99584	0.0011214	0.333797	0	28	6	FALSE	RAF1	88.75	0	28	0	0.986043	FALSE	0	RAF1	1552184	0.154762	Gane name
3.04441	0.000740379	0.32847	0	17	6	FALSE	AGTR1	74.9412	0	17	0	0.985703	FALSE	0	AGTR1	675580	0.136172	Gane name
3.00555	0.00101913	0.332718	0	21	6	FALSE	ERBB2	85.8095	0	21	0	0.985975	FALSE	0	ERBB2	1357676	0.149313	Gane name
3.20819	0.000201975	0.311702	0	13	5	FALSE	DYRK1B	94.8462	0	13	0	0.984558	FALSE	0	DYRK1B	308364	0.221335	Gane name
3.12353	0.000357107	0.320151	0	15	5	FALSE	CLK1	95.6667	0	15	0	0.98515	FALSE	0	CLK1	578352	0.195997	Gane name
2.97918	0.00120144	0.335663	0	23	4	FALSE	OPRD1	88.3478	0	23	0	0.98616	FALSE	0	OPRD1	1835902	0.151383	Gane name
3.71478	0	0.269195	0	1	6	FALSE	MMP26	102	0	1	0	0.981016	FALSE	0	MMP26	0	0	Gane name
3.71478	0	0.269195	0	1	6	FALSE	MMP15	102	0	1	0	0.981016	FALSE	0	MMP15	0	0	Gane name
3.53851	5.47199e-06	0.282604	0	3	6	FALSE	MMP16	106.333	0	3	0	0.982248	FALSE	0	MMP16	9952	0.474474	Gane name
2.57668	0.0103878	0.388096	0	69	4	FALSE	AR	75.2464	0	69	0	0.988974	FALSE	0	AR	12965080	0.0904341	Gane name
3.31367	0.000117773	0.30178	0	8	6	FALSE	PRKCZ	95.375	0	8	0	0.98382	FALSE	0	PRKCZ	166664	0.257855	Gane name
2.46426	0.00936485	0.405801	0	63	4	FALSE	MMP3	98.6667	0	63	0	0.98976	FALSE	0	MMP3	16659400	0.107562	Gane name
2.88619	0.00176719	0.346478	0	29	6	FALSE	MMP8	89.6897	0	29	0	0.98681	FALSE	0	MMP8	2218812	0.137931	Gane name
2.97641	0.000750418	0.335976	0	21	6	FALSE	EPHB4	94.5238	0	21	0	0.986179	FALSE	0	EPHB4	1199018	0.158784	Gane name
3.08189	0.000448074	0.324476	0	13	6	FALSE	PDE7A	103.769	0	13	0	0.985441	FALSE	0	PDE7A	548540	0.198014	Gane name
2.71131	0.00473884	0.368825	0	41	4	FALSE	LCK	89.9512	0	41	0	0.988033	FALSE	0	LCK	6122878	0.118286	Gane name
2.7696	0.00294394	0.361062	0	36	6	FALSE	ADAM17	94.0833	0	36	0	0.987625	FALSE	0	ADAM17	3625440	0.129643	Gane name
2.29355	0.0302829	0.436006	0	121	4	FALSE	PTPN1	66.2479	0	121	0	0.990954	FALSE	0	PTPN1	32329338	0.0670585	Gane name
3.20958	0.000219411	0.311568	0	12	6	FALSE	KDM1A	98.75	0	12	0	0.984548	FALSE	0	KDM1A	318776	0.224713	Gane name
2.82929	0.00168694	0.353446	0	26	6	FALSE	CTSD	95.7308	0	26	0	0.987208	FALSE	0	CTSD	2074288	0.13749	Gane name
2.54754	0.008028	0.392536	0	75	4	FALSE	HSD17B2	89.84	0	75	0	0.989178	FALSE	0	HSD17B2	14419522	0.106268	Gane name
2.71548	0.011449	0.36826	0	102	5	FALSE	GC5	37.451	0	102	0	0.988004	FALSE	0	GC5	16417574	0.145223	GC Ingretion
3.02498	0.000889837	0.33058	0	16	6	FALSE	OPRK1	79.5	0	16	0	0.985839	FALSE	0	OPRK1	821820	0.141187	Gane name
2.94171	0.00152207	0.339939	0	23	6	FALSE	JAK1	91.3043	0	23	0	0.986422	FALSE	0	JAK1	1673050	0.148283	Gane name
2.76544	0.00261758	0.361606	0	30	6	FALSE	JAK3	97.6667	0	30	0	0.987654	FALSE	0	JAK3	3435380	0.132602	Gane name
2.82373	0.00168823	0.354141	0	28	6	FALSE	HDAC3	92.3571	0	28	0	0.987247	FALSE	0	HDAC3	2067586	0.13221	Gane name
3.24983	0.000277153	0.307709	0	13	6	FALSE	BACE2	91.1538	0	13	0	0.984267	FALSE	0	BACE2	333260	0.221508	Gane name
3.19431	0.000588914	0.313057	0	12	6	FALSE	KCNH2	84.4167	0	12	0	0.984655	FALSE	0	KCNH2	368354	0.190449	Gane name
3.77446	1.32922e-05	0.264938	0	5	6	FALSE	HIF1A	32.4	0	5	0	0.980598	FALSE	0	HIF1A	11756	0.365116	Gane name
2.41291	0.0117074	0.414438	0	64	4	FALSE	MMP1	88.2188	0	64	0	0.99012	FALSE	0	MMP1	13342018	0.0923927	Gane name
3.03747	0.000646259	0.329221	0	16	6	FALSE	SCN9A	89.4375	0	16	0	0.985752	FALSE	0	SCN9A	658192	0.161973	Gane name
2.94865	0.00246946	0.339139	0	39	6	FALSE	NR3C1	75.7179	0	39	0	0.986373	FALSE	0	NR3C1	2990130	0.127505	Gane name
2.95836	0.00201356	0.338025	0	32	4	FALSE	F2	85.75	0	32	0	0.986305	FALSE	0	F2	2621414	0.145369	Gane name
3.76891	7.96227e-06	0.265329	0	3	6	FALSE	SOAT2	33.6667	0	3	0	0.980637	FALSE	0	SOAT2	3630	0.487562	Gane name
3.61763	2.36058e-05	0.276424	0	4	6	FALSE	SOAT1	52.5	0	4	0	0.981695	FALSE	0	SOAT1	14286	0.323899	Gane name
2.94032	0.00150618	0.340099	0	19	4	FALSE	TYMS	81.6842	0	19	0	0.986431	FALSE	0	TYMS	1263138	0.132486	Gane name
2.83761	0.00177639	0.352409	0	18	6	FALSE	CSF1R	93.3333	0	18	0	0.98715	FALSE	0	CSF1R	1531198	0.134011	Gane name
2.6433	0.00355185	0.378315	0	48	4	FALSE	KDR	95.6875	0	48	0	0.988508	FALSE	0	KDR	7156438	0.119254	Gane name
2.79042	0.00360368	0.358369	0	54	4	FALSE	MMP2	90.0185	0	54	0	0.98748	FALSE	0	MMP2	7378882	0.130526	Gane name
2.65718	0.00531681	0.376338	0	53	4	FALSE	MMP9	91.1132	0	53	0	0.988411	FALSE	0	MMP9	8809404	0.115678	Gane name
2.90423	0.0014975	0.344325	0	31	5	FALSE	GC4	38.0645	0	31	0	0.986684	FALSE	0	GC4	1774214	0.182584	GC Ingretion
3.02637	0.00143397	0.330429	0	30	5	FALSE	ODC1	75.7	0	30	0	0.98583	FALSE	0	ODC1	1977018	0.138333	Gane name
3.2068	5.38615e-06	0.311837	0	3	5	FALSE	GC3	65.3333	0	3	0	0.984568	FALSE	0	GC3	11904	0.420479	GC Ingretion
2.70854	0.00375334	0.369203	0	51	4	FALSE	CCNB2	100.451	0	51	0	0.988052	FALSE	0	CCNB2	8425580	0.133671	Gane name
2.59056	0.00618544	0.386017	0	63	4	FALSE	CCNB1	96.4762	0	63	0	0.988877	FALSE	0	CCNB1	12208394	0.116862	Gane name
2.53227	0.00640617	0.394903	0	49	4	FALSE	CCNE1	96.5918	0	49	0	0.989285	FALSE	0	CCNE1	8773352	0.109498	Gane name
2.5975	0.00499549	0.384985	0	49	4	FALSE	CDK5	102.755	0	49	0	0.988829	FALSE	0	CDK5	9464066	0.12319	Gane name
2.66967	0.00707733	0.374578	0	62	4	FALSE	ABCB1	81.7097	0	62	0	0.988324	FALSE	0	ABCB1	10697194	0.106057	Gane name
3.6898	2.01869e-06	0.271017	0	3	6	FALSE	MAP3K8	57.3333	0	3	0	0.98119	FALSE	0	MAP3K8	2670	0.485632	Gane name
3.24983	0.00123247	0.307709	0	11	6	FALSE	GRM4	90.7273	0	11	0	0.984267	FALSE	0	GRM4	1215904	0.221549	Gane name
3.35947	7.4746e-05	0.297666	0	7	6	FALSE	GRK2	85	0	7	0	0.9835	FALSE	0	GRK2	88576	0.251497	Gane name
3.34559	0.000580688	0.298901	0	16	6	FALSE	VEGFA	62.8125	0	16	0	0.983597	FALSE	0	VEGFA	592760	0.185067	Gane name
3.61485	2.49076e-06	0.276637	0	4	6	FALSE	PGF	100.25	0	4	0	0.981714	FALSE	0	PGF	4484	0.608896	Gane name
2.82651	0.00263231	0.353793	0	40	4	FALSE	IGF1R	100.15	0	40	0	0.987227	FALSE	0	IGF1R	5933250	0.147985	Gane name
3.07217	0.000525385	0.325503	0	18	6	FALSE	RPS6KB1	80.3889	0	18	0	0.985509	FALSE	0	RPS6KB1	624882	0.152378	Gane name
3.58154	1.27692e-05	0.279209	0	5	6	FALSE	HNF4A	84.2	0	5	0	0.981947	FALSE	0	HNF4A	20140	0.478161	Gane name
3.14434	0.000799139	0.318031	0	10	6	FALSE	DPP4	95.7	0	10	0	0.985005	FALSE	0	DPP4	497026	0.199789	Gane name
2.83622	0.00214212	0.352581	0	36	4	FALSE	BRAF	91.75	0	36	0	0.987159	FALSE	0	BRAF	3001414	0.136057	Gane name
2.70854	0.00375334	0.369203	0	51	4	FALSE	CCNB3	100.451	0	51	0	0.988052	FALSE	0	CCNB3	8425580	0.133671	Gane name
2.69882	0.00305757	0.370532	0	33	6	FALSE	CCNE2	99.4848	0	33	0	0.98812	FALSE	0	CCNE2	3984014	0.127571	Gane name
2.68633	0.00387912	0.372255	0	46	4	FALSE	CDK5R1	101.674	0	46	0	0.988207	FALSE	0	CDK5R1	7689202	0.1316	Gane name
2.95697	0.00125542	0.338184	0	34	6	FALSE	GCGR	70.7647	0	34	0	0.986315	FALSE	0	GCGR	1723362	0.118647	Gane name
2.52672	0.00677772	0.39577	0	48	4	FALSE	AURKA	93.2083	0	48	0	0.989324	FALSE	0	AURKA	7909112	0.105021	Gane name
2.55725	0.00555903	0.391045	0	46	4	FALSE	CDK4	91.3696	0	46	0	0.98911	FALSE	0	CDK4	7390964	0.105326	Gane name
2.30187	0.0164288	0.434429	0	88	4	FALSE	CDK2	93.5114	0	88	0	0.990896	FALSE	0	CDK2	26577028	0.0925114	Gane name
2.71131	0.00332578	0.368825	0	43	4	FALSE	AURKB	100.581	0	43	0	0.988033	FALSE	0	AURKB	7461100	0.132775	Gane name
2.86537	0.00496886	0.348995	0	59	4	FALSE	CA9	70.4237	0	59	0	0.986955	FALSE	0	CA9	14487758	0.111435	Gane name
2.44899	0.0107595	0.408331	0	74	4	FALSE	CDK1	93.9459	0	74	0	0.989867	FALSE	0	CDK1	18226808	0.102363	Gane name
3.72588	0	0.268393	0	1	6	FALSE	EEF2K	93	0	1	0	0.980938	FALSE	0	EEF2K	0	0	Gane name
3.43164	0.000199411	0.291405	0	9	6	FALSE	DAO	59.5556	0	9	0	0.982995	FALSE	0	DAO	408016	0.209877	Gane name
3.14018	0.00135836	0.318453	0	41	5	FALSE	CA5A	67.2683	0	41	0	0.985034	FALSE	0	CA5A	6179686	0.147591	Gane name
3.24844	0.000581184	0.30784	0	26	5	FALSE	CA5B	57.4231	0	26	0	0.984277	FALSE	0	CA5B	2657582	0.146174	Gane name
3.13463	0.00149355	0.319017	0	37	5	FALSE	CA13	71.1351	0	37	0	0.985073	FALSE	0	CA13	3635936	0.153469	Gane name
3.15961	0.00127999	0.316495	0	42	5	FALSE	CA6	71.1429	0	42	0	0.984898	FALSE	0	CA6	6576776	0.161619	Gane name
3.22068	0.000793323	0.310493	0	35	5	FALSE	CA3	74.1714	0	35	0	0.984471	FALSE	0	CA3	3730934	0.184311	Gane name
3.17627	0.000262537	0.314835	0	9	6	FALSE	LNPEP	100.333	0	9	0	0.984781	FALSE	0	LNPEP	261792	0.21736	Gane name
3.10409	0.000531122	0.322155	0	21	5	FALSE	ALPL	84.619	0	21	0	0.985286	FALSE	0	ALPL	780928	0.170304	Gane name
3.64816	7.19235e-06	0.274111	0	3	6	FALSE	CISD1	75.3333	0	3	0	0.981481	FALSE	0	CISD1	7184	0.527187	Gane name
2.85288	0.00270233	0.350523	0	42	4	FALSE	APP	84.2857	0	42	0	0.987043	FALSE	0	APP	4689658	0.128329	Gane name
2.72797	0.00480207	0.366573	0	53	4	FALSE	GSK3B	86.2264	0	53	0	0.987916	FALSE	0	GSK3B	8035934	0.117069	Gane name
3.34004	9.6325e-05	0.299397	0	10	6	FALSE	PTGER3	88.1	0	10	0	0.983636	FALSE	0	PTGER3	227910	0.256176	Gane name
3.42471	8.47547e-05	0.291996	0	13	6	FALSE	PTGER4	90.5385	0	13	0	0.983044	FALSE	0	PTGER4	234950	0.31978	Gane name
3.10965	0.000910015	0.32158	0	24	4	FALSE	PTGER1	85.875	0	24	0	0.985247	FALSE	0	PTGER1	1291030	0.176089	Gane name
2.86954	0.00253092	0.348489	0	29	4	FALSE	HSD17B3	90.069	0	29	0	0.986926	FALSE	0	HSD17B3	2955870	0.137029	Gane name
3.33449	0.000113418	0.299896	0	11	6	FALSE	ALPG	97.7273	0	11	0	0.983675	FALSE	0	ALPG	190580	0.279559	Gane name
2.80014	0.00241499	0.357125	0	38	4	FALSE	PIK3CG	96.3947	0	38	0	0.987412	FALSE	0	PIK3CG	4075758	0.138053	Gane name
2.69327	0.00339637	0.371296	0	46	4	FALSE	MET	97.3913	0	46	0	0.988159	FALSE	0	MET	6571492	0.126831	Gane name
2.7474	0.00580328	0.363981	0	69	4	FALSE	ACHE	72.971	0	69	0	0.98778	FALSE	0	ACHE	8801512	0.10311	Gane name
2.7585	0.0107408	0.362516	0	77	4	FALSE	CA1	61.4675	0	77	0	0.987703	FALSE	0	CA1	25103274	0.0886621	Gane name
2.77238	0.0118044	0.360701	0	80	4	FALSE	CA2	58.5	0	80	0	0.987606	FALSE	0	CA2	26623626	0.0859492	Gane name
2.95975	0.000865578	0.337866	0	31	4	FALSE	ALK	98	0	31	0	0.986295	FALSE	0	ALK	2336682	0.166381	Gane name
3.44969	2.83832e-05	0.289881	0	5	6	FALSE	RPS6KA5	93	0	5	0	0.982869	FALSE	0	RPS6KA5	50932	0.33213	Gane name
2.9195	0.0023721	0.342524	0	30	5	FALSE	ERN1	88.4333	0	30	0	0.986577	FALSE	0	ERN1	3497730	0.142168	Gane name
3.02221	0.00105852	0.330884	0	34	5	FALSE	WEE1	83.5294	0	34	0	0.985859	FALSE	0	WEE1	1732082	0.152832	Gane name
2.66967	0.00452538	0.374578	0	50	6	FALSE	CHEK1	84.24	0	50	0	0.988324	FALSE	0	CHEK1	5777748	0.107268	Gane name
2.98612	0.00154299	0.334883	0	42	4	FALSE	BCHE	87.8571	0	42	0	0.986111	FALSE	0	BCHE	3977202	0.157065	Gane name
2.95142	0.00134925	0.33882	0	22	6	FALSE	EDNRA	101.091	0	22	0	0.986354	FALSE	0	EDNRA	2143198	0.164623	Gane name
3.07634	0.000472188	0.325062	0	18	5	FALSE	PLA2G2A	98.1111	0	18	0	0.98548	FALSE	0	PLA2G2A	927494	0.188932	Gane name
3.40805	6.7256e-05	0.293423	0	11	6	FALSE	KLK2	94.4545	0	11	0	0.98316	FALSE	0	KLK2	125810	0.313606	Gane name
3.44414	3.31185e-05	0.290349	0	8	6	FALSE	KLK1	100.5	0	8	0	0.982908	FALSE	0	KLK1	62958	0.354093	Gane name
2.69327	0.00493276	0.371296	0	52	4	FALSE	SRC	92.5385	0	52	0	0.988159	FALSE	0	SRC	9291872	0.121404	Gane name
2.90146	0.00211037	0.344654	0	44	4	FALSE	PPARG	82.1818	0	44	0	0.986703	FALSE	0	PPARG	4048174	0.13265	Gane name
3.31367	0.000905592	0.30178	0	8	6	FALSE	GRM2	90.75	0	8	0	0.98382	FALSE	0	GRM2	843506	0.25	Gane name
3.31506	0.00013676	0.301654	0	13	6	FALSE	RXRA	90.7692	0	13	0	0.983811	FALSE	0	RXRA	206780	0.251454	Gane name
3.34004	0.000386777	0.299397	0	16	6	FALSE	SERPINE1	76.0625	0	16	0	0.983636	FALSE	0	SERPINE1	499244	0.222078	Gane name
2.76128	0.00507696	0.362151	0	65	4	FALSE	BACE1	81.4615	0	65	0	0.987683	FALSE	0	BACE1	9481264	0.116274	Gane name
2.81402	0.00411537	0.355364	0	52	4	FALSE	CES2	73.2692	0	52	0	0.987315	FALSE	0	CES2	5912940	0.10835	Gane name
3.56211	9.78212e-06	0.280733	0	6	6	FALSE	PLA2G10	99.3333	0	6	0	0.982083	FALSE	0	PLA2G10	15390	0.496633	Gane name
3.3789	8.62114e-05	0.295954	0	11	6	FALSE	PLA2G5	94.7273	0	11	0	0.983364	FALSE	0	PLA2G5	118524	0.300408	Gane name
2.93477	0.00269897	0.340742	0	42	4	FALSE	POLB	76.381	0	42	0	0.98647	FALSE	0	POLB	4622648	0.127764	Gane name
3.10409	0.000635659	0.322155	0	28	5	FALSE	MMP12	97.6071	0	28	0	0.985286	FALSE	0	MMP12	1380828	0.197965	Gane name
2.72103	0.00433648	0.367508	0	49	4	FALSE	MMP13	93.4898	0	49	0	0.987965	FALSE	0	MMP13	8162790	0.125495	Gane name
2.81124	0.00287968	0.355715	0	29	4	FALSE	GRM5	87.4138	0	29	0	0.987334	FALSE	0	GRM5	2937078	0.124875	Gane name
3.02082	0.00119631	0.331036	0	29	4	FALSE	CES1	83.4138	0	29	0	0.985868	FALSE	0	CES1	2085766	0.152336	Gane name
2.91811	0.00183531	0.342687	0	47	4	FALSE	PLA2G1B	89.9787	0	47	0	0.986587	FALSE	0	PLA2G1B	5062088	0.149043	Gane name
3.15406	0.000371898	0.317052	0	22	6	FALSE	AKR1C3	94.1364	0	22	0	0.984937	FALSE	0	AKR1C3	908004	0.20247	Gane name
2.76683	0.00324447	0.361425	0	50	4	FALSE	PTGS1	79.82	0	50	0	0.987645	FALSE	0	PTGS1	5279244	0.112119	Gane name
3.32061	0.000131498	0.301149	0	13	6	FALSE	TAS2R31	92.6923	0	13	0	0.983772	FALSE	0	TAS2R31	189834	0.25541	Gane name
2.54892	0.0160582	0.392322	0	65	4	FALSE	ADORA3	87.3077	0	65	0	0.989168	FALSE	0	ADORA3	19420050	0.102139	Gane name
2.98612	0.00166354	0.334883	0	45	4	FALSE	CBR1	74.5333	0	45	0	0.986111	FALSE	0	CBR1	2673622	0.133697	Gane name
3.17627	0.000417157	0.314835	0	34	5	FALSE	ABCC1	96.9412	0	34	0	0.984781	FALSE	0	ABCC1	1228762	0.223119	Gane name
3.2179	0.000357579	0.310761	0	32	5	FALSE	CYP1B1	93.5625	0	32	0	0.98449	FALSE	0	CYP1B1	1080336	0.230255	Gane name
2.92505	0.00327841	0.341874	0	46	4	FALSE	SHBG	72.913	0	46	0	0.986538	FALSE	0	SHBG	5108054	0.12127	Gane name
2.90007	0.005753	0.344819	0	70	5	FALSE	CA4	64.5	0	70	0	0.986713	FALSE	0	CA4	14401540	0.107083	Gane name
2.96808	0.00168793	0.336918	0	54	4	FALSE	ABCG2	79.9074	0	54	0	0.986237	FALSE	0	ABCG2	3495430	0.142432	Gane name
2.95281	0.00191304	0.33866	0	53	5	FALSE	HSD17B1	82.2075	0	53	0	0.986344	FALSE	0	HSD17B1	3867594	0.141971	Gane name
2.6891	0.00882906	0.371871	0	77	4	FALSE	CA12	70.0519	0	77	0	0.988188	FALSE	0	CA12	20084498	0.0943333	Gane name
2.8848	0.00525474	0.346644	0	69	5	FALSE	CA7	66.7971	0	69	0	0.98682	FALSE	0	CA7	14761060	0.108756	Gane name
2.71686	0.00694275	0.368072	0	60	4	FALSE	MAOB	73.4667	0	60	0	0.987994	FALSE	0	MAOB	8296894	0.0994056	Gane name
2.61693	0.0104895	0.382127	0	96	4	FALSE	ESR2	76.25	0	96	0	0.988693	FALSE	0	ESR2	19173564	0.098366	Gane name
2.59334	0.0111769	0.385603	0	94	4	FALSE	ESR1	76.117	0	94	0	0.988858	FALSE	0	ESR1	17848466	0.0958125	Gane name
2.72658	0.00850438	0.36676	0	93	5	FALSE	GC2	39.3226	0	93	0	0.987926	FALSE	0	GC2	14795784	0.15268	GC Ingretion
2.86676	0.00167165	0.348826	0	19	6	FALSE	CTSS	98.7368	0	19	0	0.986946	FALSE	0	CTSS	1675082	0.146532	Gane name
2.86537	0.00234825	0.348995	0	23	6	FALSE	CTSK	85.5652	0	23	0	0.986955	FALSE	0	CTSK	1780030	0.127357	Gane name
3.52464	9.48462e-05	0.283717	0	5	6	FALSE	SLC2A1	54.2	0	5	0	0.982345	FALSE	0	SLC2A1	32096	0.253333	Gane name
2.68355	0.00381492	0.37264	0	30	6	FALSE	CTSL	91.2333	0	30	0	0.988227	FALSE	0	CTSL	3556022	0.114509	Gane name
3.59403	0.000123826	0.278239	0	7	6	FALSE	HSPA5	50.2857	0	7	0	0.98186	FALSE	0	HSPA5	92896	0.304233	Gane name
2.89729	0.00184123	0.34515	0	32	5	FALSE	PYGL	97.4688	0	32	0	0.986732	FALSE	0	PYGL	3802062	0.153613	Gane name
2.79459	0.00345305	0.357835	0	28	4	FALSE	MAP2K1	87.8929	0	28	0	0.98745	FALSE	0	MAP2K1	2920694	0.123252	Gane name
3.68841	2.08885e-05	0.271119	0	5	6	FALSE	MGMT	46	0	5	0	0.9812	FALSE	0	MGMT	16076	0.428571	Gane name
3.47051	0.00102305	0.288142	0	10	6	FALSE	GBA	56.3	0	10	0	0.982724	FALSE	0	GBA	781516	0.228512	Gane name
2.98334	0.000972017	0.335194	0	17	6	FALSE	CASP3	92.5882	0	17	0	0.98613	FALSE	0	CASP3	982132	0.156561	Gane name
2.79875	0.00313778	0.357302	0	35	6	FALSE	ADORA2B	89.1143	0	35	0	0.987421	FALSE	0	ADORA2B	3578550	0.125519	Gane name
3.08744	0.000655222	0.323893	0	13	6	FALSE	PDGFRA	81.0769	0	13	0	0.985403	FALSE	0	PDGFRA	679298	0.154888	Gane name
2.71825	0.00403272	0.367884	0	35	6	FALSE	ABL1	88.3714	0	35	0	0.987984	FALSE	0	ABL1	4200652	0.115571	Gane name
3.78557	1.20715e-06	0.264161	0	3	6	FALSE	SLC5A4	30.6667	0	3	0	0.980521	FALSE	0	SLC5A4	886	0.570513	Gane name
3.52602	5.21482e-05	0.283606	0	8	6	FALSE	SLC5A1	49	0	8	0	0.982335	FALSE	0	SLC5A1	35696	0.215247	Gane name
3.69535	2.04996e-05	0.27061	0	5	6	FALSE	SLC28A2	49	0	5	0	0.981151	FALSE	0	SLC28A2	18868	0.466019	Gane name
3.45246	0.000293443	0.289648	0	10	6	FALSE	ADK	56.6	0	10	0	0.98285	FALSE	0	ADK	224456	0.218898	Gane name
3.09022	0.00189232	0.323602	0	42	5	FALSE	CA14	61.6429	0	42	0	0.985383	FALSE	0	CA14	6471160	0.125295	Gane name
2.76266	0.00528449	0.361969	0	57	4	FALSE	ADORA1	81.9474	0	57	0	0.987674	FALSE	0	ADORA1	7450694	0.115805	Gane name
2.4601	0.0214859	0.406488	0	119	4	FALSE	CYP19A1	65.8908	0	119	0	0.98979	FALSE	0	CYP19A1	29417770	0.0758956	Gane name
3.0569	0.0017791	0.327128	0	49	5	FALSE	TYR	72.3061	0	49	0	0.985616	FALSE	0	TYR	2927818	0.142328	Gane name
2.53505	0.0114257	0.39447	0	70	4	FALSE	ADORA2A	87.5714	0	70	0	0.989265	FALSE	0	ADORA2A	15600560	0.101849	Gane name
2.78071	0.00542004	0.359621	0	63	4	FALSE	EGFR	72.5397	0	63	0	0.987547	FALSE	0	EGFR	7532992	0.105205	Gane name
3.24983	0.000442977	0.307709	0	15	6	FALSE	SLC29A1	59.2	0	15	0	0.984267	FALSE	0	SLC29A1	366610	0.144059	Gane name
3.17765	0.000570116	0.314698	0	19	4	FALSE	SLC5A2	75.1053	0	19	0	0.984772	FALSE	0	SLC5A2	651372	0.16919	Gane name
3.45385	6.21665e-05	0.289532	0	6	6	FALSE	EIF4A1	69	0	6	0	0.98284	FALSE	0	EIF4A1	59042	0.250923	Gane name
2.86398	0.00191299	0.349164	0	26	6	FALSE	PDGFRB	83.8462	0	26	0	0.986965	FALSE	0	PDGFRB	2152270	0.124768	Gane name
2.85704	0.00171507	0.350012	0	28	5	FALSE	GC1	31.9286	0	28	0	0.987014	FALSE	0	GC1	1582042	0.136249	GC Ingretion

## Sheet: 6. MA-related Targets
MA-related targets in databases						DEGs of MA in GEO database			Worksheet 6 summarized the MA-related targets.
Drugbank	Genecard	OMIM	PharmaGKB	TTD		GSE73168	GSE39204	GSE15831
EPCAM	RYR1	CMM	MFHAS1	MSLN		POPDC2	S100A2	HLA-DMB
FCGR2A	TP53	SAI1	DSCR8			SCN4A	BBOX1	HLA-DPA1
FCGR3A	CHEK2	CMM4	MCTS1			AMZ1	CXCL10	CHURC1
FCGR3B	HRAS	CACNA1S	ATP6V0A2			LOC728445	DAPL1	HLA-DMA
CD3E	KRAS	MITF	SMARCB1			LOC400655	RSPO3	MMP9
FCGR1A	BRCA1	MHS4	DMBT1			C2CD4B	ACTG1P4	APOC1
NR3C2	PIK3CA	MHS6	L3MBTL1			LOC440792	LOC101928554	HLA-DRA
CYP2C8	PTEN	TERT	DPYD			FAM71D	EGFL6	LTB
ABCC2	BRAF	MHS3	CACNA1S			RASA2	PNOC	CXCL10
ABCB1	LRRC56	POT1	DPYSL3			MYF5	KLK5	HLA-DRB6
SLCO1A2	PTPN11	BRAF	QDPR			LINC01122	KLK7	TAP1
CYP11B1	CTNNB1	MFHAS1	DPYS			ARL5B	CLGN	MX1
AR	TERT	MTAP	DPYSL2			PRO2958	PKHD1L1	FOS
PGR	CDH1	CDKN2A	DPYSL4			CCDC37-AS1	SFRP2	MT1F
NR3C1	AKT1	DMBT1	CHIC1			TAF5	MUC16	DDIT4
NR1I2	GUSB	TYR	CHIC2			RAVER2	PCP4	ADM
ABCB11	PIEZO1	CDK4	DPYSL5			SYCE1	S100A14	TMEM158
ALB	ERBB2	XRCC3	PTS			GFRA4	DOK5	DUSP1
ORM1	NRAS	MC1R	GPX4			ADCY5	LAMP3	CYR61
ESR1	KIT	MHS2	MTR			DNAH14	MEIS1	FOSB
CYP11B2	HBA2	STK11	CD38			C17orf67	EYA2	HBB
CACNA1C	ARID1A	RYR1	CACNA1C			LOC101928841	FAM3B	MT1G
ORM2	BAP1	CMM7	NELFCD			GAFA2	WT1
ESR2	WT1	MCTS1	SDF2L1			TP53BP2	CXCL11
CACNA1F	H19	MLM	JAK2			H1FOO	IGLJ3
CACNA1D	LOC126862902	MTS1	CACNG1			LOC150005	CKAP2
CACNA1S	THSD1	CACNL1A3	CRMP1			STGC3	KRT14
CACNB1	MYC	WS2A	CACNA1D			PTN	LYPD6B
CACNB2	IDH1	TCS1	CACNA2D1			EBLN2	ZBED2
CACNB3	EPHB4	CMM10	CACNB3			DNAH11	AADAC
CACNB4	RB1	NS7	CACNA1F			LINC01204	PLPP4
CACNA1A	HBA1	MASL1	CACNB1			CCNE1	NTN4
BCHE	NF1	DMSMFH	GPX3			SLC35E3	PHACTR3
CYP2B6	CALCRL	SHEP3	PRDX3			ATP1B2	ARG2
CYP3A4	ANGPT2	CMM3	CHUK			ADAMTS4	CTH
	FGFR3	CMM6	APOA4			LINC00317	DLX6
	NEU1	SHEP2	GPX1			NPM2	FOXL2
	LARS2	PJS	IZUMO1			LOC100509764	EFHD1
	CDKN2B-AS1	MHS	POMZP3			GNRH1	VNN1
	FOXC2	MCT1	STX11			VSNL1	HORMAD1
	CCND1	DNS	MYMX			LOC100506374	RDH10
	MTOR	TFS1	TFPT			PKN3	TOX3
	HOTAIR	CCHL1A3	CHRFAM7A			SLC44A4	PITX2
	LOC106804612	CMM8	SH3GL1			SYCE3	C7
	ACTA1	EST2	USO1			LOC100506557	STAR
	SMAD4	GLM9	UBA52			HAVCR1P1	HSPA2
	FOXP3	P16	FAU			SCUBE1	GDA
	CTSA	CMM5	EEA1			LINC00942	DLK1
	CHRNA1	LKB1	CD4			SMR3A	S100P
	NSD1	KDS	SERPINA5			COL9A2	THSD7A
	ERBB3	TTPP1	RLFP1			NOTUM	APELA
	RIT1	COMMAD	UBA52P2			MAK	ERVMER34-1
	RAPSN	DKCA2	UBA52P3			FAM205C	TBX15
	MAP2K1	PFBMFT8	UBA52P1			WNT9A	PEG3
	EZH2	OCA1A	LHFPL2			SPINT1	TGM7
	IDH2	CMYP1A	LHFPL3			IL21R-AS1	NLGN4X
	DICER1	HOKPP1	LHFPL1			HGC6.3	PTHLH
	GBA1	DKCB4	MYMK			FLT1	COLEC11
	XIST	CRMCC3	LHFPL6			MKRN3	LOC653602
	MIR143	CMM2	LNP1			TRIM51	PLA1A
	BCL2	ATN	YRDC			THBS4	FAM150B
	DNAH9	CMYP1B	RABEP1			ANO4	SFTA2
	MGMT	MHS5	GCA			LDLRAD4-AS1	DLX5
	MDM2	PFBMFT1	RABIF			CLCF1	C2CD4A
	RAF1	CMYP18	CRISP1			SOCS2	RXFP1
	FAS	CMM9	RLF			CDRT15	AMIGO2
	DHCR24	LARS2	LHFPL5			DENND2C	DNER
	RYR3	PRLTS4	CDON			GCGR	FREM2
	FZD6	HLASA	HYAL4			LINC00838	AKR1B10
	VEGFA		HS3ST6			KCNH8	LINC01541
	CASP8		CLPB			LOC101928386	AOC1
	LOC126862505		STAP1			CELP	LEFTY1
	MAPK1		CD9			TCTE1	PROM1
	ATP1A2		FOXP1			PTCHD1	AMY1A
	STAT3		SNAP29			UGT3A1	AMY1B
	IL2		COG4			LINC00880	AMY1C
	TSC1		VTI1B			GFI1B	AMY2A
	MKI67		MFN1			PRM2	AMY2B
	U2AF1		UFD1			LOC101927274	FAM84A
	CREBBP		RAB8A			HES4	IGLC1
	SMARCA4		NAPG			SLC38A4	IGLV
	L1CAM		NEO1			CHD5
	IL6		ADAM2			TBC1D28
	GALNT14		LRMP			IQCG
	LBR		STX4			ACSBG1
	RAD51C		ADAM12			SLC28A1
	PDGFRB		VAMP8			NPTX1
	FANCC		STX6			LEFTY1
	ETV6		GOSR2			LOC105372607
	CDKN1B		NPLOC4			COL5A3
	PIK3R1		ROPN1B			VIP
	KRT19		VCPIP1			TLL1
	TNF		SETMAR			C1QTNF9B
	FASLG		CAPN2			LOC100506371
	FLT4		DOC2B			LOC102724611
	HIF1A		DYRK1B			LINC01013
	KCNQ1OT1		NAPA			HAPLN3
	SLC26A3		KCNH1			SLN
	GNA11		SPAM1			ACTG2
	ATRX		SNAP23			ACRC
	MUC1		VAPA			LOC101928666
	EP300		BLOC1S6			CNBD1
	B2M		CYP26C1			LOC100289058
	DNMT3A		ATG7			SNRK-AS1
	ALB		VPS33B			LOC105372881
	VIM		CACNA1H			CAPN10-AS1
	GATA1		CATSPER1			LOC143286
	RECQL4		BNIP1			SPATA22
	PTCH1		USP6			LAMA2
	IL1B		VAMP3			ZNF300P1
	SNHG1		OTOF			LOC100287610
	MMP9		TIE1			SLC28A2
	TSC2		MFN2			DPPA5
	SOS1		GNAI3			LOC101927647
	CBL		AKAP9			MAP2
	TERC		NOX5			FGF23
	GNAQ		STX3			YJEFN3
	MAP2K2		ANXA2			LOC100287221
	IGF2		STX2			IL3RA
	MT-CYB		RIMS1			LINC00240
	VEGFC		RAB3A			GPR52
	CD44		ANXA1			UGT1A6
	DGCR5		NOS1			LOC105378052
	CDKN3		PLA2G4A			PXT1
	MEN1		VAV3			CHAC1
	CALCA		VAMP7			KLKB1
	WWOX		NECTIN2			ITPKC
	VHL		CASP1			PHKG2
	CSF3		OPA1			MIR6756
	H3-3A		CAV2			CEACAM19
	EGF		CD44			TRHDE-AS1
	TUSC7		ADAM9			TCONS_00029157
	FANCA		MYH9			GCKR
	ARAF		BAX			CFAP45
	ENO2		CLN3			PITRM1-AS1
	NOS2					DSP
	PIK3CG					FLJ35700
	AFP					LOC100132356
	JAK2					THRA1
	IGF2R					LOC101929115
	FLT3					ZNF385D
	HBB					C20orf197
	STAT1					IDI2-AS1
	CTLA4					LINC01555
	IL10					TAS2R1
	ERCC6					SIX4
	NKX2-1					HOXD10
	SPP1					TLX3
	ACTC1					PSG6
	SERPINA3					ACER1
	FANCD2					LGALS4
	LOC106627981					ZSWIM2
	MECOM					C6orf201
	MIR181A2					DYDC1
	AKT2					CARMN
	BMPR1A					TEX36
	LZTR1					OR2B2
	KITLG					LOC101926951
	NEB					MRVI1
	MIR98					SPDYA
	DES					LINC01197
	SYP					LOC101593348
	BUB1B					ARHGEF7-IT1
	PTHLH					ITGA8
	CD34					MIR4300HG
	SETD2					LINC00555
	CASP10					OR10H3
	TNFSF10					OVOL1
	RASA1					GPR141
	DNMT1					ERVK3-2
	XIAP					NES
	SMARCA2					ENTPD3
	S100B					LAMP5
	WRAP53					DLL4
	KMT2D					MGAT4EP
	ZEB1					LOC102725068
	CAMTA1					LINC01102
	PCNA					F2RL1
	IL1RN					GUCY2F
	RMRP					TCF4-AS1
	CASP3					CLDN4
	CLCN7					CKMT2
	GPC3					ASB5
	PDPN					COL4A1
	SST					MMP13
	ACTA2					CYP7A1
	H2AC18					SCNN1B
	FLT1					LOC101930568
	CCBE1					LSMEM2
	PMM2					LGI1
	SCN5A					DUX1
	IL7R					PTH
	SEC23B					ASCL3
	CD36					LOC401585
	COL2A1					MYH11
	PGR					ENPP6
	G6PD					LOC102723645
	PIGA					ARTN
	PRKN					MIR548XHG
	MDFIC					CLDN5
	EPO					IL11
	FOXD2-AS1					FRRS1
	RPL15					ADGRF5
	ERCC5					CD34
	COL1A1					SCUBE2
	FENDRR					LVRN
	LOC107133510					ERVMER61-1
	RRAS2					LOC100507562
	FOXO1					SLC38A11
	CRP					TRPC6
	GPT					LOC101928273
	SLC2A1					C7
	SCN1A					NCKAP5
	MIR377					LOC101928449
	FANCI					P2RY4
	FANCG					LMOD1
	HFE					LINC01619
	CDKN2A					LOC100293211
	PALB2					OLFM4
	CDK4					EMCN
	BRCA2					PRRX1
	BARD1					MIA2
	ATM					CDH5
	MITF					ZNF157
	EGFR					NRTN
	MSH2					ESAM
	MLH1					MAS1
	MSH6					C8orf4
	SMARCB1					KRTAP1-5
	STK11					ESM1
	PMS2					FAM222A-AS1
	APC					CLCA4
	NBN					LINC00238
	PVT1					TM4SF18
	MIR21					LOC100507065
	MTAP					PPP1R14A
	MET					PXDNL
	GAS5					COL10A1
	MEG3					LOC105373418
	LOC126806658					ENPEP
	MALAT1					LOC100288238
	MIR34A					COL15A1
	MIR125A					GCM1
	RET					FAM162B
	MIR155					ANGPT2
	DMBT1					PCDH17
	ALK					DNM3OS
	MIR17					TMEM31
	CEACAM5					CSPG4
	CDKN2B					COX7A1
	MIR145					SFRP2
	MIR221					COL6A3
	MIR222					WFDC1
	EWSR1					SPARCL1
	MIR126					ADGRL4
	GNAS					FDCSP
	FGFR2					VSIG4
	MIR203A					ADGRD1
	CXCL8					FCGR3B
	MUC16					FCGR1B
	AR					MPEG1
	MUTYH					BCHE
	MIRLET7B					TIMD4
	PDGFRA					MARCO
	BCL10					FCGR2B
	ESR1					HOXA5
	UCA1					AIF1
	FGFR1					PTGIS
	SF3B1					MGAM
	TYR					ZNF664-FAM101A
	MIR30A					TREM1
	MIR223					LYZ
	TGFBR2					HOXA1
	MIR214					LOC101928635
	MIR205					NCKAP1L
	SDHB					MS4A4A
	MIR20A					SUCNR1
	MIR18A					BIN2
	MIR31					BDKRB1
	CCAT1					PICSAR
	MIR200B					HOXA10-HOXA9
	MIR200C					CD14
	ASPH					ANXA8L1
	KRT7					GZMH
	MIR141					CSTA
	LOC110806263					APOC1
	MIR200A					C1QC
	YAP1					SLA
	MIR27A					KRT13
	LINC-ROR					HK3
	NEAT1					ITGB2
	RHOA					NLRP3
	MIR142					LRRN4
	TUG1					C3AR1
	MIR182					SIGLEC1
	MIR34C					LST1
	MIR30E					CLEC10A
	MIR23B					CCR1
	CD274					CNTNAP3
	CASC2					SIGLEC9
	MIR29C					CD33
	MIRLET7C					MYO1F
	CDKN1A					LSP1
	MIR210					CCDC80
	MMP2					LILRB2
	MIR127					NCF1
	EPCAM					PHYHIP
	MIR149					CPVL
	MIR483					TLR2
	MIR139					MNDA
	ICAM1					DSC3
	MIR106B					ALOX5AP
	NFE2L2					ST3GAL5
	MIR148A					GZMA
	MIR146B					DEFB107B
	MIR15A					CCDC83
	RUNX1					LILRB1
	MIR140					EVI2A
	MIR146A					HOXA7
	HULC					NKX2-3
	MIRLET7D					SPANXA2
	MIR10B					CYTIP
	RAD51D					HOXA3
	NF2					LOC101928741
	MIR150					FPR1
	MIR19A					PTPRCAP
	MIR22					ADGRE1
	MIR100					ZC3H12D
	MIR181A1					HSD17B6
	MIR195					LINC01149
	MUC4					TMEM255A
	MIR25					FPR3
	MIR183					ADAP2
	MIR23A					LILRB3
	MIR106A					GIMAP2
	MIR199A1					LAIR1
	JUN					LINC01541
	MIR93					MSR1
	ITGB1					LOC100507221
	MIR199B					FYB
	DANCR					TMEM150B
	MIRLET7E					CRB2
	MIR185					DSG3
	MSH3					ACOT12
	BAX					LOC101930164
	ZFAS1					SLC7A7
	MIR373					HAVCR2
	SPRY4-IT1					APOE
	CALB2					LOC101929465
	MIRLET7G					LOC100506731
	IFNG					CD3G
	HOTTIP					LOC100506885
	SRC					EVI2B
	MIR191					B3GALT2
	MIR224					TLR6
	MIR122					DDX53
	PCAT1					SLC22A3
	MIR29A					BNC1
	RAD50					JAML
	CYTOR					STMN2
	TGFB1					BTN1A1
	MIR335					PCOLCE2
	KDR					WDR86-AS1
	CDK2					LIPA
	CCAT2					SIGLEC17P
	MIR204					HOXA2
	FGF2					HEPACAM2
	SDHD					RAC2
	MIR338					EMB
	MIR99A					HOXA4
	HOXA11-AS					PKIA
	NTRK1					GATA5
	MIR152					VMO1
	RAC1					RTN1
	CHGA					PROCR
	MIR7-3HG					TCEAL2
	ERCC2					SIGLEC7
	CRNDE					NPL
	MIR125B1					LOC101928823
	MIR324					P2RX7
	BANCR					PNMA2
	FH					IGFBP6
	MIR424					HSD17B2
	MIR186					IFI30
	MIR451A					CADM3
	MIR211					CD300A
	MYCN					CD1D
	MIR216A					DMRT1
	HAGLR					ISL1
	AXIN1					BPIFB6
	MUC2					GBGT1
	MIR130A					NDST3
	MIR96					CCL25
	LATS2					TNFAIP8L2
	CEACAM3					FCGR2C
	HNF1A-AS1					SLC12A8
	IGF1R					TMEM52B
	SOX2-OT					SLC47A1
	MIR193A					CGREF1
	HGF					LINC01094
	AFAP1-AS1					DHRS3
	MIR128-2					SLC46A2
	SF3B2					SUCLA2-AS1
	MIR215					MPP1
	MIRLET7A1					FLJ37786
	AXIN2					LINC00310
	BCYRN1					EMP3
	MIR9-1					CECR6
	MIR615					SPACA1
	MMP14					TLR8
	FOXM1					TIGD6
	FUS					DOCK11
	SOD2					CMKLR1
	TCIRG1					TGIF2LY
	MIR582					CLEC7A
	TNFSF11					PIK3AP1
	CXCR4					SP140
	WRN					F5
	PANDAR					CCIN
	MSLN					CRISPLD1
	BIRC5					LOC101927038
	CTNNA1					C14orf39
	MIR494					ZNF442
	LATS1					SEC31B
	PLAU					CLEC12B
	MIR15B					OLR1
	ERCC4					FCN1
	IGF1					LINC01272
	MIR107					DOCK2
	MIR212					LOC101927211
	IFNA2					PRO1804
	MIR296					PLCB2
	TNFRSF10B					ARHGAP9
	KLF6					NNAT
	SDHC					DPH6-AS1
	KRT20					SLIT3
	KEAP1					ADGRE2
	MIR30B					GCSAML
	HNF1B					GPR34
	MIR151A					FAM221B
	MIR27B					CLEC12A
	HOXA-AS2					AOAH
	MIR331					LOC101929272
	AURKA					PPP4R4
	MIRLET7A3					LOC100505534
	TP53COR1					LOC102724938
	HSP90AA1					LRRC3
	MIR192					FFAR2
	PTGS2					LOC101928767
	MYH7					FAM218A
	MIR181B1					LY9
	NOTCH1					TFEC
	REN					APBB1IP
	SNHG12					MAEL
	PDGFRL					SEBOX
	MIR132					LINC01105
	ZEB2					LOC101927253
	PPM1D					SLC22A15
	MIR301A					FAM47C
	MSR1					APOC4-APOC2
	MIR10A					CHAD
	SHC1					DMXL2
	DRAIC					LOC101928845
	HNF1A					GALNT9
	MIR374A					LINC01268
	MIR26B					LINC01416
	ARID2					PLPPR5
	MUC6					TRAC
	VDR					PARVG
	MIR26A1					ST6GALNAC3
	FGFR4					CD37
	MIR885					RPE65
	CCL2					TBX18
	MIR101-1					DPYD
	PTENP1					FAM163A
	DHFR					GPBAR1
	MIR486-1					GPRIN3
	CSF1R					CD84
	LNCRNA-ATB					IL10RB-AS1
	MIR328					DNAH8
	PDGFB					RUNX1-IT1
	MIR128-1					PYCARD
	F2					SLC29A3
	MIR16-1					APBB1
	CXCL12					NOL4
	RASSF1					ZFP41
	MIR133B					LILRA6
	BCL2L1					PRKCB
	TET2					NEUROG1
	DIS3L2					WDFY4
	IFNA1					IRAK3
	MIR193B					DOK2
	MC1R					PDE3B
	NLRP3					LINC00544
	FBXW7					HOXC5
	ADA					LINC00382
	TNFRSF1A					LOC102724842
	XRCC3					SCN10A
	BCL6					LILRA5
	SERPINA11					GZMM
	HLA-DRB1					CR1
	CD4					LINC00165
	MEFV					ITGAM
	IL4					TSPAN4
	MIR32					CCDC85A
	MLANA					SLC26A4-AS1
	MIR320A					GAS7
	IL2RA					GNG2
	HMGB1					SH2D1A
	TLR2					SIRPG
	TLR4					DRAIC
	KRT5					UST-AS1
	XPO1					ACP2
	CSF2					LINC01504
	PAX5					PRLHR
	HMMR					TNIK
	CSF1					KCNAB2
	STAT6					FSD2
	NPTN-IT1					TAS2R8
	MYD88					OSTM1-AS1
	ABL1					FLJ31356
	CD68					IL23A
	TNFRSF8					TKTL1
	PTPRC					TTTY5
	FN1					CD209
	GFOD3P					PIEZO2
	MMP1					LOC105370962
	PSG2					DOK3
	SERPINE1					SPATA16
	IGH					STATH
	SKP2					ASIP
	PIK3C2A					LOC101927723
	LGALS3					RHOU
	MIR497					MGC2889
	ERBB4					NEFL
	ACE					CTSC
	CCR6					EYA1
	F3					AIFM3
	TYMS					INPP5D
	TIMP2					GABRG2
	CASC8					XCR1
	CDH2					LINC01350
	PPARG					FLRT3
	TGFA					LINC00587
	MAPK3					HSD17B11
	MUC5AC					HIST1H3C
	CDK6					C8orf22
						PCBP3
						OR6B1
						SIRPB1
						OSCAR
						HTR2C
						MFSD1
						LOC100506470
						LOC100129198
						CD48
						LOC102723709
						FLJ31945
						IFI27L2
						SELPLG
						TSPO2
						ORC1
						VSTM2L
						GSTO1
						LOC101928526
						FCRLB
						LOC645984
						LOC101927790
						C1orf127
						MT1H
						PAPOLB
						PROZ
						MILR1
						GLYCTK
						AANAT
						CLEC4A
						NEUROD4
						LYL1
						PDE4DIP
						TAS1R2
						B9D1
						NEIL2
						REG1CP
						VSIG10L
						LINC00643
						LINC00563
						LEXM
						TSPAN32
						SPATA41
						PRIM1
						ZNF763
						CTSL
						KCNQ1
						PLPPR1
						TCEAL8
						PRSS54
						LOC729683
						AIM2
						CD2
						LINC00963
						LOC101930416
						NKAIN3
						FAM228A
						LOC440602
						LOXL3
						SLC18A3
						SH3KBP1
						DGAT2
						TMEM156
						FXYD5
						KNCN
						FAM102B
						SLA2
						SLC43A2
						NAGPA
						LINC00029
						SAMD3
						RSU1P2
						OR4C1P
						ZFHX4
						RBPJL
						FLJ30679
						KCNH5
						PSAP
						CYTH4
						MT1E
						LINC01140
						IRAK1
						MT1X
						LOC101930243
						MMD
						ORMDL3
						CHST13
						LOC101929319
						CYP39A1
						SLC39A3
						ZNF491
						LOC284865
						GBAP1
						ZNF214
						MIAT
						RND2
						CLECL1
						FAM105A
						TTYH2
						AP2S1
						ACKR1
						ALDH1A2
						ANXA8
						APOC2
						APOC4
						BTR
						C1QTNF9
						DEFB107A
						DUX3
						DUX5
						FAM101A
						FCGR3A
						GBA
						GLI4
						HOXA9
						IGHA1
						IGHG1
						IGHG3
						IGHM
						IGHV4-31
						KMT2A
						KRT86
						KRTAP4-6
						LEFTY2
						LOC100996724
						LOC101928102
						LOC101929792
						LOC101929865
						LOC102723678
						MCAM
						MIR196B
						PCDH20
						PIK3R2
						PSG4
						SPANXA1
						SPANXB1
						SPANXC
						TRBV19
						VTN
						ZNF717
						LOC105377371
						LOC101927124
						IL4I1
						SPI1
						LPA
						UNC5D
						LOC101929297
						HRG
						SPAG6
						LINC01180
						JMJD7
						LAT2
						GPR101
						RAB37
						NKX6-1
						P2RY13
						SIGLEC11
						CTSLP8
						CNTD1
						RCVRN
						KNDC1
						CIDEB
						LINC00167
						TMEM108-AS1
						LOC286121
						VIPR1
						OVOL1-AS1
						CLRN1-AS1
						GAL3ST2
						CRCT1
						PRR20E
						SLAMF9
						ACAP1
						CST2
						LINC00951
						MYRF
						FAM19A4
						NPY1R
						OR52K3P
						MOGAT1
						LOC157931
						CHRNE
						ARHGDIG
						IGSF6
						YY2
						GPSM3
						C10orf107
						LOC100506790
						SLAMF8
						HILS1
						LOC729083
						NFAM1
						GRIK1-AS2
						KIF21B
						PRR5
						ACTL8
						SLC24A4
						CD4
						LOC652993
						LRTM1
						SASH3
						KIR2DL3
						PCED1B
						HSPA1L
						SPRR2B
						SLC37A2
						KIAA1652
						NT5M
						RAPSN
						SPRN
						NTRK3-AS1
						GPR85
						C9orf57
						LOC100507033
						MMP24
						ZMAT4
						DOCK8
						CCR5
						ERMN
						MCOLN1
						LCE2B
						BPIFA3
						CTD-3080P12.3
						SPO11
						ADGRE3
						CYP4Z2P
						LOC100506844
						RENBP
						LOC285097
						ATP6V0A1
						MEP1B
						TCHH
						DNAJB8-AS1
						LRRC25
						LDHD
						SPIN2A
						IFNG
						MRC1
						LOC101928634
						VENTX
						MMP17
						FFAR4
						UBE2DNL
						FGD3
						HIST1H3A
						LOC101929745
						ADAMTS20
						MIR622
						DIRC3
						CPXCR1
						LRRC73
						CYMP
						LDHAL6B
						LOC388780
						LMO2
						CD180
						C1orf105
						GPA33
						PRKG1-AS1
						CYP2S1
						DRD5
						KYNU
						FOXD2
						RAB38
						LINC01492
						NKG7
						TH
						CYP2A13
						CYB5R4
						NKX2-8
						REG3G
						TFAP2D
						MGC27382
						FSIP2
						LOC105375075
						NCF2
						CSF2RA
						AZU1
						KCNJ2-AS1
						ACSM2B
						ZNF876P
						SIGLEC16
						LMOD2
						SYNE3
						P2RX1
						HS3ST4
						MIR4755
						LINC01193
						OR5AK4P
						PRAM1
						LOC101928185
						LOC100131347
						LILRA2
						C8orf34
						TRG-AS1
						ARL5C
						GIMAP7
						ZNF503-AS1
						LINGO1-AS2
						LINC01198
						ADAMTS14
						TEKT3
						C4orf32
						LOC101929662
						LOC101927901
						AKR1C4
						RNF157
						CDKN2B-AS1
						EBF2
						FAM170A
						IZUMO1
						CAPZA3
						MIR3663HG
						VWF
						POM121L8P
						FAM229A
						ITIH3
						CALML6
						LINC00908
						AKR1D1
						PHLPP1
						MS4A2
						MIR8085
						LINC01354
						MRPL45P2
						LOC100422781
						EBF1
						FABP4
						LOC101928797
						TBL1Y
						LOC105378349
						ADM5
						PLA2G4D
						NAV2-IT1
						WFDC10B
						CCR3
						BANF2
						WFDC13
						DCTN1-AS1
						LOC100506526
						DOCK4-AS1
						LOC646588
						SV2C
						PLN
						MIR4435-2HG
						PIRT
						PLVAP
						LHX3
						LHX8
						EBF3
						NDUFA4L2
						KCNK1
						LOC101060091
						DNAJB8
						PCDH18
						ITGA7
						IGLJ3
						LINC00923
						LOC100131496
						GCSAML-AS1
						VWDE
						CRYBB2
						LOC101928446
						LOC100507630
						TEDDM1
						LOC100130370
						LOC101930100
						PPFIA2
						LBX1
						LINC00853
						GPR1-AS
						SP8
						LOC101928035
						GAL3ST3
						ADGRA1
						CCDC144A
						BARX1
						TPO
						C2orf57
						ACTN3
						MMP20
						C20orf141
						LOC101929752
						COL11A1
						TAAR1
						NEU2
						GSG1
						GPRC5D
						NEXN-AS1
						PIH1D3
						LINC01097
						RAMP3
						LRRC36
						CASC7
						SELP
						RHBG
						GPX2
						OR8B8
						LOC101926887
						GJA10
						VN1R5
						LOC388882
						TMEM119
						LINC00566
						FILIP1
						UGT1A3
						LINC01539
						CLSTN2
						SYCP3
						KCNV2
						LINC00558
						LOC642980
						DMRTC2
						CADM2-AS1
						PALMD
						REG1B
						LOC780529
						EGFLAM-AS4
						LIF
						LOC339978
						SEMA3G
						CLEC14A
						WFDC11
						LOC101927196
						LOC441052
						LOC105370549
						LOC101927690
						EDARADD
						LOC729866
						SLC26A4
						LOC100506235
						APOLD1
						LOC101928303
						LINC00314
						SLFNL1-AS1
						VN1R4
						MAGEA6
						RSPH4A
						CDY1B
						LOC285000
						LOC105376037
						BLOC1S1-RDH5
						ZNF780A
						FOXS1
						FMO2
						ETS1
						SLC38A3
						PTX3
						NRSN1
						LOC101930400
						LOC101927104
						PPM1E
						SYNPO2
						RHCG
						LOC100131864
						CLDN20
						FCN3
						ECSCR
						LOC101927228
						AKR1C1
						AKR1C2
						BACH1
						BCL3
						CD68
						CDY1
						CDY2A
						CDY2B
						CKAP2
						ENTPD1-AS1
						IGLC1
						IGLV@
						JMJD7-PLA2G4B
						LINC00189
						LOC101928669
						LOC644450
						MAGEA3
						MBTPS2
						NUP62
						POM121L1P
						POM121L9P
						PRR20A
						PRR20B
						PRR20C
						PRR20D
						RDH5
						SMR3B
						SNORA67
						TRAJ17
						TRAV20
						TRDV2
						UGT1A1
						UGT1A5
						UGT1A8
						UGT1A9
						ZNF780B

## Sheet: 7. DEGs in GEO database
GSE15831									GSE39204									GSE73168								Worksheet 8:The GSE15831,GSE39204,GSE73168 datesets were obtained in the GEO database with “malignant ascites”,“malignant effusion”,“malignant hydrops” as keywords. This worksheet summarizes the DEGs of MA in above datasets.Up-regulated genes are shown in red and down-regulated genes in green.
Gene symbol	logFC	AveExpr	t	P.Value	adj.P.Val	B	g		Gene symbol	logFC	AveExpr	t	P.Value	adj.P.Val	B	Group		Gene symbol	logFC	AveExpr	t	P.Value	adj.P.Val	B	Group
FOS	2.07885	-0.243313	4.5776	0.000220565	0.86409	0.0341208	up		S100A2	-1.81522	7.99563	-3.64463	0.000537858	0.228481	-0.355027	up		FDCSP	-4.52301	5.07073	-4.9481	0.000111777	0.99943	-4.32274	up
MT1F	1.31205	-0.0904486	3.87831	0.0010602	0.86409	-1.04063	up		BBOX1	-1.5487	5.05963	-3.19847	0.00214776	0.255404	-1.46597	up		VSIG4	-3.64926	6.90622	-2.22803	0.0392264	0.99943	-4.51063	up
DDIT4	1.29911	0.48668	3.00672	0.00742779	0.943325	-2.41843	up		CXCL10	-1.5227	8.07824	-2.88344	0.00534903	0.30627	-2.1903	up		ADGRD1	-3.49048	6.89755	-3.45264	0.00292855	0.99943	-4.41559	up
ADM	1.16378	0.0470528	2.92844	0.00881496	0.943325	-2.54091	up		DAPL1	-1.45995	6.83424	-2.44988	0.0170316	0.392807	-3.09426	up		FCGR3B///FCGR3A	-3.44082	5.05572	-3.11441	0.00612881	0.99943	-4.44076	up
TMEM158	1.00001	0.245508	2.73567	0.0133789	0.946643	-2.8395	up		RSPO3	-1.42338	5.80768	-2.80566	0.00664093	0.319523	-2.36069	up		FCGR1B	-3.32712	5.64273	-2.35554	0.0303625	0.99943	-4.50049	up
DUSP1	1.39661	0.511035	2.71079	0.0141121	0.946643	-2.87767	up		ACTG1P4///AMY2B///AMY2A///AMY1C///AMY1B///AMY1A	-1.40288	7.29406	-2.86019	0.00570854	0.308732	-2.24159	up		MPEG1	-3.24053	6.22913	-2.40092	0.0276862	0.99943	-4.49687	up
CYR61	1.25062	0.184207	2.58532	0.0184292	0.971602	-3.06846	up		LOC101928554	-1.39175	4.9581	-2.90043	0.00509969	0.30627	-2.15262	up		BCHE	-3.2185	5.19756	-2.76452	0.0129867	0.99943	-4.46794	up
FOSB	1.46621	0.439728	2.48054	0.0229653	0.971602	-3.22544	up		EGFL6	-1.37056	7.90305	-2.85813	0.00574148	0.308732	-2.24613	up		TIMD4	-3.11932	4.05204	-2.30014	0.0339561	0.99943	-4.5049	up
HBB	1.00571	0.341077	2.32789	0.0314795	0.971602	-3.4496	up		PNOC	-1.35439	6.32172	-2.53108	0.0138349	0.372861	-2.9337	up		MARCO	-3.07043	7.06932	-2.18437	0.0427748	0.99943	-4.51409	up
MT1G	1.36516	-0.245284	2.28704	0.0342115	0.971602	-3.50854	up		KLK5	-1.34656	5.85574	-3.10736	0.00281269	0.255807	-1.68089	up		FCGR2B	-3.01348	6.6706	-2.90369	0.00965375	0.99943	-4.45702	up
HLA-DMB	-1.4992	-0.0855638	-4.46277	0.000285023	0.86409	-0.138489	down		KLK7	-1.34499	7.89149	-2.42693	0.0180483	0.396473	-3.13889	up		HOXA5	-2.97079	8.22903	-2.65809	0.0162557	0.99943	-4.47637	up
HLA-DPA1	-1.36137	-0.308199	-4.06872	0.00069039	0.86409	-0.743004	down		CLGN	-1.28834	6.12463	-2.75856	0.0075572	0.337367	-2.4622	up		AIF1	-2.96884	5.83784	-2.46754	0.024155	0.99943	-4.49155	up
CHURC1	-1.372	0.536487	-3.71586	0.00152859	0.86409	-1.29654	down		PKHD1L1	-1.2201	4.88101	-2.52171	0.0141739	0.375024	-2.95244	up		PTGIS	-2.96779	6.64776	-2.71318	0.0144762	0.99943	-4.472	up
HLA-DMA	-1.66713	-0.301868	-3.58556	0.00204907	0.86409	-1.50272	down		SFRP2	-1.20792	5.82349	-2.35931	0.0213662	0.412845	-3.26834	up		MGAM	-2.95444	4.01493	-3.36518	0.00354756	0.99943	-4.42197	up
MMP9	-1.20217	0.34468	-3.46944	0.00265895	0.935681	-1.68686	down		MUC16	-1.18709	8.53519	-2.01546	0.0480527	0.478554	-3.87929	up		ZNF664-FAM101A///FAM101A	-2.95392	7.43959	-2.81128	0.0117594	0.99943	-4.46426	up
APOC1	-1.06014	0.316767	-2.85224	0.0104038	0.943325	-2.65951	down		PCP4	-1.17453	5.73818	-2.24794	0.0280269	0.434544	-3.47504	up		TREM1	-2.93221	7.78946	-3.17241	0.0054034	0.99943	-4.43635	up
HLA-DRA	-1.26423	-0.23412	-2.78172	0.0121175	0.946172	-2.76863	down		S100A14	-1.17062	7.28263	-3.01727	0.00365549	0.282594	-1.88911	up		LYZ	-2.92576	6.87794	-2.64449	0.0167263	0.99943	-4.47745	up
LTB	-1.06413	0.348834	-2.67237	0.0153194	0.946643	-2.93638	down		DOK5	-1.16979	7.45525	-2.85352	0.0058158	0.308732	-2.25626	up		HOXA1	-2.92427	5.25614	-3.1322	0.00589675	0.99943	-4.4394	up
CXCL10	-1.4733	0.422654	-2.66843	0.0154487	0.946643	-2.94239	down		LAMP3	-1.15736	7.01257	-3.37399	0.00126119	0.252951	-1.04014	up		LOC101928635///ALDH1A2	-2.92234	7.69976	-2.85382	0.0107403	0.99943	-4.46092	up
HLA-DRB6	-1.35232	-0.0227879	-2.5799	0.0186416	0.971602	-3.07664	down		MEIS1	-1.1573	8.12599	-2.43454	0.0177052	0.396393	-3.12412	up		NCKAP1L	-2.91202	5.48107	-3.29198	0.00416363	0.99943	-4.42738	up
TAP1	-1.2351	0.0614815	-2.48384	0.0228076	0.971602	-3.22053	down		EYA2	-1.14921	7.37272	-2.17442	0.0333713	0.453114	-3.60692	up		MS4A4A	-2.90379	6.00988	-2.15754	0.0450986	0.99943	-4.51621	up
MX1	-1.22121	-0.408164	-2.44961	0.0244937	0.971602	-3.27133	down		FAM3B	-1.12748	6.45258	-2.60076	0.0115359	0.364071	-2.79264	up		SUCNR1	-2.87581	5.91059	-2.55158	0.0203043	0.99943	-4.48485	up
MARCH1	-0.118342	0.0152393	-5.31743	4.33694e-05	0.636616	1.09872	stable		WT1	-1.11856	7.12707	-2.14655	0.0356186	0.460437	-3.65594	up		BIN2	-2.86069	3.87451	-2.33125	0.0318922	0.99943	-4.50243	up
OAZ1	-0.605084	0.0249299	-5.15786	6.13251e-05	0.636616	0.876603	stable		CXCL11	-1.10277	5.69199	-2.01179	0.0484494	0.480252	-3.88537	up		BDKRB1	-2.8324	8.27775	-2.51231	0.0220252	0.99943	-4.48798	up
LPXN	-0.424292	0.0630878	-4.81714	0.000129582	0.703411	0.388221	stable		IGLJ3///IGLV@///IGLC1	-1.07708	7.67028	-2.00047	0.0496884	0.481153	-3.90405	up		PICSAR	-2.82002	5.36056	-3.45341	0.00292362	0.99943	-4.41553	up
GLIS1	0.130473	-0.00545802	4.79689	0.000135519	0.703411	0.358612	stable		CKAP2///IGLV@///IGLC1	-1.06567	6.43072	-2.42814	0.0179931	0.396473	-3.13653	up		HOXA10-HOXA9///MIR196B///HOXA9	-2.76917	4.90002	-3.05334	0.00699541	0.99943	-4.44543	up
RAB40C	-0.600526	-0.10084	-4.37544	0.000346558	0.86409	-0.270904	stable		KRT14	-1.06275	4.55297	-2.25659	0.0274505	0.434544	-3.45928	up		CD14	-2.7197	9.57836	-2.30489	0.0336331	0.99943	-4.50452	up
CYP7A1	-0.117589	0.0134714	-4.26878	0.000440246	0.86409	-0.433909	stable		LYPD6B	-1.04119	7.30371	-2.51616	0.0143783	0.377083	-2.96352	up		ANXA8L1///ANXA8	-2.68608	10.5947	-2.53882	0.0208492	0.99943	-4.48587	up
FMO4	-0.340702	0.0465897	-4.22867	0.000481749	0.86409	-0.495533	stable		IGLJ3///CKAP2///IGLV@///IGLC1	-1.02335	6.36221	-2.46033	0.0165859	0.389971	-3.07383	up		GZMH	-2.67614	4.48171	-2.87717	0.0102175	0.99943	-4.45909	up
CAV1	0.657166	0.038539	4.22298	0.000487949	0.86409	-0.504292	stable		ZBED2	-1.02022	6.35999	-2.22038	0.0299348	0.443366	-3.52491	up		CSTA	-2.6673	9.11616	-3.15988	0.00555265	0.99943	-4.4373	up
SLAMF7	-0.253344	0.0769439	-4.06605	0.00069456	0.86409	-0.747162	stable		AADAC	-1.01711	5.24139	-2.84988	0.00587497	0.308732	-2.26424	up		APOC1	-2.66528	8.49241	-2.18376	0.0428264	0.99943	-4.51414	up
ROR1	0.158439	0.00589741	4.0518	0.000717207	0.86409	-0.769332	stable		PLPP4	-1.00651	5.51011	-2.43136	0.0178478	0.396473	-3.1303	up		C1QC	-2.6376	8.53551	-2.14283	0.0464217	0.99943	-4.51737	up
CD48	-0.606811	0.146599	-4.04996	0.000720181	0.86409	-0.772193	stable		NTN4	1.01464	7.63506	3.06549	0.00317891	0.27474	-1.77821	down		SLA	-2.59102	6.91972	-2.31149	0.0331892	0.99943	-4.504	up
MOB3A	-0.243568	0.00887304	-4.04489	0.000728449	0.86409	-0.780084	stable		PHACTR3	1.01589	4.68789	2.89605	0.00516281	0.30627	-2.16233	down		KRT13	-2.58631	4.77635	-2.40281	0.0275796	0.99943	-4.49672	up
FMNL1	0.120332	-0.00519045	4.02144	0.000767965	0.86409	-0.816631	stable		ARG2	1.02483	6.14898	3.37375	0.0012621	0.252951	-1.04072	down		HK3	-2.5657	4.35176	-2.10936	0.0495645	0.99943	-4.52	up
LRRC25	-0.114592	0.028827	-3.96205	0.000877895	0.86409	-0.909376	stable		CTH	1.03651	6.13536	2.53522	0.0136878	0.372861	-2.92542	down		ITGB2	-2.52809	7.15784	-2.5675	0.0196436	0.99943	-4.48358	up
PALM	-0.309735	0.00308709	-3.94705	0.000908064	0.86409	-0.932841	stable		DLX6	1.03666	4.84801	2.31147	0.0240323	0.422214	-3.35815	down		NLRP3	-2.51013	4.76402	-3.73485	0.0015743	0.99943	-4.39566	up
RNF126	-0.237928	-0.0130544	-3.91779	0.000969957	0.86409	-0.978682	stable		FOXL2	1.03915	5.3677	2.4964	0.0151275	0.3849	-3.00279	down		LRRN4	-2.50859	8.51875	-2.8434	0.0109815	0.99943	-4.46173	up
TTTY1	-0.120439	-0.0151983	-3.84404	0.0011453	0.86409	-1.09448	stable		EFHD1	1.04664	7.47939	3.51766	0.000805911	0.252951	-0.680564	down		C3AR1	-2.50149	7.55882	-3.25692	0.00449484	0.99943	-4.43	up
GPRC5B	-0.229126	-0.0273034	-3.82923	0.00118417	0.86409	-1.11778	stable		VNN1	1.0475	5.84838	2.37103	0.0207552	0.410462	-3.24613	down		SIGLEC1	-2.47144	6.96606	-2.15593	0.0452419	0.99943	-4.51633	up
VNN1	-0.100084	0.0236097	-3.78431	0.00131026	0.86409	-1.18853	stable		HORMAD1	1.0491	3.64372	2.94218	0.00453183	0.302855	-2.05933	down		LST1	-2.46975	6.62646	-2.30696	0.0334935	0.99943	-4.50436	up
CD79A	-0.161596	0.0395653	-3.76581	0.00136602	0.86409	-1.21771	stable		RDH10	1.05076	6.16187	2.81942	0.00639342	0.313688	-2.33082	down		CLEC10A	-2.46827	6.14173	-2.60169	0.0182927	0.99943	-4.48086	up
ARHGEF16	-0.780286	-0.0405316	-3.75251	0.00140753	0.86409	-1.23868	stable		TOX3	1.07306	5.02367	2.61355	0.0111536	0.364071	-2.76642	down		CCR1	-2.43685	7.62818	-2.63593	0.0170291	0.99943	-4.47813	up
REXO1	-0.413595	-0.0971842	-3.7416	0.00144255	0.86409	-1.25591	stable		PITX2	1.10324	3.55772	2.65276	0.0100523	0.358313	-2.68541	down		CNTNAP3	-2.41503	3.25807	-3.0766	0.00665206	0.99943	-4.44364	up
CCL5	-0.903482	0.044349	-3.73614	0.00146038	0.86409	-1.26452	stable		C7	1.11302	7.11125	2.70011	0.00885489	0.355239	-2.58633	down		SIGLEC9	-2.38481	3.86725	-3.21987	0.00487306	0.99943	-4.43277	up
ACHE	-0.069394	-0.00701447	-3.73442	0.00146604	0.86409	-1.26723	stable		STAR	1.1134	5.6269	2.59705	0.0116488	0.364071	-2.80021	down		CD33	-2.37211	3.98412	-2.19687	0.0417299	0.99943	-4.5131	up
GAPDH	0.659588	-0.0895213	3.72922	0.00148331	0.86409	-1.27544	stable		HSPA2	1.11498	8.21323	3.2185	0.00202285	0.255404	-1.41815	down		MYO1F	-2.35837	7.48504	-3.48117	0.00275079	0.99943	-4.41353	up
DAOA	0.0882151	-0.000369273	3.72494	0.00149767	0.86409	-1.2822	stable		GDA	1.12067	5.99939	2.22786	0.0294059	0.440831	-3.51143	down		LSP1	-2.3437	6.10035	-2.6487	0.0165793	0.99943	-4.47712	up
DHX8	-0.234466	0.0413081	-3.71971	0.00151543	0.86409	-1.29047	stable		DLK1	1.14181	5.631	3.26212	0.00177408	0.252951	-1.31331	down		CCDC80	-2.31927	8.3068	-2.43837	0.0256455	0.99943	-4.49388	up
STK17A	0.137088	0.0086423	3.70503	0.00156631	0.86409	-1.31365	stable		S100P	1.14632	6.57814	2.00055	0.0496799	0.481153	-3.90393	down		LILRB2	-2.30942	5.96879	-2.28165	0.035241	0.99943	-4.50637	up
ZNF839	-0.252506	-0.00899027	-3.70484	0.00156698	0.86409	-1.31395	stable		THSD7A	1.17384	5.27711	2.98306	0.00403313	0.28829	-1.96704	down		NCF1	-2.29271	6.91959	-2.25645	0.0370653	0.99943	-4.50838	up
CD247	-0.360403	0.0893526	-3.70341	0.00157203	0.86409	-1.31621	stable		APELA	1.1844	4.22909	2.31107	0.0240559	0.422214	-3.3589	down		PHYHIP	-2.27578	4.70409	-2.85931	0.010615	0.99943	-4.46049	up
GBP5	-0.67917	0.240821	-3.68826	0.00162657	0.86409	-1.34017	stable		ERVMER34-1	1.2213	5.99185	2.48919	0.0154094	0.384952	-3.01706	down		CPVL	-2.26853	9.05212	-2.58955	0.0187619	0.99943	-4.48182	up
ATP6V0A1	-0.677156	-0.0336398	-3.68737	0.00162984	0.86409	-1.34158	stable		TBX15	1.22496	5.33976	2.77249	0.00727484	0.332463	-2.43232	down		TLR2	-2.26449	8.95007	-2.56143	0.0198928	0.99943	-4.48406	up
NAGPA	-0.46157	-0.00845272	-3.68031	0.00165593	0.86409	-1.35274	stable		PEG3	1.24264	6.91706	2.36057	0.0212999	0.41209	-3.26597	down		MNDA	-2.2613	6.00168	-2.20082	0.0414048	0.99943	-4.51279	up
LASP1	-0.733709	0.0077867	-3.6667	0.00170741	0.86409	-1.37426	stable		TGM7	1.25031	3.88562	3.0504	0.00332143	0.276651	-1.81305	down		DSC3	-2.24319	6.04279	-2.48412	0.0233448	0.99943	-4.49023	up
PIGQ	-0.744867	0.0264118	-3.65944	0.00173552	0.86409	-1.38575	stable		NLGN4X	1.27469	6.81403	2.98126	0.00405402	0.28829	-1.97114	down		ALOX5AP	-2.24155	9.06758	-2.81898	0.0115681	0.99943	-4.46365	up
GZMA	-0.520808	0.108854	-3.65571	0.00175015	0.86409	-1.39165	stable		PTHLH	1.28637	4.6101	2.19561	0.0317459	0.449775	-3.56929	down		ST3GAL5	-2.23774	8.58118	-3.06529	0.00681694	0.99943	-4.44451	up
PYGO1	0.259229	0.038256	3.64766	0.0017821	0.86409	-1.40438	stable		COLEC11	1.29315	7.63423	3.19852	0.00214746	0.255404	-1.46586	down		GZMA	-2.22011	5.56128	-2.12739	0.0478483	0.99943	-4.51858	up
AOX1	0.180404	0.0421195	3.64293	0.00180119	0.86409	-1.41188	stable		LOC653602///FAM84A	1.30455	4.88304	3.31865	0.00149435	0.252951	-1.17604	down		DEFB107B///DEFB107A	-2.21564	2.16585	-3.4314	0.00306831	0.99943	-4.41713	up
ADAMDEC1	-0.545349	0.141188	-3.62851	0.00186054	0.86409	-1.4347	stable		PLA1A	1.31837	5.9375	3.26578	0.00175456	0.252951	-1.30446	down		CCDC83	-2.18886	2.39673	-3.09506	0.00639141	0.99943	-4.44223	up
CD96	-0.177751	0.00184352	-3.60761	0.00195003	0.86409	-1.46779	stable		FAM150B	1.35313	5.98807	2.62574	0.0107998	0.364071	-2.74132	down		LILRB1	-2.17249	5.46272	-2.46949	0.0240587	0.99943	-4.4914	up
SMAD3	0.482474	-0.12065	3.60509	0.00196109	0.86409	-1.47178	stable		SFTA2	1.38014	5.57656	2.00617	0.0490606	0.480252	-3.89465	down		EVI2A	-2.17107	7.16269	-2.16171	0.0447304	0.99943	-4.51588	up
HIST1H2BF	0.0856741	-0.00428042	3.58695	0.00204271	0.86409	-1.50053	stable		DLX5	1.46056	5.55381	3.14462	0.00252034	0.255807	-1.59351	down		HOXA7	-2.13993	6.22479	-3.83045	0.0012754	0.99943	-4.38915	up
ARSD	0.307265	0.0505683	3.57675	0.00209004	0.86409	-1.51669	stable		C2CD4A	1.49837	5.76321	2.35286	0.0217099	0.413464	-3.28055	down		NKX2-3	-2.11837	4.18798	-3.25562	0.00450764	0.99943	-4.43009	up
TLR6	-0.0791337	-0.0010512	-3.57444	0.00210092	0.86409	-1.52035	stable		RXFP1	1.50022	5.30799	2.33198	0.0228552	0.419197	-3.31984	down		SPANXA2///SPANXB1///SPANXC///SPANXA1	-2.11349	3.21044	-3.08606	0.0065172	0.99943	-4.44292	up
MEP1A	-0.0956251	-0.0142549	-3.56988	0.00212256	0.86409	-1.52758	stable		AMIGO2	1.60541	8.92307	4.05032	0.000140474	0.183335	0.729759	down		CYTIP	-2.10897	6.22887	-2.12602	0.0479769	0.99943	-4.51869	up
TBC1D5	0.115481	-0.00628524	3.54836	0.00222762	0.889422	-1.56169	stable		DNER	1.60761	5.28277	2.44763	0.017129	0.393825	-3.09865	down		HOXA3	-2.10405	5.90602	-2.70887	0.0146083	0.99943	-4.47234	up
ZNF281	-0.339429	-0.0318316	-3.51447	0.00240365	0.924866	-1.61543	stable		FREM2	1.63935	5.1342	2.68584	0.00920134	0.355239	-2.61634	down		LOC101928741	-2.09773	4.79402	-2.24852	0.0376574	0.99943	-4.50901	up
SDSL	-0.503701	-0.015639	-3.51413	0.00240549	0.924866	-1.61597	stable		AKR1B10	1.65644	5.72996	2.66713	0.00967405	0.355239	-2.65547	down		FPR1	-2.08868	5.90244	-3.09203	0.00643351	0.99943	-4.44246	up
NLRC4	-0.103375	0.00478707	-3.50281	0.00246733	0.931396	-1.63392	stable		LINC01541	1.6739	4.9534	2.05024	0.0444344	0.473407	-3.8212	down		PTPRCAP	-2.08487	5.34277	-2.28205	0.0352128	0.99943	-4.50634	up
MED16	-0.400493	-0.0301768	-3.47882	0.00260364	0.935033	-1.67197	stable		AOC1	2.02566	7.20863	2.69231	0.00904269	0.355239	-2.60274	down		ADGRE1	-2.07561	5.36981	-2.32338	0.0324028	0.99943	-4.50305	up
TMEM155	-0.170677	0.0223534	-3.47854	0.00260528	0.935033	-1.67242	stable		LEFTY1	2.25818	7.15318	2.44641	0.0171817	0.394373	-3.10102	down		ZC3H12D	-2.07116	5.34263	-2.48464	0.0233198	0.99943	-4.49019	up
C3AR1	-0.162466	0.0337644	-3.47738	0.00261208	0.935033	-1.67426	stable		PROM1	2.40622	8.13082	3.66749	0.000499672	0.228325	-0.295669	down		HSD17B6	-2.06788	4.84344	-2.11596	0.0489304	0.99943	-4.51948	up
LOC153684	-0.155093	0.016332	-3.4414	0.00283125	0.943325	-1.73133	stable		MIR8071-2///MIR8071-1///IGHV4-31///IGHM///IGHG2///IGHG1	-1.20645	10.4581	-1.44445	0.153483	0.614351	-4.70541	stable		LINC01149	-2.06505	2.93931	-3.57212	0.00225239	0.99943	-4.40703	up
CXCL13	-0.304484	0.117973	-3.40242	0.00308927	0.943325	-1.79317	stable		ADGRG2	-1.05867	6.37566	-1.81553	0.0741199	0.5298	-4.19629	stable		TMEM255A	-2.06377	4.45286	-2.33951	0.0313642	0.99943	-4.50177	up
OLFML3	0.286656	-0.0133668	3.40218	0.00309094	0.943325	-1.79356	stable		PTX3	-1.03253	5.81115	-1.87172	0.0658089	0.515966	-4.11014	stable		FPR3	-2.06302	5.87793	-2.51691	0.0218166	0.99943	-4.48761	up
VCY	-0.0782594	-0.0173502	-3.39286	0.00315606	0.943325	-1.80835	stable		IGKV1OR2-108	-1.00682	7.45576	-1.98855	0.0510228	0.483572	-3.92363	stable		ADAP2	-2.04597	7.14571	-2.17449	0.0436178	0.99943	-4.51487	up
LILRB2	-0.146427	0.00821365	-3.38792	0.00319105	0.943325	-1.81618	stable		IGLJ3///IGLV1-44///CKAP2///IGLV@///IGLC1	-1.00545	6.55715	-1.79962	0.0766266	0.531774	-4.22026	stable		LILRB3	-2.04451	6.79305	-2.9086	0.00955283	0.99943	-4.45663	up
WDR18	-0.652491	-0.181047	-3.38153	0.00323696	0.943325	-1.82632	stable		COL11A1	-0.982446	5.59026	-2.05368	0.0440905	0.473407	-3.81542	stable		GIMAP2	-2.01879	5.95394	-2.65757	0.0162733	0.99943	-4.47641	up
SPSB3	-0.746464	0.0768456	-3.36051	0.00339255	0.943325	-1.85966	stable		CXCL13	-0.978662	5.45986	-1.73641	0.0872955	0.5462	-4.31364	stable		LAIR1	-2.01507	6.14316	-2.40704	0.0273426	0.99943	-4.49638	up
ERCC6	-0.1165	0.0271377	-3.35472	0.00343668	0.943325	-1.86884	stable		LPAR3	-0.975685	6.20608	-2.31078	0.0240727	0.422214	-3.35943	stable		LINC01541	-2.01405	2.53061	-3.41257	0.00319764	0.99943	-4.4185	up
LTBP3	0.131556	0.0235652	3.35409	0.0034415	0.943325	-1.86983	stable		SOX9	-0.974181	7.21216	-2.50568	0.0147712	0.380637	-2.98437	stable		MSR1	-2.00928	4.98112	-2.86732	0.0104349	0.99943	-4.45986	up
TAS2R43	-0.11203	0.00158438	-3.34541	0.00350888	0.943325	-1.88361	stable		CXCL9	-0.971818	7.04729	-1.77394	0.0808223	0.53626	-4.25856	stable		LOC100507221	-2.00757	2.1909	-2.55853	0.0200134	0.99943	-4.48429	up
PTPN9	-0.13867	-0.01465	-3.33881	0.00356091	0.943325	-1.89407	stable		CDCA7L	-0.969783	7.44053	-2.42037	0.0183487	0.398658	-3.15158	stable		FYB	-2.0043	4.8258	-2.83692	0.0111345	0.99943	-4.46224	up
WIPI2	-0.261308	-0.0677793	-3.33757	0.00357075	0.943325	-1.89603	stable		CDH6	-0.963505	5.27312	-3.32569	0.00146257	0.252951	-1.15883	stable		TMEM150B	-1.99769	4.64692	-3.28503	0.00422732	0.99943	-4.4279	up
ERBIN	-0.0737487	0.015188	-3.33481	0.00359286	0.943325	-1.90042	stable		CHI3L1	-0.95936	6.36249	-2.45389	0.0168591	0.392127	-3.08642	stable		CRB2	-1.98247	4.74875	-2.18796	0.0424726	0.99943	-4.5138	up
FYB	-0.188909	0.0485784	-3.32426	0.00367838	0.943325	-1.91714	stable		IGHV3-23///IGHV4-31///IGHM///IGHG4///IGHG3///IGHG1///IGHD///IGHA2///IGHA1///IGH	-0.947377	5.71247	-1.95931	0.0544281	0.491877	-3.97124	stable		DSG3	-1.98055	4.4585	-3.16186	0.00552883	0.99943	-4.43715	up
SELL	-0.109915	0.00702988	-3.32387	0.00368159	0.943325	-1.91776	stable		HOXD4	-0.940681	6.28925	-2.52023	0.0142282	0.375024	-2.9554	stable		ACOT12	-1.97981	3.36452	-2.68667	0.0153078	0.99943	-4.4741	up
SMTNL2	0.0825831	-0.0121405	3.32049	0.00370942	0.943325	-1.92312	stable		LOC102725526///IGHV4-31///IGHM///IGHG3///IGHG2///IGHG1///IGHA2///IGHA1///IGH	-0.934024	6.35491	-2.0197	0.0475985	0.478554	-3.87225	stable		LOC101930164	-1.97798	1.86671	-2.76677	0.0129249	0.99943	-4.46776	up
CDK5RAP1	-0.184802	-0.022452	-3.31535	0.00375217	0.943325	-1.93126	stable		LYPD1	-0.918449	7.26564	-1.56147	0.123337	0.584015	-4.55629	stable		SLC7A7	-1.9767	9.26471	-2.63292	0.0171367	0.99943	-4.47837	up
CCR1	-0.184287	0.0615372	-3.31326	0.00376971	0.943325	-1.93458	stable		KLK11	-0.91377	7.2077	-2.14224	0.0359777	0.460805	-3.66347	stable		HAVCR2	-1.97292	5.43598	-2.27357	0.035817	0.99943	-4.50702	up
AIM2	-0.177381	0.00960592	-3.29855	0.00389527	0.943325	-1.95789	stable		IGK///IGKC	-0.904556	7.8105	-1.79096	0.0780203	0.532975	-4.23323	stable		APOE	-1.97168	10.4582	-2.22025	0.0398387	0.99943	-4.51125	up
MAGEA11	-0.071085	0.00755931	-3.29173	0.0039549	0.943325	-1.9687	stable		MSLN	-0.900547	7.78506	-1.3445	0.183525	0.649419	-4.82421	stable		LOC101929465	-1.97019	3.96714	-2.63774	0.0169646	0.99943	-4.47799	up
DYDC2	-0.131135	0.0116951	-3.29094	0.00396188	0.943325	-1.96995	stable		STEAP1	-0.89176	7.42916	-2.27642	0.0261687	0.428944	-3.42297	stable		LOC100506731	-1.96998	4.04498	-2.76443	0.0129892	0.99943	-4.46795	up
KIAA0753	-0.20131	-0.0112319	-3.29056	0.00396522	0.943325	-1.97055	stable		LTF	-0.882728	5.83098	-1.60365	0.113708	0.576064	-4.49992	stable		CD3G	-1.96593	4.40786	-2.35552	0.0303633	0.99943	-4.50049	up
MMP15	-0.132391	0.0162664	-3.2879	0.00398874	0.943325	-1.97476	stable		MXRA5	-0.879981	9.69524	-2.3162	0.0237562	0.422033	-3.34934	stable		LOC100506885	-1.96283	2.63122	-2.55448	0.0201823	0.99943	-4.48462	up
SIPA1	-0.359077	-0.0998192	-3.27993	0.00406014	0.943325	-1.98739	stable		TRIP6	-0.878744	8.1295	-3.41501	0.00111102	0.252951	-0.938462	stable		EVI2B	-1.96203	6.23644	-2.59916	0.0183896	0.99943	-4.48106	up
LYZ	-0.472323	0.149204	-3.26509	0.00419647	0.943325	-2.0109	stable		S100A16	-0.876795	9.9359	-3.47666	0.000916767	0.252951	-0.784155	stable		B3GALT2	-1.95706	2.25385	-4.33823	0.000418146	0.99943	-4.35676	up
HLA-DRB4	-0.473636	-0.017654	-3.26476	0.0041996	0.943325	-2.01143	stable		EMX2	-0.845256	8.11391	-1.28824	0.202294	0.666316	-4.88758	stable		TLR6	-1.95595	4.52215	-3.27891	0.00428419	0.99943	-4.42836	up
CSNK1G2	-0.540085	-0.0510848	-3.26189	0.00422646	0.943325	-2.01597	stable		SCG5	-0.833602	6.79636	-2.32096	0.0234812	0.421925	-3.34046	stable		DDX53	-1.95433	1.68233	-2.53695	0.0209302	0.99943	-4.48601	up
RERG	0.670396	0.146992	3.2595	0.00424898	0.943325	-2.01975	stable		PHGDH	-0.818588	7.24371	-3.14234	0.0025374	0.255807	-1.59889	stable		SLC22A3	-1.95416	6.98469	-2.13359	0.0472703	0.99943	-4.51809	up
HEXIM1	-0.119858	0.0086628	-3.2547	0.00429464	0.943325	-2.02736	stable		CTCFL	-0.817573	4.704	-1.40389	0.165176	0.629384	-4.75457	stable		BNC1	-1.95404	6.66227	-2.33502	0.03165	0.99943	-4.50212	up
OR3A2	0.0827004	0.00880711	3.25247	0.00431596	0.943325	-2.03089	stable		KRT8	-0.811692	9.93536	-2.6401	0.0103965	0.359804	-2.71166	stable		JAML	-1.95392	5.10062	-2.22416	0.0395303	0.99943	-4.51094	up
PYHIN1	-0.0902312	0.032854	-3.24864	0.00435282	0.943325	-2.03695	stable		EPYC	-0.808189	3.79285	-1.88449	0.0640335	0.511783	-4.09023	stable		STMN2	-1.95302	4.35281	-2.25505	0.0371688	0.99943	-4.50849	up
SNX10	-0.183974	0.0760648	-3.24145	0.00442299	0.943325	-2.04834	stable		SKAP1	-0.808048	6.3248	-4.13027	0.000106911	0.178556	0.950851	stable		BTN1A1	-1.95208	3.54266	-3.14131	0.00578127	0.99943	-4.43871	up
C5orf60	0.0982065	0.015174	3.2412	0.00442539	0.943325	-2.04873	stable		S100A4	-0.804251	10.6033	-2.21361	0.0304207	0.44375	-3.53709	stable		PCOLCE2	-1.95022	6.00132	-2.26221	0.0366408	0.99943	-4.50792	up
SCAMP5	0.161764	0.0106487	3.23804	0.00445659	0.943325	-2.05373	stable		IGLL3P	-0.795744	7.78053	-1.80639	0.0755512	0.531104	-4.21008	stable		WDR86-AS1	-1.94717	3.02105	-3.28701	0.00420908	0.99943	-4.42775	up
FPR3	-0.332927	0.0275359	-3.23788	0.00445818	0.943325	-2.05399	stable		AIM2	-0.79261	5.03196	-2.61364	0.0111507	0.364071	-2.76622	stable		LIPA	-1.94323	11.439	-3.10217	0.00629363	0.99943	-4.44169	up
GNAL	0.0714269	0.00828473	3.23476	0.00448916	0.943325	-2.05892	stable		CXCL17	-0.786826	6.54683	-1.75781	0.0835539	0.53984	-4.28236	stable		SIGLEC17P	-1.93635	3.76924	-2.41809	0.0267323	0.99943	-4.4955	up
GIGYF2	0.114774	-0.0142172	3.22477	0.00458993	0.943325	-2.07474	stable		ARL4C	-0.784415	7.46044	-3.41312	0.00111755	0.252951	-0.943167	stable		HOXA2	-1.93329	5.13775	-2.80101	0.0120189	0.99943	-4.46507	up
ZFP30	0.309581	0.0981527	3.22384	0.00459936	0.943325	-2.0762	stable		LY6E	-0.780967	8.23334	-3.2365	0.0019165	0.255404	-1.37501	stable		HEPACAM2	-1.92615	3.06495	-3.06685	0.0067939	0.99943	-4.44439	up
RNF24	0.393368	0.0475131	3.21336	0.00470767	0.943325	-2.09279	stable		LOC100129098	-0.779374	6.6301	-2.81237	0.00651924	0.316504	-2.34615	stable		RAC2	-1.90855	8.61777	-2.50551	0.0223368	0.99943	-4.48852	up
CD2	-0.299686	0.0803871	-3.19623	0.00488997	0.943325	-2.11988	stable		SULF1	-0.778125	7.05182	-1.63687	0.106557	0.56827	-4.45456	stable		EMB	-1.90831	6.66445	-4.43345	0.000339675	0.99943	-4.3511	up
PSTPIP1	-0.176672	0.000850728	-3.19448	0.00490897	0.943325	-2.12264	stable		PCK1	-0.774629	5.0715	-1.4977	0.139118	0.601064	-4.63887	stable		HOXA4	-1.90685	6.65708	-2.65069	0.0165103	0.99943	-4.47696	up
FAT1	0.742378	-0.0844531	3.18281	0.00503766	0.943325	-2.1411	stable		CYP4B1	-0.772868	5.77302	-1.92792	0.0582973	0.497592	-4.02166	stable		PKIA	-1.90253	6.11739	-2.4545	0.0248112	0.99943	-4.49259	up
CXCL16	-0.43055	-0.0143594	-3.17805	0.00509106	0.943325	-2.14862	stable		JCHAIN	-0.771103	7.41446	-1.13719	0.259693	0.710737	-5.04501	stable		GATA5	-1.90061	4.33345	-3.64549	0.00191664	0.99943	-4.40186	up
PSMB3	-0.467079	0.132423	-3.1745	0.00513119	0.943325	-2.15422	stable		MZB1	-0.768587	5.58984	-2.01489	0.0481139	0.478554	-3.88023	stable		VMO1	-1.899	5.91198	-2.61353	0.0178462	0.99943	-4.47991	up
ANKRD10	-0.643115	0.0738317	-3.17012	0.00518123	0.943325	-2.16114	stable		AHNAK2	-0.768414	6.69834	-2.16314	0.0342651	0.455083	-3.62682	stable		RTN1	-1.89132	6.28953	-3.23547	0.00471015	0.99943	-4.4316	up
TANC1	0.439657	0.107584	3.16778	0.00520812	0.943325	-2.16484	stable		PRSS21	-0.767949	5.97471	-1.68435	0.0969776	0.556254	-4.38828	stable		PROCR	-1.88545	8.67225	-2.78416	0.0124569	0.99943	-4.46639	up
VTI1B	0.278356	-0.00118155	3.16489	0.00524161	0.943325	-2.16941	stable		WT1-AS	-0.76644	6.18889	-2.53026	0.0138644	0.372861	-2.93535	stable		TCEAL2	-1.87122	7.40533	-2.15614	0.0452231	0.99943	-4.51632	up
SCRN1	-0.583012	-0.0290661	-3.16272	0.00526682	0.943325	-2.17283	stable		LOC100506098	-0.761482	6.21314	-2.67417	0.00949355	0.355239	-2.64076	stable		SIGLEC7	-1.87044	4.81998	-2.67556	0.01567	0.99943	-4.47498	up
PIAS4	-0.395436	0.071844	-3.16092	0.00528786	0.943325	-2.17568	stable		PLP2	-0.761355	8.72156	-2.5987	0.0115984	0.364071	-2.79684	stable		NPL	-1.86702	6.35896	-2.45607	0.0247312	0.99943	-4.49247	up
SLC25A39	-0.458298	-0.0136428	-3.15959	0.00530346	0.943325	-2.17778	stable		RASGEF1A	-0.757353	5.2859	-2.79905	0.00676314	0.322014	-2.37503	stable		LOC101928823	-1.85556	3.07915	-2.31034	0.0332663	0.99943	-4.50409	up
TAF6	0.106532	0.0021806	3.1592	0.00530804	0.943325	-2.17839	stable		ST6GALNAC5	-0.756636	5.17306	-2.29115	0.0252515	0.425835	-3.39584	stable		P2RX7	-1.8545	6.12409	-2.34683	0.0309029	0.99943	-4.50118	up
TPM1	0.323897	0.0682658	3.15716	0.005332	0.943325	-2.18161	stable		RAB25	-0.756579	7.39631	-1.55157	0.125689	0.587401	-4.56931	stable		PNMA2	-1.85065	5.62156	-3.4833	0.00273794	0.99943	-4.41338	up
CLCN7	-0.695391	-0.0722995	-3.14977	0.00541998	0.943325	-2.19329	stable		IGHV4-31///IGHM///IGHG4///IGHG3///IGHG1///IGHD///IGHA2///IGHA1	-0.755885	6.81056	-2.07302	0.0421952	0.473088	-3.78271	stable		IGFBP6	-1.84776	10.3046	-2.20963	0.0406874	0.99943	-4.51209	up
CMAS	0.669832	-0.082624	3.1494	0.00542433	0.943325	-2.19386	stable		IGLL5	-0.755647	7.27105	-1.73346	0.0878214	0.546869	-4.31792	stable		HSD17B2	-1.84768	3.50039	-2.52909	0.0212735	0.99943	-4.48664	up
SIGLEC10	-0.224811	0.0322925	-3.14659	0.00545814	0.943325	-2.19829	stable		IL1RAP	-0.753491	6.41736	-3.18638	0.00222661	0.255404	-1.49473	stable		IFI30///PIK3R2	-1.84668	12.3526	-2.28138	0.0352604	0.99943	-4.50639	up
GUSB	-0.639096	0.109999	-3.13327	0.00562137	0.943325	-2.21933	stable		KLK6	-0.751562	7.38086	-1.40637	0.164443	0.629002	-4.7516	stable		CADM3///ACKR1	-1.83266	2.74621	-2.80724	0.0118607	0.99943	-4.46458	up
LAG3	-0.484564	0.175345	-3.13222	0.00563439	0.943325	-2.22098	stable		PSMB9	-0.750932	8.34411	-1.94493	0.0561719	0.495935	-3.99442	stable		CD300A	-1.81148	4.4188	-2.52226	0.0215765	0.99943	-4.48719	up
SUOX	-0.216703	0.00803891	-3.13175	0.00564027	0.943325	-2.22172	stable		RPL39L	-0.746558	6.55801	-2.682	0.00929642	0.355239	-2.62437	stable		CD1D	-1.81119	5.18497	-2.54801	0.0204554	0.99943	-4.48513	up
PTGDR2	-0.106379	0.00579786	-3.12984	0.00566405	0.943325	-2.22473	stable		GREM1	-0.745966	4.27817	-1.71024	0.0920569	0.551254	-4.35141	stable		DMRT1	-1.8017	3.49197	-2.93199	0.0090854	0.99943	-4.45481	up
C1orf74	-0.265644	-0.0536349	-3.12953	0.00566793	0.943325	-2.22522	stable		IGKV1OR2-118	-0.742435	7.65501	-1.99869	0.0498861	0.481153	-3.90699	stable		ISL1	-1.78881	5.31143	-2.50987	0.0221366	0.99943	-4.48817	up
INGX	-0.0965091	0.0216311	-3.1216	0.00576816	0.943325	-2.23773	stable		IGHV4-31///IGHM///IGHG3///IGHG1///IGHD///IGHA2///IGHA1	-0.736792	5.97921	-2.04428	0.0450372	0.473909	-3.83121	stable		BPIFB6	-1.78823	2.72128	-2.9441	0.00885226	0.99943	-4.45387	up
GZMB	-0.342774	0.00476762	-3.1162	0.0058373	0.943325	-2.24624	stable		BEX2	-0.730658	7.75065	-1.79594	0.077216	0.532801	-4.22577	stable		GBGT1	-1.77186	7.96321	-3.99703	0.000883872	0.99943	-4.37812	up
LOC101927066	0.0900381	-0.0223428	3.11249	0.00588535	0.943325	-2.25209	stable		LEMD1	-0.730283	6.04383	-1.42551	0.15886	0.622505	-4.72852	stable		NDST3	-1.76325	3.68588	-3.11991	0.00605617	0.99943	-4.44034	up
TLR1	-0.187818	-0.00481545	-3.11085	0.00590669	0.943325	-2.25468	stable		SERPINB2	-0.729144	4.25047	-1.63401	0.107159	0.56879	-4.45851	stable		CCL25	-1.75993	3.18615	-3.18253	0.00528576	0.99943	-4.43559	up
LCE3C	0.113935	0.00906073	3.11079	0.00590753	0.943325	-2.25478	stable		LOC285556	-0.727982	3.79169	-2.03667	0.0458178	0.475028	-3.84398	stable		TNFAIP8L2	-1.75928	5.09457	-2.17424	0.0436391	0.99943	-4.51489	up
TXNDC17	-0.356054	0.074484	-3.1107	0.00590862	0.943325	-2.25491	stable		PPP1R1B	-0.727024	6.46242	-1.89753	0.0622635	0.507944	-4.06979	stable		FCGR2C	-1.75396	6.16704	-2.23092	0.0390014	0.99943	-4.5104	up
TRAF3	-0.152851	0.0248129	-3.10873	0.00593438	0.943325	-2.25802	stable		C19orf33	-0.719318	9.48441	-1.7892	0.078307	0.532975	-4.23586	stable		SLC12A8	-1.75348	8.68749	-2.32434	0.03234	0.99943	-4.50298	up
RTN4RL1	0.157237	0.0222242	3.10294	0.00601072	0.943325	-2.26715	stable		SLC12A8	-0.716537	6.62733	-3.40398	0.00114962	0.252951	-0.965862	stable		TMEM52B	-1.7456	4.77461	-3.50643	0.0026023	0.99943	-4.41171	up
BECN1	-0.4649	0.116462	-3.10294	0.00601075	0.943325	-2.26715	stable		PCDH7	-0.716457	5.56926	-2.2071	0.0308943	0.445331	-3.54876	stable		SLC47A1	-1.74444	5.6999	-2.34851	0.0307976	0.99943	-4.50105	up
PDGFD	0.249146	0.0427332	3.09666	0.00609454	0.943325	-2.27704	stable		L1CAM	-0.715529	5.77967	-2.90507	0.00503342	0.30627	-2.14229	stable		CGREF1	-1.73689	4.67168	-2.19693	0.0417251	0.99943	-4.5131	up
CHCHD2	-0.376734	0.12556	-3.08613	0.00623768	0.943325	-2.29362	stable		IGHV3-23///IGHV4-31///IGHM///IGHG3///IGHG1///IGHD///IGHA1///IGH	-0.715401	6.43299	-1.67926	0.0979696	0.557582	-4.39547	stable		LINC01094	-1.73207	5.91935	-3.10465	0.0062599	0.99943	-4.4415	up
PRR19	0.109272	-0.00566518	3.07968	0.00632708	0.943325	-2.30379	stable		IGLJ3///CKAP2	-0.710402	6.05872	-1.77788	0.0801661	0.535665	-4.25271	stable		DHRS3	-1.72429	10.301	-2.91843	0.0093536	0.99943	-4.45587	up
SEPN1	0.373703	0.0363502	3.07727	0.00636068	0.943325	-2.30757	stable		HIST1H2AE	-0.70949	6.30732	-2.08662	0.0409042	0.472432	-3.75953	stable		SLC46A2	-1.72031	3.77707	-2.15664	0.0451787	0.99943	-4.51628	up
HERPUD2	-0.23045	0.0645716	-3.07668	0.00636893	0.943325	-2.3085	stable		CCNA1	-0.708714	6.61928	-1.26986	0.208726	0.673002	-4.90773	stable		SUCLA2-AS1	-1.71568	4.19518	-3.14625	0.00571957	0.99943	-4.43833	up
ABCA10	-0.101012	0.00871987	-3.07436	0.00640166	0.943325	-2.31216	stable		LRP8	-0.706175	6.57923	-2.90152	0.00508407	0.30627	-2.1502	stable		MPP1	-1.70808	8.80293	-2.7031	0.0147872	0.99943	-4.4728	up
RNPEP	-0.620698	-0.0110075	-3.07237	0.00642968	0.943325	-2.31528	stable		ITGA3	-0.705061	6.78678	-2.85484	0.00579438	0.308732	-2.25335	stable		FLJ37786	-1.70666	3.68877	-2.24211	0.0381418	0.99943	-4.50951	up
RMI2	-0.379926	0.060452	-3.06186	0.00658017	0.943325	-2.33181	stable		S100A1	-0.703085	6.2934	-2.75063	0.00772241	0.34113	-2.47916	stable		LINC00310	-1.69767	3.11944	-2.75166	0.0133455	0.99943	-4.46896	up
INSC	0.0880121	0.00663161	3.06078	0.00659594	0.943325	-2.33352	stable		HIST1H4H	-0.697113	5.24133	-2.09506	0.0401211	0.470363	-3.7451	stable		EMP3	-1.69615	10.6144	-2.14791	0.0459608	0.99943	-4.51697	up
NT5M	0.120647	-0.00541042	3.05376	0.00669853	0.943325	-2.34456	stable		RLN2	-0.695959	3.86613	-3.17148	0.00232754	0.255404	-1.53009	stable		CECR6	-1.69336	3.17596	-3.11584	0.00610979	0.99943	-4.44065	up
PPP1R11	-0.541385	-0.100793	-3.05356	0.00670145	0.943325	-2.34487	stable		KRT23	-0.690955	6.95929	-1.29201	0.200993	0.665543	-4.88342	stable		SPACA1	-1.67923	3.15026	-2.57374	0.01939	0.99943	-4.48308	up
MUC4	-0.148539	0.0388346	-3.04986	0.00675623	0.943325	-2.35069	stable		DOK7	-0.683603	7.22826	-1.75797	0.0835265	0.53984	-4.28212	stable		TLR8	-1.67284	5.09048	-3.18834	0.00521945	0.99943	-4.43515	up
MIR374B	-0.110976	-0.00230536	-3.04914	0.00676693	0.943325	-2.35182	stable		NDUFC2-KCTD14///KCTD14	-0.676833	6.84221	-2.26422	0.0269508	0.431916	-3.44534	stable		TIGD6	-1.67283	3.56232	-2.19551	0.0418425	0.99943	-4.51321	up
ATP2C2	0.151867	0.00236316	3.0474	0.00679287	0.943325	-2.35455	stable		POSTN	-0.67209	5.03705	-2.07726	0.0417886	0.473088	-3.77549	stable		DOCK11	-1.6707	7.54615	-2.53181	0.0211542	0.99943	-4.48642	up
MAP6	0.110285	0.0248541	3.04419	0.00684106	0.943325	-2.3596	stable		KRT17///JUP	-0.670567	6.72265	-2.10354	0.0393478	0.470363	-3.73055	stable		CMKLR1	-1.66707	4.61712	-2.38052	0.0288604	0.99943	-4.4985	up
LAMP5	0.97801	0.122821	3.04106	0.00688826	0.943325	-2.36452	stable		THSD4	-0.666086	5.2612	-2.57119	0.0124654	0.366194	-2.85287	stable		TGIF2LY	-1.66501	3.70665	-2.21773	0.0400387	0.99943	-4.51145	up
CCL8	-0.749633	0.256006	-3.04051	0.0068966	0.943325	-2.36538	stable		GSAP	-0.661789	7.55489	-2.27116	0.0265035	0.430444	-3.43263	stable		CLEC7A	-1.66407	4.6124	-3.17585	0.00536316	0.99943	-4.43609	up
SHB	0.188671	0.0030446	3.03977	0.00690786	0.943325	-2.36655	stable		BHLHA15	-0.660918	5.12103	-2.53722	0.013617	0.372528	-2.9214	stable		PIK3AP1	-1.66096	6.65664	-2.11397	0.049121	0.99943	-4.51964	up
AFP	0.129983	-0.0205574	3.03852	0.00692688	0.943325	-2.36852	stable		MCM2	-0.660724	7.94746	-2.57355	0.012389	0.366194	-2.84809	stable		SP140	-1.66037	4.94313	-2.29479	0.0343238	0.99943	-4.50533	up
TAP2	-0.333702	0.0374842	-3.03617	0.00696274	0.943325	-2.37221	stable		IGLV1-44	-0.657573	5.91356	-2.00903	0.0487487	0.480252	-3.88993	stable		F5	-1.65917	4.41214	-2.54615	0.0205345	0.99943	-4.48528	up
FAM78B	-0.103716	0.0222078	-3.03593	0.00696647	0.943325	-2.37259	stable		TNFRSF17	-0.657007	3.93945	-1.63153	0.107681	0.569631	-4.46191	stable		CCIN	-1.65516	4.72332	-2.10768	0.049727	0.99943	-4.52013	up
DCDC2	-0.487648	-0.0802043	-3.03421	0.00699276	0.943325	-2.37528	stable		IGHV4-31///IGHM///IGHG3///IGHG1///IGHD///IGHA1	-0.656946	6.59249	-1.40685	0.164302	0.629002	-4.75103	stable		CRISPLD1	-1.65334	7.01806	-2.2287	0.0391747	0.99943	-4.51058	up
TLR4	-0.116505	0.0106301	-3.02975	0.00706163	0.943325	-2.38229	stable		PYCARD	-0.649511	7.53919	-2.5242	0.0140832	0.374992	-2.94747	stable		LOC101927038	-1.65244	3.58818	-3.62389	0.00200993	0.99943	-4.40337	up
ELOVL1	0.260355	-0.0105513	3.02831	0.00708403	0.943325	-2.38455	stable		UQCRHL///UQCRH	-0.649165	11.0744	-1.57137	0.121019	0.582336	-4.54317	stable		C14orf39	-1.64908	3.30482	-2.65676	0.0163012	0.99943	-4.47648	up
SMO	0.352672	0.0312132	3.01619	0.00727508	0.943325	-2.40358	stable		ENO2	-0.647331	6.50038	-2.58267	0.0120968	0.366194	-2.82955	stable		ZNF442	-1.64401	4.65618	-2.39062	0.0282735	0.99943	-4.49769	up
PTPRCAP	-0.196777	0.0300692	-3.01453	0.00730166	0.943325	-2.40619	stable		THY1	-0.647003	7.54803	-2.28084	0.0258904	0.428944	-3.41484	stable		SEC31B	-1.63973	6.26798	-2.26243	0.0366247	0.99943	-4.5079	up
TK2	0.121841	0.0175031	3.01275	0.00733009	0.943325	-2.40897	stable		RSAD2	-0.646453	6.66408	-1.92619	0.058517	0.497592	-4.02442	stable		CLEC12B	-1.63752	2.24993	-2.29274	0.0344654	0.99943	-4.50549	up
IRAK3	-0.156065	0.0493763	-3.00731	0.00741818	0.943325	-2.41751	stable		MAL2	-0.643184	10.6948	-1.65962	0.101875	0.562774	-4.42302	stable		OLR1	-1.63581	7.37377	-2.24181	0.0381648	0.99943	-4.50954	up
CD84	-0.0856891	-0.0103362	-3.00668	0.0074285	0.943325	-2.4185	stable		EMX2OS	-0.634801	7.08011	-1.79423	0.0774918	0.532975	-4.22834	stable		FCN1	-1.63278	5.45899	-2.26391	0.0365164	0.99943	-4.50778	up
SLC8B1	-0.540277	-0.0560955	-3.00615	0.00743713	0.943325	-2.41933	stable		SLC1A3	-0.634569	5.43716	-2.89783	0.0051371	0.30627	-2.15839	stable		LINC01272	-1.6243	4.23275	-2.51612	0.0218525	0.99943	-4.48768	up
DAZAP1	-0.171602	0.0056131	-3.00495	0.00745661	0.943325	-2.4212	stable		HIST1H2AC	-0.634007	9.28259	-1.72192	0.0899064	0.549301	-4.33462	stable		DOCK2	-1.61935	4.89162	-2.34464	0.03104	0.99943	-4.50136	up
COL6A1	0.908183	0.0661639	3.00212	0.00750308	0.943325	-2.42565	stable		LOC101926907	-0.633246	5.60962	-2.67054	0.00958639	0.355239	-2.64836	stable		LOC101927211	-1.61641	2.984	-2.30839	0.0333971	0.99943	-4.50425	up
AK8	-0.0976848	0.00396942	-3.00162	0.00751135	0.943325	-2.42643	stable		LOC101929219///LOC100505650///C1orf186	-0.632855	7.90241	-1.62832	0.108362	0.570001	-4.46632	stable		PRO1804	-1.61558	2.79749	-2.30855	0.0333864	0.99943	-4.50423	up
NT5C3A	-0.655772	-0.0843923	-2.99727	0.0075832	0.943325	-2.43324	stable		IGHM	-0.630687	6.29965	-1.76512	0.0823058	0.537633	-4.27159	stable		PLCB2	-1.61268	4.87913	-3.25326	0.00453083	0.99943	-4.43027	up
CH25H	0.158265	0.0192556	2.997	0.00758776	0.943325	-2.43367	stable		KRT6A	-0.629352	5.40816	-1.07339	0.287121	0.72684	-5.10588	stable		ARHGAP9	-1.61112	6.06587	-2.25106	0.0374668	0.99943	-4.5088	up
UBE2I	-0.133081	0.0223912	-2.99448	0.00762975	0.943325	-2.43762	stable		IGLC1	-0.628938	5.88774	-2.01109	0.0485243	0.480252	-3.88652	stable		NNAT	-1.61066	5.83457	-2.52551	0.0214318	0.99943	-4.48693	up
IFT140	-0.0954409	0.00704798	-2.99125	0.00768393	0.943325	-2.44268	stable		CD38	-0.628221	6.13949	-2.3377	0.0225359	0.418354	-3.30909	stable		DPH6-AS1	-1.61007	2.89505	-2.42839	0.0261753	0.99943	-4.49468	up
CCL28	-0.352056	0.0797992	-2.99004	0.00770441	0.943325	-2.44458	stable		SAMD9	-0.626558	6.65484	-2.46286	0.0164796	0.389386	-3.06887	stable		SLIT3	-1.60514	6.12828	-2.22478	0.0394811	0.99943	-4.51089	up
AAMP	0.248239	-0.0218987	2.98859	0.00772896	0.943325	-2.44686	stable		SLIT2	-0.625507	6.37463	-2.06581	0.0428925	0.473088	-3.79492	stable		ADGRE2	-1.59742	5.83857	-3.67707	0.0017879	0.99943	-4.39966	up
RPS4X	0.726354	0.00536005	2.98771	0.00774387	0.943325	-2.44824	stable		C15orf52	-0.625386	5.7208	-2.90907	0.00497704	0.30627	-2.13339	stable		GCSAML	-1.59722	2.86067	-2.55999	0.0199527	0.99943	-4.48418	up
DLX2	0.129281	-0.0165035	2.98033	0.00787005	0.943325	-2.4598	stable		MEIS2	-0.623064	7.50938	-1.60878	0.112578	0.575282	-4.49297	stable		GPR34	-1.58933	6.01256	-2.22038	0.0398279	0.99943	-4.51124	up
SUMF1	-0.543465	-0.0869207	-2.97818	0.00790711	0.943325	-2.46316	stable		INS-IGF2///IGF2	-0.621771	6.26204	-1.27411	0.207224	0.671463	-4.90309	stable		FAM221B	-1.58635	2.49022	-3.37199	0.00349504	0.99943	-4.42147	up
LINC01512	0.120414	0.0180292	2.96985	0.00805251	0.943325	-2.47619	stable		IGHV4-31///IGHA1	-0.614716	4.17556	-2.32441	0.0232835	0.421364	-3.33401	stable		CLEC12A	-1.58362	3.33259	-2.5014	0.0225271	0.99943	-4.48885	up
RAP1GAP2	-0.250842	0.0648227	-2.9684	0.00807817	0.943325	-2.47847	stable		KLK8	-0.614111	7.23382	-1.43522	0.156085	0.618013	-4.7167	stable		AOAH	-1.5804	6.48528	-2.43248	0.0259569	0.99943	-4.49435	up
WNT8B	0.0775783	-0.00586663	2.96803	0.00808468	0.943325	-2.47904	stable		UBE2L6	-0.611376	8.9736	-2.22238	0.0297925	0.443034	-3.52131	stable		LOC101929272	-1.57544	3.07717	-2.26639	0.0363354	0.99943	-4.50759	up
TXNDC15	0.166006	-0.0237477	2.964	0.00815632	0.943325	-2.48535	stable		TCAM1P	-0.609961	3.51849	-2.30393	0.0244782	0.424804	-3.37216	stable		PPP4R4	-1.57394	4.87079	-2.75288	0.013311	0.99943	-4.46886	up
OSBPL5	0.180015	0.0192915	2.95996	0.00822868	0.943325	-2.49167	stable		LOC107985971	-0.609576	7.0801	-2.1185	0.0380141	0.468261	-3.70475	stable		LOC100505534	-1.57256	2.56221	-2.64168	0.016825	0.99943	-4.47767	up
PRM2	0.0723376	-0.00973121	2.9599	0.00822965	0.943325	-2.49176	stable		KRT18	-0.605046	11.4107	-2.42711	0.01804	0.396473	-3.13853	stable		LOC102724938	-1.56881	2.58235	-2.18717	0.0425385	0.99943	-4.51387	up
HLA-DOB	-0.140103	0.0248794	-2.95975	0.00823249	0.943325	-2.492	stable		IGHV3-23///IGHV4-31///IGHM///IGHG1///IGHA1	-0.604558	4.18422	-1.75713	0.0836695	0.540121	-4.28335	stable		LRRC3	-1.56426	3.65591	-2.19621	0.0417847	0.99943	-4.51315	up
IGLL1	-0.75048	0.180602	-2.95856	0.00825384	0.943325	-2.49386	stable		C3	-0.604253	10.7501	-1.07118	0.288105	0.728206	-5.10792	stable		FFAR2	-1.5642	5.30842	-2.24376	0.0380164	0.99943	-4.50938	up
SYN2	0.104929	0.0356647	2.95557	0.00830808	0.943325	-2.49854	stable		IGKC	-0.603611	6.17614	-1.84674	0.069401	0.523957	-4.14872	stable		LOC101928767	-1.56403	4.4013	-2.52986	0.02124	0.99943	-4.48658	up
KLHL24	-0.676685	-0.140086	-2.95183	0.00837614	0.943325	-2.50438	stable		CTTNBP2	-0.602949	5.9037	-1.85343	0.0684228	0.521896	-4.13843	stable		FAM218A	-1.56381	4.38939	-3.32728	0.00385436	0.99943	-4.42477	up
GLMP	-0.610401	0.0992952	-2.95174	0.00837791	0.943325	-2.50453	stable		LINC01127	-0.602262	4.27339	-2.41537	0.0185806	0.398658	-3.16123	stable		LY9	-1.54355	4.01047	-2.72185	0.0142136	0.99943	-4.47131	up
JUP	-0.336553	0.0281911	-2.94539	0.00849491	0.943325	-2.51445	stable		IGLJ3	-0.600739	5.62302	-1.8817	0.0644177	0.513007	-4.09459	stable		TFEC	-1.54188	3.99377	-2.53411	0.0210537	0.99943	-4.48624	up
BTK	-0.191867	0.0101008	-2.94236	0.00855121	0.943325	-2.51918	stable		WFDC2	-0.600619	6.67372	-2.56879	0.0125437	0.366194	-2.85772	stable		APBB1IP	-1.52507	5.26804	-2.39504	0.0280201	0.99943	-4.49734	up
OSTM1	-0.237324	-0.00846173	-2.94031	0.00858962	0.943325	-2.52238	stable		CRABP2	-0.599841	7.38166	-1.81234	0.0746159	0.530186	-4.2011	stable		MAEL	-1.52161	4.15448	-2.46464	0.0242996	0.99943	-4.49178	up
UPF2	-0.310072	0.040315	-2.93927	0.00860914	0.943325	-2.52401	stable		PART1	-0.595293	4.76845	-3.39449	0.00118386	0.252951	-0.989407	stable		SEBOX///VTN	-1.51987	4.59656	-2.68558	0.0153429	0.99943	-4.47419	up
SLX4	-0.292889	0.064408	-2.93759	0.00864071	0.943325	-2.52663	stable		HPR///HP	-0.59383	7.1194	-1.02528	0.309085	0.740568	-5.14954	stable		LINC01105	-1.51822	3.98163	-2.29446	0.0343464	0.99943	-4.50535	up
PRKCDBP	0.803207	0.0547927	2.93225	0.00874214	0.943325	-2.53498	stable		RBM38	-0.593105	7.45322	-2.36884	0.0208681	0.410462	-3.25029	stable		LOC101927253	-1.51475	4.76338	-2.89201	0.00989823	0.99943	-4.45793	up
JADE1	-0.143702	0.0132728	-2.93043	0.00877679	0.943325	-2.53781	stable		SLC38A5	-0.591337	5.35577	-2.48127	0.0157247	0.384952	-3.0327	stable		SLC22A15	-1.50886	8.25651	-3.32239	0.00389579	0.99943	-4.42513	up
RFX7	0.269556	0.0435112	2.92798	0.00882388	0.943325	-2.54164	stable		METTL7B	-0.590887	6.24896	-2.48666	0.0155096	0.384952	-3.02206	stable		FAM47C	-1.50471	4.57416	-2.87031	0.0103685	0.99943	-4.45963	up
TNFSF13B	-0.297754	-0.00643966	-2.92755	0.00883214	0.943325	-2.54231	stable		IGHA2///IGHA1///IGH	-0.588388	6.54202	-1.74	0.086658	0.545077	-4.30841	stable		APOC4-APOC2///APOC4///APOC2	-1.50016	5.13745	-2.99744	0.00789253	0.99943	-4.44974	up
IL32	-0.687021	0.213561	-2.92747	0.00883363	0.943325	-2.54243	stable		BHLHE41	-0.586559	5.29215	-2.62269	0.0108874	0.364071	-2.74761	stable		CHAD	-1.49926	4.64145	-3.01879	0.00753737	0.99943	-4.44809	up
C4orf33	-0.542994	0.118582	-2.92204	0.00893897	0.943325	-2.55091	stable		IFI44L	-0.585563	7.84354	-1.54247	0.12788	0.589802	-4.58121	stable		DMXL2	-1.4951	7.36734	-2.90371	0.00965346	0.99943	-4.45702	up
SAMD9L	-0.245553	0.010151	-2.91645	0.00904854	0.943325	-2.55963	stable		THBS2	-0.583055	8.62215	-1.26181	0.211588	0.676003	-4.91646	stable		LOC101928845	-1.49287	4.34461	-2.76887	0.0128675	0.99943	-4.4676	up
THBS3	-0.804416	-0.160011	-2.91289	0.00911892	0.943325	-2.56517	stable		IFI44	-0.581231	7.05676	-1.82264	0.073021	0.52898	-4.18551	stable		GALNT9	-1.49111	5.65542	-2.59176	0.0186756	0.99943	-4.48165	up
GALNT11	0.503807	0.0690894	2.90843	0.00920806	0.943325	-2.57213	stable		SELENBP1	-0.58048	7.7376	-1.514	0.134941	0.597354	-4.61806	stable		LINC01268	-1.48657	4.15113	-3.79791	0.00137018	0.99943	-4.39136	up
NEGR1	0.07136	0.00395454	2.90404	0.00929651	0.943325	-2.57897	stable		PSRC1	-0.578969	6.71358	-2.2987	0.0247922	0.425835	-3.38187	stable		LINC01416	-1.4839	3.97982	-2.77913	0.0125906	0.99943	-4.46679	up
MIDN	-0.521428	-0.0911617	-2.90301	0.00931725	0.943325	-2.58057	stable		ERV3-2	-0.57889	6.71678	-1.38256	0.171596	0.637565	-4.7799	stable		PLPPR5	-1.46795	3.55817	-3.47273	0.00280221	0.99943	-4.41414	up
CHMP4A	-0.703998	0.0519364	-2.90128	0.00935248	0.943325	-2.58327	stable		BCL11A	-0.578682	6.62639	-1.50324	0.137688	0.6001	-4.63182	stable		TRAC	-1.46522	6.47713	-2.22289	0.0396301	0.99943	-4.51104	up
ZNF282	0.340053	0.0375615	2.9008	0.00936224	0.943325	-2.58402	stable		GLIPR2	-0.578489	6.24642	-2.19043	0.0321363	0.45156	-3.57851	stable		PARVG	-1.46193	6.03784	-2.85992	0.0106013	0.99943	-4.46044	up
SUCLG2	-0.507041	-0.0239762	-2.89683	0.00944341	0.943325	-2.59019	stable		LOC101060391	-0.578337	3.33919	-2.66952	0.00961248	0.355239	-2.65049	stable		ST6GALNAC3	-1.45201	5.89892	-2.78678	0.0123879	0.99943	-4.46619	up
RPS17	0.328382	-0.062001	2.89139	0.00955591	0.943325	-2.59867	stable		RARRES2	-0.577054	9.01751	-1.53803	0.128963	0.591422	-4.58701	stable		CD37	-1.44961	4.21856	-2.66342	0.0160749	0.99943	-4.47595	up
ALX3	0.101652	0.0246788	2.89027	0.00957919	0.943325	-2.60041	stable		LOC101928916///NNMT	-0.576235	9.34106	-1.28284	0.204167	0.668613	-4.89353	stable		RPE65	-1.44707	3.30735	-2.34342	0.0311168	0.99943	-4.50146	up
RBMXL3	-0.0934498	0.00339593	-2.88865	0.009613	0.943325	-2.60293	stable		SHMT2	-0.575486	8.07492	-3.39387	0.00118615	0.252951	-0.990953	stable		TBX18	-1.44289	3.71077	-3.89758	0.00110014	0.99943	-4.38466	up
OR7E91P	0.0865055	-0.00278738	2.88847	0.00961685	0.943325	-2.60322	stable		STEAP2	-0.572366	7.25388	-1.78806	0.0784925	0.533552	-4.23756	stable		DPYD	-1.44115	5.0957	-3.00073	0.00783666	0.99943	-4.44948	up
PIP4K2B	-0.122373	-0.00157265	-2.88675	0.00965284	0.943325	-2.60589	stable		IDO1	-0.568771	7.90908	-1.26667	0.209855	0.674595	-4.91119	stable		FAM163A	-1.43564	3.88035	-3.27187	0.00435052	0.99943	-4.42888	up
NDUFS7	-0.639496	0.142357	-2.88551	0.00967887	0.943325	-2.60782	stable		CRISP3	-0.56796	4.44339	-0.815818	0.417625	0.800298	-5.31704	stable		GPBAR1	-1.43398	5.12367	-2.1086	0.0496382	0.99943	-4.52006	up
KRTAP10-3	0.100834	0.0243708	2.88548	0.00967951	0.943325	-2.60786	stable		PLEKHS1	-0.566255	4.00872	-1.64324	0.105229	0.566975	-4.44577	stable		GPRIN3	-1.43258	4.79475	-2.82527	0.0114142	0.99943	-4.46316	up
PRAM1	-0.107347	0.011082	-2.88429	0.0097047	0.943325	-2.60972	stable		LOC100996740	-0.566185	9.53321	-2.27113	0.0265057	0.430444	-3.43269	stable		CD84	-1.43188	4.90993	-2.37228	0.029348	0.99943	-4.49915	up
CCM2	-0.189947	0.0579091	-2.88157	0.00976217	0.943325	-2.61395	stable		CFB	-0.565618	6.97497	-2.35212	0.0217492	0.413464	-3.28194	stable		LOC100293211///IGHV4-31///IGHM///IGHG3///IGHG1///IGHA1	-1.43184	3.35487	-2.53328	0.0210898	0.99943	-4.48631	up
IKZF3	-0.0661475	0.0130811	-2.88047	0.00978541	0.943325	-2.61565	stable		GBP1	-0.565599	7.75399	-1.98623	0.0512861	0.483673	-3.92743	stable		IL10RB-AS1	-1.42239	5.54784	-2.42919	0.0261326	0.99943	-4.49461	up
LST1	-0.0697061	0.000473669	-2.87731	0.0098529	0.943325	-2.62057	stable		MLIP	-0.564986	5.41015	-2.00916	0.0487341	0.480252	-3.88971	stable		DNAH8	-1.41657	1.71094	-2.24765	0.0377222	0.99943	-4.50907	up
LRP5	0.305891	-0.0326965	2.87561	0.00988946	0.943325	-2.62322	stable		BTG3	-0.56358	6.91484	-2.07455	0.0420478	0.473088	-3.7801	stable		RUNX1-IT1	-1.41271	6.63151	-3.3394	0.00375349	0.99943	-4.42387	up
FABP6	-0.244902	0.0935083	-2.87263	0.00995367	0.943325	-2.62785	stable		LOC401021///HOXD4///HOXD3	-0.563341	4.7918	-1.98491	0.0514366	0.484401	-3.92959	stable		PYCARD	-1.41122	10.1394	-2.46558	0.0242527	0.99943	-4.49171	up
E4F1	-0.419773	-0.0215387	-2.86872	0.0100384	0.943325	-2.63392	stable		IGHV3-23///IGHV4-31///IGHM///IGHG3///IGHG1///IGHA2///IGHA1	-0.56254	5.95008	-1.46381	0.148131	0.608954	-4.68147	stable		SLC29A3	-1.40987	8.30418	-3.18381	0.00527113	0.99943	-4.43549	up
PCBP4	-0.0731633	0.00733098	-2.86746	0.0100659	0.943325	-2.63588	stable		PEA15	-0.561615	8.87797	-2.88248	0.00536349	0.30627	-2.19242	stable		APBB1	-1.40756	6.42375	-2.29707	0.0341667	0.99943	-4.50515	up
IGFL2	-0.072606	-0.00235028	-2.86518	0.010116	0.943325	-2.63943	stable		LRP2	-0.561388	3.9425	-2.55242	0.0130904	0.368035	-2.89083	stable		NOL4	-1.40687	2.84536	-2.58336	0.0190055	0.99943	-4.48231	up
TXNDC16	0.165027	0.00979588	2.86392	0.0101437	0.943325	-2.64139	stable		COL12A1	-0.560094	5.75512	-2.2353	0.0288884	0.438704	-3.49798	stable		ZFP41///GLI4	-1.40504	4.39069	-2.56613	0.0196995	0.99943	-4.48369	up
WNT10B	-0.0773822	0.0049776	-2.86142	0.0101988	0.943325	-2.64526	stable		ST6GALNAC2	-0.559268	7.15905	-1.85611	0.0680347	0.521369	-4.1343	stable		LILRA6	-1.40408	6.43712	-2.64543	0.0166931	0.99943	-4.47738	up
CIZ1	-0.0791856	0.02935	-2.86043	0.0102207	0.943325	-2.6468	stable		TFPI2	-0.559245	7.95607	-1.18855	0.239001	0.697861	-4.99357	stable		PRKCB	-1.40347	5.02038	-3.45633	0.00290498	0.99943	-4.41532	up
LOC105371907	0.0891175	0.00822386	2.86001	0.0102301	0.943325	-2.64746	stable		TFAP2C	-0.558696	6.14835	-2.40928	0.0188666	0.400502	-3.17296	stable		NEUROG1	-1.39989	4.19665	-2.16259	0.0446528	0.99943	-4.51581	up
CCDC94	-0.205087	0.0135083	-2.85852	0.0102632	0.943325	-2.64977	stable		PCK2	-0.55658	7.12263	-3.36356	0.00130232	0.252951	-1.06586	stable		WDFY4	-1.39686	4.96025	-2.45026	0.0250282	0.99943	-4.49293	up
FKSG29	0.105215	0.00368176	2.85599	0.0103197	0.943325	-2.6537	stable		PGA4///PGA3///PGA5	-0.556377	5.17506	-2.37295	0.0206565	0.410462	-3.24249	stable		IRAK3	-1.3941	6.02009	-3.02509	0.00743561	0.99943	-4.4476	up
IRX2	-0.146089	0.0218801	-2.85358	0.0103738	0.943325	-2.65744	stable		TGM1	-0.555175	5.53085	-2.48627	0.0155249	0.384952	-3.02282	stable		DOK2	-1.39259	6.99736	-2.11039	0.0494651	0.99943	-4.51992	up
IL16	-0.0674462	-0.0014377	-2.85177	0.0104146	0.943325	-2.66025	stable		TK1	-0.554695	7.13951	-2.35184	0.0217646	0.413464	-3.28248	stable		PDE3B	-1.38877	4.42347	-2.6771	0.0156194	0.99943	-4.47486	up
MIR588	0.0951491	-0.0242297	2.84972	0.010461	0.943325	-2.66343	stable		IFI27	-0.553711	10.3378	-1.31045	0.194718	0.659304	-4.86286	stable		LINC00544	-1.3835	3.02208	-2.26572	0.0363844	0.99943	-4.50764	up
SIRT2	0.186196	0.0522437	2.84815	0.0104966	0.943325	-2.66587	stable		COL10A1	-0.55152	6.5795	-1.12533	0.264646	0.711467	-5.05658	stable		HOXC5	-1.37882	6.705	-2.37511	0.0291798	0.99943	-4.49893	up
NRXN3	0.112523	0.0333855	2.84459	0.0105778	0.943325	-2.67138	stable		WISP3	-0.55063	4.17302	-3.4399	0.00102833	0.252951	-0.876384	stable		LINC00382	-1.37597	2.73908	-2.25262	0.0373499	0.99943	-4.50868	up
RPL4	0.543732	0.0485179	2.84443	0.0105817	0.943325	-2.67164	stable		LDOC1	-0.548927	8.33318	-1.96344	0.0539357	0.49096	-3.96455	stable		LOC102724842	-1.37558	4.31095	-2.72162	0.0142204	0.99943	-4.47133	up
ITGAL	-0.159302	0.045083	-2.84241	0.0106279	0.943325	-2.67476	stable		CHRDL1	-0.54875	5.72359	-1.42094	0.16018	0.624692	-4.73406	stable		SCN10A	-1.37455	4.88092	-2.25055	0.0375051	0.99943	-4.50885	up
GPR65	-0.177376	0.0327813	-2.84083	0.0106645	0.943325	-2.67722	stable		ADIRF	-0.548544	7.80577	-1.14072	0.258228	0.709612	-5.04153	stable		LILRA5	-1.37316	4.46756	-2.98941	0.00803018	0.99943	-4.45036	up
PGM5-AS1	-0.144217	0.0154545	-2.84041	0.0106742	0.943325	-2.67787	stable		IFI16	-0.548144	9.12886	-1.80893	0.0751516	0.530519	-4.20626	stable		GZMM	-1.37234	5.47488	-2.23938	0.0383498	0.99943	-4.50973	up
HCST	-0.447765	0.03023	-2.83632	0.0107691	0.943325	-2.68421	stable		TMEM44-AS1	-0.548082	6.27414	-3.78017	0.000346315	0.215085	0.000119054	stable		CR1	-1.37087	4.83303	-2.11296	0.0492174	0.99943	-4.51972	up
MIR589	0.0984359	0.0250073	2.83276	0.0108524	0.943325	-2.68972	stable		ITM2C	-0.547663	9.08806	-1.81664	0.073948	0.529596	-4.19462	stable		LINC00165	-1.37005	6.17901	-2.34747	0.0308629	0.99943	-4.50113	up
PPP1R12B	0.0838541	0.0294094	2.83165	0.0108786	0.943325	-2.69145	stable		CDC20	-0.546405	7.81239	-1.62845	0.108333	0.570001	-4.46613	stable		ITGAM	-1.36957	6.65617	-2.40363	0.0275333	0.99943	-4.49665	up
TMOD2	0.0993772	-0.00380226	2.83109	0.0108918	0.943325	-2.69231	stable		MAP2	-0.545786	5.57717	-1.71813	0.0905992	0.549815	-4.34007	stable		TSPAN4	-1.36751	9.68866	-2.43307	0.0259258	0.99943	-4.4943	up
BAG2	-0.172444	-0.00727357	-2.82788	0.0109677	0.943325	-2.69729	stable		ITGB8	-0.545548	5.97194	-3.43076	0.00105796	0.252951	-0.899192	stable		CCDC85A	-1.36708	4.97397	-2.17754	0.0433555	0.99943	-4.51463	up
LRRN2	-0.442745	-0.15724	-2.82594	0.0110138	0.943325	-2.70029	stable		MMP7	-0.543581	9.10192	-1.07625	0.285849	0.725699	-5.10322	stable		SLC26A4-AS1	-1.36626	3.28864	-2.2778	0.0355144	0.99943	-4.50668	up
HLA-DPB1	-0.395592	0.0565839	-2.82321	0.0110791	0.943325	-2.70452	stable		HIST1H2BC	-0.543327	5.60824	-1.6748	0.0988458	0.558633	-4.40175	stable		GAS7	-1.36542	7.16772	-2.37112	0.0294173	0.99943	-4.49925	up
MIER3	0.0923332	0.0246753	2.82252	0.0110957	0.943325	-2.70559	stable		VEGFA	-0.543022	7.93825	-2.68766	0.00915649	0.355239	-2.61252	stable		GNG2	-1.36194	5.67664	-2.18982	0.042316	0.99943	-4.51366	up
SLC25A19	-0.397032	-0.0588286	-2.82101	0.011132	0.943325	-2.70793	stable		SCGB1D1	-0.542945	3.69638	-1.58145	0.118696	0.580495	-4.52975	stable		SH2D1A	-1.3545	5.41137	-3.3463	0.00369723	0.99943	-4.42336	up
PPP2R3B	0.157152	0.0450662	2.81908	0.0111786	0.943325	-2.71092	stable		C8orf82	-0.542674	8.28747	-2.06007	0.0434559	0.473088	-3.80464	stable		SIRPG	-1.35257	3.19324	-2.7511	0.0133611	0.99943	-4.469	up
LCP2	0.140751	0.0233544	2.8178	0.0112095	0.943325	-2.7129	stable		OLR1	-0.538947	5.52165	-1.49975	0.138588	0.601052	-4.63627	stable		DRAIC	-1.35002	3.87434	-2.56505	0.019744	0.99943	-4.48377	up
RSAD2	-0.570841	0.0721605	-2.81727	0.0112222	0.943325	-2.7137	stable		HP	-0.537499	7.56834	-0.941379	0.350044	0.763168	-5.22107	stable		UST-AS1	-1.34812	1.82241	-2.17444	0.0436219	0.99943	-4.51487	up
LMAN1L	0.0823349	0.0143462	2.81726	0.0112225	0.943325	-2.71372	stable		SAMD9L	-0.536725	6.08778	-2.00042	0.0496939	0.481153	-3.90414	stable		ACP2	-1.34772	9.95295	-3.06554	0.00681326	0.99943	-4.44449	up
TCEANC2	0.134453	0.0098441	2.815	0.0112776	0.943762	-2.71723	stable		BUB1B	-0.53666	7.72752	-1.69832	0.0942961	0.552998	-4.36844	stable		LINC01504	-1.34698	7.09955	-2.52012	0.0216724	0.99943	-4.48736	up
PCDHB14	-0.0770251	-0.00311606	-2.81196	0.0113519	0.943762	-2.72193	stable		TNFAIP6	-0.536309	6.93001	-1.20788	0.23153	0.692778	-4.97365	stable		PRLHR	-1.33694	3.2374	-2.4301	0.0260839	0.99943	-4.49454	up
TCEB3CL	0.0528979	-0.012255	2.80957	0.0114106	0.943762	-2.72562	stable		MTHFD2	-0.535727	7.43416	-3.11543	0.00274679	0.255807	-1.66202	stable		TNIK	-1.3367	7.42344	-2.21261	0.0404481	0.99943	-4.51185	up
SLC11A1	-0.156742	0.0661853	-2.80856	0.0114355	0.943762	-2.72718	stable		CA9	-0.53552	5.6209	-2.04662	0.0448005	0.473909	-3.8273	stable		KCNAB2	-1.33453	5.50912	-3.25065	0.0045568	0.99943	-4.43047	up
SNORD46	0.0963803	-0.0161218	2.8066	0.0114841	0.943762	-2.73022	stable		CXCL6	-0.534401	4.24841	-1.11533	0.268874	0.713377	-5.06624	stable		FSD2	-1.33036	4.34594	-2.19121	0.0422005	0.99943	-4.51355	up
MSRB3	0.357483	0.105015	2.80495	0.011525	0.943762	-2.73276	stable		SLC28A3	-0.533464	5.40858	-1.94987	0.0555674	0.494145	-3.98647	stable		TAS2R8	-1.32676	2.07239	-2.47227	0.0239214	0.99943	-4.49118	up
SNRPD1	-0.211688	0.0464138	-2.80412	0.0115459	0.943762	-2.73405	stable		BEX4	-0.533211	8.25953	-1.48651	0.142046	0.603998	-4.65304	stable		OSTM1-AS1	-1.32427	3.92523	-2.54142	0.0207368	0.99943	-4.48566	up
KCNAB3	-0.0831821	0.00255602	-2.8013	0.0116164	0.9458	-2.73841	stable		SCGB1D2	-0.533116	7.28688	-0.806971	0.422667	0.802676	-5.3233	stable		FLJ31356	-1.32237	4.44651	-2.25113	0.0374613	0.99943	-4.5088	up
ARHGEF2	-0.490614	-0.016124	-2.79398	0.0118014	0.945829	-2.74972	stable		SPAG4	-0.532034	7.09297	-1.81858	0.0736477	0.529536	-4.19168	stable		IL23A///TRBV19	-1.32146	4.85925	-2.58067	0.0191125	0.99943	-4.48253	up
ANKUB1	-0.0735307	-0.00698531	-2.79252	0.0118386	0.945829	-2.75197	stable		KLK10	-0.531211	6.06018	-1.62665	0.108718	0.570972	-4.46861	stable		TKTL1	-1.31913	4.54542	-2.89307	0.00987587	0.99943	-4.45785	up
TADA2A	-0.095493	-0.0120041	-2.79154	0.0118636	0.945829	-2.75348	stable		VANGL2	-0.529372	7.1516	-1.52355	0.132538	0.593772	-4.60577	stable		TTTY5	-1.31882	4.98261	-2.54951	0.0203919	0.99943	-4.48501	up
HMCN1	0.174083	0.062592	2.79066	0.0118861	0.945829	-2.75484	stable		LOC100506691	-0.527797	5.61664	-2.41533	0.0185821	0.398658	-3.16129	stable		CD209	-1.31512	5.6772	-4.15826	0.000620187	0.99943	-4.36782	up
DIEXF	-0.130268	0.00497011	-2.78776	0.0119608	0.945829	-2.75932	stable		EIF4EBP1	-0.527783	7.76551	-3.10575	0.00282602	0.255807	-1.68465	stable		PIEZO2	-1.31453	4.76666	-2.3677	0.0296226	0.99943	-4.49952	up
RPLP1	0.686137	0.0326788	2.78768	0.0119626	0.945829	-2.75943	stable		HLA-DMB	-0.527709	9.36619	-1.66066	0.101666	0.562485	-4.42157	stable		LOC105370962	-1.30674	3.98687	-2.3415	0.0312382	0.99943	-4.50161	up
STK39	0.370196	0.00696343	2.78754	0.0119663	0.945829	-2.75965	stable		FAP	-0.527423	6.21982	-1.46847	0.146867	0.607514	-4.67567	stable		DOK3	-1.306	6.31585	-2.95458	0.0086551	0.99943	-4.45306	up
RPS5	0.690549	-0.118883	2.78697	0.0119812	0.945829	-2.76054	stable		ESRRG	-0.527098	5.43944	-1.8022	0.0762159	0.531403	-4.21639	stable		SPATA16	-1.30415	4.64929	-2.29217	0.0345045	0.99943	-4.50554	up
GABRE	0.447044	0.118058	2.78123	0.0121303	0.946172	-2.76939	stable		HOXD1	-0.526799	5.22594	-2.3206	0.0235018	0.421925	-3.34113	stable		STATH	-1.30332	4.52657	-2.58587	0.0189065	0.99943	-4.48212	up
STAT1	-0.757633	-0.0731988	-2.78056	0.0121479	0.946172	-2.77043	stable		PINLYP	-0.524679	6.07879	-2.10538	0.039181	0.470205	-3.72738	stable		ASIP	-1.30162	4.78567	-2.59368	0.018601	0.99943	-4.48149	up
RPL13P5	0.292981	-0.00359722	2.77634	0.0122586	0.946172	-2.77692	stable		IFIT2	-0.524599	7.04406	-2.50648	0.014741	0.380637	-2.98279	stable		LOC101927723	-1.29321	3.22718	-2.36664	0.0296862	0.99943	-4.4996	up
[truncated: 21,911 more rows]

## Sheet: 8.  Intersection targets
MA-related targets (MA-related targets from five databases and DGEs from GEO databases)	Drug targets	Intersection targets	Worksheet 7 summarizes the pharmacodynamic targets of GBD and MA-related targets, and the intersection targets between the two.
[truncated: 1,866 more rows]

[truncated: 9 more sheets: 9. GO and KEGG analyses, 10.KEGG-Biological significance, 11.KEGG-Interrelationships, 12.KEGG-relationship results, 13.Gene screen, 14.GA-Target of intersection, 15.GA-KEGG pathways, 16.GA-GO Biological Processe, 17.GA-Hub genes prediction]
